# Supplementary material for: Comparative transcriptome analyses in contrasting onion (Allium cepa L.) genotypes for drought stress
Source: PLoS One. 2020 Aug 11;15(8):e0237457. doi: 10.1371/journal.pone.0237457 (PMC7418993; doi:10.1371/journal.pone.0237457)
Supplement: S1 File — (XLSX) [file pone.0237457.s003.xlsx]

## Sheet: Sheet1
Graphs
		Phenol mg GAE/g														Proline Content (µmol/g)														Plant Height (cm)														No of leaves/ Plant
		Onion Genotypes	Treatment	R1	R2	R3	R4	R5	R6	R7	Phenol mg GAE/g	SD	SE			Onion Genotypes	Treatment	R1	R2	R3	R4	R5	R6	R7	Proline Content (µmol/g)	SD	SE			Onion Genotypes	Treatment	R1	R2	R3	R4	R5	R6	R7	Plant Height (cm)	SD	SE			Onion Genotypes	Treatment	R1	R2	R3	R4
		Acc. 1656	Control	2.98	3.33	3.11	3.24	3.27	3.74	3.12	3.25571	0.243643	0.092289	c		Acc. 1656	Control	3.02	3.14	3.17	3.23	3.32	3.41	3.21	3.21429	0.125812	0.0476559	c		Acc. 1656	Control	44.9	44.8	39.8	43.3	42.8	43.2	43.5	43.1857	1.69649	0.642612	b		Acc. 1656	Control	8	9	8	9
		Acc. 1656	Drought	4.72	4.68	4.97	4.68	4.59	4.89	4.27	4.68571	0.225747	0.0855104	a		Acc. 1656	Drought	6.75	6.78	6.54	6.68	6.51	6.28	6.47	6.57286	0.176608	0.0668971	a		Acc. 1656	Drought	46	45.1	45.8	46.1	47.2	48.5	46.2	46.4143	1.1097	0.42034	a		Acc. 1656	Drought	7	7	6	7
		Acc. 1627	Control	3.21	3.06	3.14	3.32	3.77	3.54	3.04	3.29714	0.270106	0.102313	c		Acc. 1627	Control	3.38	3.26	3.37	3.34	3.42	3.17	3.56	3.35714	0.122843	0.0465316	c		Acc. 1627	Control	41.2	42.4	43.3	43.2	44.1	41.1	43.9	42.7429	1.21773	0.46126	b		Acc. 1627	Control	8	9	9	9
		Acc. 1627	Drought	4.02	4.57	4.09	3.96	4.31	4.59	4.17	4.24429	0.255072	0.0966183	b		Acc. 1627	Drought	4.79	4.61	4.6	4.64	4.58	4.41	4.73	4.62286	0.120791	0.0457542	b		Acc. 1627	Drought	43.3	43.9	42.9	43	41.2	42.8	44.5	43.0857	1.03187	0.390861	b		Acc. 1627	Drought	4	3	4	4
			Chlorophyll																									RWC
				Total Chlorophyll																									RWC
		6 days after stress	Entry	R1	R2	R3	R4	R5	R6	R7	Average	SD	SE		Onion Genotypes	Treatment	6 DAS	12 DAS	18 DAS	25 DAS							6 days after stress	Entry	R1	R2	R3	R4	R5	R6	R7	Average	SD	SE		Onion Genotypes	Treatment	6 DAS	12 DAS	18 DAS	25 DAS
			Acc. 1656 C	7.29	8.54	8.35	8.12	7.59	8.12	7.85	7.98	0.434895	0.164733	a	Acc. 1656	Control	7.98	7.73429	7.47714	7.34286								Acc. 1656 C	82.12	79.54	79.16	80.14	80.14	81.26	79.08	80.2057	1.12462	0.425991	a	Acc. 1656	Control	80.2057	80.8786	80.8886	80.4571
			Acc. 1656 D	6.48	7.34	7.45	6.59	6.95	7.18	7.19	7.02571	0.370354	0.140286	c	Acc. 1656	Drought	7.02571	6.48015	5.98571	5.51857								Acc. 1656 D	80.86	78.12	79.54	80.42	79.18	78.46	79.06	79.3771	0.989439	0.374788	a	Acc. 1656	Drought	79.3771	70.3657	67.62	63.2429
			Acc. 1627 C	7.79	8.15	8.23	7.47	7.81	6.98	7.87	7.75714	0.424449	0.160776	a	Acc. 1627	Control	7.75714	7.38286	7.28349	7.12								Acc. 1627 C	80.32	81.11	80.64	79.14	79.56	81.24	80.13	80.3057	0.77218	0.292492	a	Acc. 1627	Control	80.3057	79.6	78.1	80.1028
			Acc. 1627 D	6.89954	7.27	7.76514	7.26	7.59	6.84	7.83	7.35067	0.395359	0.149757	b	Acc. 1627	Drought	7.35067	6.40001	4.83	4.25143								Acc. 1627 D	78.68	77.58	76.57	78.26	76.54	78.94	77.6	77.7386	0.952898	0.360946	b	Acc. 1627	Drought	77.7386	62.4601	55.4657	46.0429
				Total Chlorophyll																									RWC
		12 days after stress	Entry	R1	R2	R3	R4	R5	R6	R7	Average	SD	SE														12 days after stress	Entry	R1	R2	R3	R4	R5	R6	R7	Average	SD	SE
			Acc. 1656 C	7.47	7.52	8.04	7.24	8.47	7.71	7.69	7.73429	0.407711	0.154436	a	Acc. 1627	Control												Acc. 1656 C	81.03	80.16	82.14	79.58	80.12	81.75	81.37	80.8786	0.948076	0.35912	a	Acc. 1627	Control
			Acc. 1656 D	6.68656	6.32	6.53448	6.12	7.24	6.34	6.12	6.48015	0.393199	0.148939	c	Acc. 1627	Drought												Acc. 1656 D	71.26	68.49	72.21	69.5	69.85	70.41	70.84	70.3657	1.22214	0.462932	b	Acc. 1627	Drought
			Acc. 1627 C	7.12	7.31	7.41	7.08	7.68	8.06	7.02	7.38286	0.375354	0.142179	b														Acc. 1627 C	80.2158	81.47	79.34	80.04	80.16	81.04	79.61	80.268	0.752917	0.285196	a
			Acc. 1627 D	5.89	6.93102	6.60902	6.15	6.48	6.73	6.01	6.40001	0.390656	0.147976	c														Acc. 1627 D	62.963	60.7578	62.47	63.04	62.45	63.47	62.07	62.4601	0.881223	0.333797	c
		19 days after stress		Total Chlorophyll																							19 days after stress		RWC
			Entry	R1	R2	R3	R4	R5	R6	R7	Average	SD	SE															Entry	R1	R2	R3	R4	R5	R6	R7	Average	SD	SE
			Acc. 1656 C	7.6	7.89	6.94	7.47	7.67	6.79	7.98	7.47714	0.453935	0.171945	a														Acc. 1656 C	80.14	80.57	82.13	81.03	80.49	81.14	80.72	80.8886	0.642065	0.243206	a
			Acc. 1656 D	5.89	6.34	6.36	5.89	5.34	5.51	6.57	5.98571	0.459814	0.174172	b														Acc. 1656 D	68.01	67.48	67.98	66.28	67.84	69.24	66.51	67.62	1.00015	0.378845	b
			Acc. 1627 C	7.27442	6.89	7.1	7.84	7.26	7.64	6.98	7.28349	0.34594	0.131038	a														Acc. 1627 C	80.18	82.8	81.02	81.16	82.45	80.76	81.27	81.3771	0.928775	0.351809	a
			Acc. 1627 D	4.79	5.04	5.74	4.56	4.23	4.56	4.89	4.83	0.480139	0.181871	c														Acc. 1627 D	55.78	56.37	54.89	54.58	55.64	54.79	56.21	55.4657	0.715701	0.271099	c
		25 days after stress		Total Chlorophyll																							25 days after stress		RWC
			Entry	R1	R2	R3	R4	R5	R6	R7	Average	SD	SE															Entry	R1	R2	R3	R4	R5	R6	R7	Average	SD	SE
			Acc. 1656 C	7.12	6.98	7.45	7.82	7.44	6.78	7.81	7.34286	0.401028	0.151905	a														Acc. 1656 C	81.94	79.98	78.89	81.13	79.85	80.74	80.67	80.4571	0.985659	0.373356	a
			Acc. 1656 D	5.94	5.48	5.36	4.98	5.56	5.48	5.83	5.51857	0.314771	0.119232	c														Acc. 1656 D	62.13	63.56	62.59	62.87	64.25	63.18	64.12	63.2429	0.784426	0.297131	b
			Acc. 1627 C	6.71	6.53	7.41	7.52	7.12	7.71	6.84	7.12	0.444747	0.168465	b														Acc. 1627 C	80.2158	81.7851	78.7986	79.62	80.15	80.26	79.89	80.1028	0.898988	0.340526	a
			Acc. 1627 D	4.05	4.16	3.85	3.86	4.51	5.3	4.03	4.25143	0.512947	0.194298	d														Acc. 1627 D	45.43	46.43	45.06	47.13	45.26	46.84	46.15	46.0429	0.809644	0.306683	c
[truncated: 59 more columns]
