# Supplementary material for: Comparative transcriptome analyses in contrasting onion (Allium cepa L.) genotypes for drought stress
Source: PLoS One. 2020 Aug 11;15(8):e0237457. doi: 10.1371/journal.pone.0237457 (PMC7418993; doi:10.1371/journal.pone.0237457)
Supplement: S2 File — (XLSX) [file pone.0237457.s004.xlsx]

## Sheet: Summary
	Tool used
	1	Kallisto	Bray NL, Pimentel H, Melsted P, Pachter L. Near-optimal probabilistic RNA-seq quantification. Nat Biotechnol. 2016 May;34(5):525-7. doi: 10.1038/nbt.3519.
	2	DESeq	Anders S, Huber W. Differential expression analysis for sequence count data. Genome Biol. 2010;11(10):R106. doi: 10.1186/gb-2010-11-10-r106.
		Cutoff of Diffrenatial Analysis
		Parameter	Value
		pValue	0.05
		log2FoldChange for Up regulated Transcripts	2
		log2FoldChange for Down regulated Transcripts	-2
		TPM (One Condition)	>=1
		Statistics for Diffrenatial expressed Transcripts
		Parameter	Value
		Up Regulated Transcripts	872
		Down Regulated Transcripts	1292
		Not Diffretially Regulated/Baseline expressed	411
		Total	2575

## Sheet: Complete Data (DESeq)
Transcript Ids	Transcript Length	Transcript Library	1627C Estimated Read Count (Control)	1627D Estimated Read Count (Drought)	Rounded Count 1627C	Rounded Count 1627D	1627C TPM (Control)	1627D TPM (Drought)	baseMean	baseMean_1627C	baseMean_1627D	foldChange [1627C vs. 1627D]	log2FoldChange [1627C vs. 1627D]	pval [1627C vs. 1627D]	padj [1627C vs. 1627D]
1627D_10000_c0_g1_i1	341	1627C;1627D	1	8	1	8	0.541352	2.7033	3.73977	1.29316	6.18638	4.78392	2.25819	0.377794	1
1627D_10003_c0_g1_i1	303	1627C;1627D	12	4	12	4	8.32718	1.62422	9.30557	15.5179	3.09319	0.19933	-2.32677	0.157763	1
1627D_10006_c0_g1_i1	259	1627C;1627D	5	2	5	2	4.84024	1.03568	4.0062	6.46581	1.5466	0.239196	-2.06373	0.337831	1
1627D_10007_c0_g1_i1	283	1627C;1627D	2	7	2	7	1.60781	3.15626	3.99971	2.58632	5.41309	2.09296	1.06555	0.71085	1
1627D_10008_c0_g1_i1	373	1627C;1627D	1	9	1	9	0.444612	2.65001	4.12642	1.29316	6.95968	5.38191	2.42812	0.317801	1
1627D_10009_c0_g1_i1	720	1627C;1627D	13	16	13	16	1.67403	1.51027	14.5919	16.8111	12.3728	0.735988	-0.442247	0.796727	1
1627D_10011_c0_g1_i1	518	1627C	21	0	21	0	4.7773	0	13.5782	27.1564	0	0	-	0.00180797	0.179423
1627D_10013_c0_g1_i1	270	1627C;1627D	2	3	2	3	1.76635	1.45051	2.45311	2.58632	2.31989	0.896985	-0.156844	1	1
1627D_10013_c1_g1_i1	228	1627C;1627D	1	2	1	2	1.24755	1.30484	1.41988	1.29316	1.5466	1.19598	0.258193	1	1
1627D_10014_c0_g1_i1	262	1627C;1627D	1	6	1	6	0.946156	3.05547	2.96648	1.29316	4.63979	3.58794	1.84316	0.549187	1
1627D_10017_c0_g1_i1	295	1627D	0	4	0	4	0	1.68945	1.5466	0	3.09319	-	-	0.435645	1
1627D_10019_c0_g1_i1	281	1627C	9	0	9	0	7.33627	0	5.81923	11.6385	0	0	-	0.017539	0.648392
1627D_10020_c0_g1_i1	474	1627C;1627D	6.2935	8	6	8	1.70314	1.56369	6.97268	7.75897	6.18638	0.79732	-0.326769	0.936367	1
1627D_10022_c0_g1_i1	2703	1627C;1627D	157	293	157	293	3.78272	5.03174	214.801	203.026	226.576	1.11599	0.158329	0.847731	1
1627D_10024_c0_g1_i1	288	1627C;1627D	3	1	3	1	2.32145	0.438792	2.32639	3.87949	0.773298	0.19933	-2.32677	0.449606	1
1627D_10025_c0_g1_i1	303	1627C;1627D	5	4	5	4	3.46966	1.62422	4.7795	6.46581	3.09319	0.478392	-1.06373	0.630059	1
1627D_10026_c0_g1_i1	422	1627C;1627D	14	12	14	12	4.79741	2.86949	13.6919	18.1043	9.27958	0.512563	-0.964199	0.527087	1
1627D_10028_c0_g1_i1	310	1627C;1627D	7	9	7	9	4.64887	3.52697	8.00591	9.05214	6.95968	0.768844	-0.379237	0.891211	1
1627D_10029_c0_g1_i1	1237	1627C;1627D	45	12	45	12	2.7176	0.521711	33.7359	58.1923	9.27958	0.159464	-2.6487	0.0370249	0.934239
1627D_1002_c0_g1_i1	241	1627C	5	0	5	0	5.57552	0	3.23291	6.46581	0	0	-	0.0728995	1
1627D_1002_c1_g1_i1	212	1627C	3	0	3	0	4.34583	0	1.93974	3.87949	0	0	-	0.207942	1
1627D_10030_c0_g1_i1	270	1627D	0	7	0	7	0	3.38451	2.70654	0	5.41309	-	-	0.193592	1
1627D_10031_c0_g1_i1	204	1627D	0	4	0	4	0	3.25134	1.5466	0	3.09319	-	-	0.435645	1
1627D_10032_c0_g1_i1	1744	1627C;1627D	48	102	48	102	1.90582	2.89898	70.4741	62.0718	78.8764	1.27073	0.345656	0.749266	1
1627D_10032_c1_g1_i1	262	1627C;1627D	2	3	2	3	1.89231	1.52774	2.45311	2.58632	2.31989	0.896985	-0.156844	1	1
1627D_10035_c0_g2_i1	236	1627D	0	4	0	4	0	2.45166	1.5466	0	3.09319	-	-	0.435645	1
1627D_10036_c0_g1_i1	484	1627C;1627D	24	12	24	12	6.2307	2.25902	20.1577	31.0359	9.27958	0.298995	-1.74181	0.20575	1
1627D_10037_c0_g1_i1	244	1627C;1627D	1	9	1	9	1.08571	5.20487	4.12642	1.29316	6.95968	5.38191	2.42812	0.317801	1
1627D_1003_c0_g1_i1	387	1627C;1627D	5	12	5	12	2.06032	3.3256	7.87269	6.46581	9.27958	1.43518	0.521228	0.833778	1
1627D_10040_c0_g1_i1	368	1627D	0	14	0	14	0	4.21207	5.41309	0	10.8262	-	-	0.0517867	1
1627D_10045_c0_g1_i1	376	1627C;1627D	6	11	6	11	2.62274	3.19871	8.13263	7.75897	8.50628	1.09631	0.132662	1	1
1627D_10049_c0_g1_i1	255	1627C;1627D	5	2	5	2	4.99655	1.06416	4.0062	6.46581	1.5466	0.239196	-2.06373	0.337831	1
1627D_10051_c0_g1_i1	228	1627D	0	4	0	4	0	2.60968	1.5466	0	3.09319	-	-	0.435645	1
1627D_10052_c0_g1_i1	314	1627C;1627D	2	5	2	5	1.29267	1.91902	3.22641	2.58632	3.86649	1.49497	0.580121	0.969684	1
1627D_10053_c0_g1_i1	225	1627C;1627D	4	1	4	1	5.1069	0.667044	2.97297	5.17265	0.773298	0.149497	-2.74181	0.289663	1
1627D_10053_c1_g1_i1	321	1627C;1627D	1	3	1	3	0.616187	1.11493	1.80653	1.29316	2.31989	1.79397	0.843156	1	1
1627D_10054_c0_g1_i1	240	1627C;1627D	2	10	2	10	2.25146	5.96283	5.15965	2.58632	7.73298	2.98995	1.58012	0.463406	1
1627D_10059_c0_g1_i1	209	1627C;1627D	3	4	3	4	4.50239	3.10323	3.48634	3.87949	3.09319	0.79732	-0.326769	1	1
1627D_10060_c0_g1_i1	296	1627C;1627D	4	5	4	5	2.92204	2.10022	4.51957	5.17265	3.86649	0.747487	-0.419879	0.950785	1
1627D_10061_c0_g1_i1	232	1627C;1627D	4	3	4	3	4.8371	1.8991	3.74627	5.17265	2.31989	0.448492	-1.15684	0.648551	1
1627D_10063_c0_g1_i1	241	1627C;1627D	1	5	1	5	1.1151	2.96253	2.57983	1.29316	3.86649	2.98995	1.58012	0.671734	1
1627D_10065_c0_g1_i1	274	1627C;1627D	2	6	2	6	1.72137	2.8397	3.61306	2.58632	4.63979	1.79397	0.843156	0.828545	1
1627D_10066_c0_g1_i1	254	1627C;1627D	5	1	5	1	5.02972	0.534436	3.61955	6.46581	0.773298	0.119598	-3.06373	0.194244	1
1627D_10066_c1_g1_i1	261	1627C	4	0	4	0	3.82059	0	2.58632	5.17265	0	0	-	0.118811	1
1627D_10067_c0_g1_i1	395	1627C;1627D	3	7	3	7	1.18356	1.87727	4.64629	3.87949	5.41309	1.39531	0.480586	0.937418	1
1627D_10068_c0_g1_i1	348	1627C;1627D	12	2	12	2	6.20151	0.65463	8.53227	15.5179	1.5466	0.099665	-3.32677	0.0631094	1
1627D_10069_c0_g1_i1	218	1627C;1627D	2	3	2	3	2.72701	2.13361	2.45311	2.58632	2.31989	0.896985	-0.156844	1	1
1627D_1006_c0_g1_i1	220	1627C;1627D	6	7	6	7	8.036	4.91076	6.58603	7.75897	5.41309	0.697655	-0.519414	0.839558	1
1627D_10070_c0_g1_i1	350	1627C;1627D	10	3	10	3	5.10739	0.972811	7.62576	12.9316	2.31989	0.179397	-2.47877	0.152967	1
1627D_10074_c0_g1_i1	201	1627C;1627D	3	7	3	7	4.85837	5.87466	4.64629	3.87949	5.41309	1.39531	0.480586	0.937418	1
1627D_10075_c0_g1_i1	356	1627C;1627D	6	8	6	8	2.95086	2.52572	6.97268	7.75897	6.18638	0.79732	-0.326769	0.936367	1
1627D_10076_c0_g1_i1	301	1627C;1627D	5	5	5	5	3.5218	2.05243	5.16615	6.46581	3.86649	0.59799	-0.741807	0.764054	1
1627D_10078_c0_g1_i1	208	1627C;1627D	1	2	1	2	1.51312	1.56493	1.41988	1.29316	1.5466	1.19598	0.258193	1	1
1627D_10078_c1_g1_i1	349	1627C;1627D	1	4	1	4	0.51338	1.30332	2.19318	1.29316	3.09319	2.39196	1.25819	0.829066	1
1627D_1007_c0_g1_i1	236	1627C;1627D	7	2	7	2	8.20348	1.22583	5.29937	9.05214	1.5466	0.170854	-2.54916	0.186571	1
1627D_10080_c0_g1_i1	205	1627C;1627D	2	4	2	4	3.12463	3.22263	2.83976	2.58632	3.09319	1.19598	0.258193	1	1
1627D_10085_c0_g1_i1	208	1627C;1627D	2	4	2	4	3.02624	3.12986	2.83976	2.58632	3.09319	1.19598	0.258193	1	1
1627D_10086_c0_g1_i1	212	1627C;1627D	2	6	2	6	2.89722	4.51293	3.61306	2.58632	4.63979	1.79397	0.843156	0.828545	1
1627D_10087_c0_g2_i1	261	1627C;1627D	7	12	7	12	6.68603	6.15601	9.16586	9.05214	9.27958	1.02513	0.0358007	1	1
1627D_10088_c0_g1_i1	247	1627C;1627D	4	4	4	4	4.23983	2.2569	4.13292	5.17265	3.09319	0.59799	-0.741807	0.808758	1
1627D_1008_c0_g1_i1	368	1627C;1627D	6	4	6	4	2.74835	1.20345	5.42608	7.75897	3.09319	0.39866	-1.32677	0.496844	1
1627D_10091_c0_g1_i1	216	1627D	0	2	0	2	0	1.44654	0.773298	0	1.5466	-	-	0.844722	1
1627D_10091_c1_g1_i1	285	1627C;1627D	1	5	1	5	0.790804	2.22972	2.57983	1.29316	3.86649	2.98995	1.58012	0.671734	1
1627D_10092_c0_g1_i1	330	1627C;1627D	5	3	5	3	2.904	1.06698	4.39285	6.46581	2.31989	0.358794	-1.47877	0.486379	1
1627D_10092_c1_g1_i1	229	1627C;1627D	1	1	1	1	1.2375	0.646759	1.03323	1.29316	0.773298	0.59799	-0.741807	1	1
1627D_10094_c0_g1_i1	221	1627C;1627D	2	4	2	4	2.65602	2.77595	2.83976	2.58632	3.09319	1.19598	0.258193	1	1
1627D_10097_c0_g1_i1	339	1627C;1627D	3	5	3	5	1.64464	1.70451	3.87299	3.87949	3.86649	0.99665	-0.00484126	1	1
1627D_10097_c1_g1_i1	261	1627C;1627D	1	2	1	2	0.955147	1.026	1.41988	1.29316	1.5466	1.19598	0.258193	1	1
1627D_100_c0_g1_i1	203	1627D	0	7	0	7	0	5.75371	2.70654	0	5.41309	-	-	0.193592	1
1627D_10100_c0_g1_i1	385	1627D	0	10	0	10	0	2.79558	3.86649	0	7.73298	-	-	0.101579	1
1627D_10101_c0_g1_i1	274	1627C;1627D	2	7	2	7	1.72137	3.31298	3.99971	2.58632	5.41309	2.09296	1.06555	0.71085	1
1627D_10102_c1_g1_i1	241	1627C;1627D	1	3	1	3	1.1151	1.77752	1.80653	1.29316	2.31989	1.79397	0.843156	1	1
1627D_10106_c0_g1_i1	239	1627C;1627D	2	5	2	5	2.27156	3.00478	3.22641	2.58632	3.86649	1.49497	0.580121	0.969684	1
1627D_10107_c0_g1_i1	204	1627C;1627D	11	2	11	2	17.2863	1.62567	7.88569	14.2248	1.5466	0.108725	-3.20124	0.0760949	1
1627D_10110_c0_g1_i1	2896	1627C;1627D	418	857	418	857	9.33273	13.6317	601.629	540.542	662.716	1.22602	0.293985	0.661867	1
1627D_10111_c0_g1_i1	285	1627C;1627D	6	9	6	9	4.74482	4.01349	7.35933	7.75897	6.95968	0.896985	-0.156844	1	1
1627D_10113_c0_g1_i1	237	1627C;1627D	4	3	4	3	4.63308	1.83073	3.74627	5.17265	2.31989	0.448492	-1.15684	0.648551	1
1627D_10114_c0_g1_i1	572	1627C;1627D	14	1	14	1	2.65275	0.139671	9.43879	18.1043	0.773298	0.0427136	-4.54916	0.0206813	0.715252
1627D_10115_c0_g1_i1	413	1627C;1627D	5	11	5	11	1.79531	2.73576	7.48605	6.46581	8.50628	1.31558	0.395697	0.906013	1
1627D_10116_c0_g1_i1	1027	1627C;1627D	1023	1734	1023	1734	78.7813	96.5761	1331.9	1322.91	1340.9	1.0136	0.0194909	0.979687	1
1627D_10117_c0_g1_i1	403	1627C;1627D	4	9	4	9	1.51287	2.33259	6.06617	5.17265	6.95968	1.34548	0.428118	0.918274	1
1627D_10119_c0_g1_i1	202	1627D	0	7	0	7	0	5.81168	2.70654	0	5.41309	-	-	0.193592	1
1627D_1011_c0_g1_i1	215	1627C;1627D	1	4	1	4	1.40753	2.91999	2.19318	1.29316	3.09319	2.39196	1.25819	0.829066	1
1627D_10120_c0_g1_i1	307	1627C;1627D	4	3	4	3	2.7047	1.19474	3.74627	5.17265	2.31989	0.448492	-1.15684	0.648551	1
1627D_10123_c0_g1_i1	233	1627D	0	10	0	10	0	6.29384	3.86649	0	7.73298	-	-	0.101579	1
1627D_10124_c0_g1_i1	1080	1627C;1627D	24	25	24	25	1.72821	1.30016	25.1842	31.0359	19.3325	0.622906	-0.682913	0.610801	1
1627D_10127_c0_g1_i1	221	1627C	1	0	1	0	1.32801	0	0.646581	1.29316	0	0	-	0.836862	1
1627D_10127_c1_g1_i1	588	1627C;1627D	11	18	11	18	1.98478	2.39467	14.0721	14.2248	13.9194	0.978529	-0.0313135	1	1
1627D_10128_c0_g1_i1	213	1627C;1627D	4	3	4	3	5.74083	2.23684	3.74627	5.17265	2.31989	0.448492	-1.15684	0.648551	1
1627D_10131_c0_g1_i1	297	1627C;1627D	3	5	3	5	2.17679	2.09228	3.87299	3.87949	3.86649	0.99665	-0.00484126	1	1
1627D_10132_c0_g1_i1	242	1627C	5	0	5	0	5.53179	0	3.23291	6.46581	0	0	-	0.0728995	1
1627D_10132_c1_g1_i1	201	1627C;1627D	4	1	4	1	6.47782	0.839238	2.97297	5.17265	0.773298	0.149497	-2.74181	0.289663	1
1627D_10133_c0_g1_i1	215	1627C;1627D	1	8	1	8	1.40753	5.83999	3.73977	1.29316	6.18638	4.78392	2.25819	0.377794	1
1627D_10135_c0_g1_i1	389	1627C;1627D	12	1	12	1	4.88862	0.274557	8.14562	15.5179	0.773298	0.0498325	-4.32677	0.0299178	0.864826
1627D_10137_c0_g1_i1	287	1627C;1627D	5	9	5	9	3.89616	3.972	6.71275	6.46581	6.95968	1.07638	0.10619	1	1
1627D_10141_c0_g1_i1	576	1627D	0	38	0	38	0	5.24405	14.6927	0	29.3853	-	-	0.00498414	0.328346
1627D_10141_c1_g1_i1	210	1627D	0	6	0	6	0	4.60742	2.31989	0	4.63979	-	-	0.248282	1
1627D_10142_c0_g1_i1	295	1627C;1627D	4	7	4	7	2.945	2.95654	5.29287	5.17265	5.41309	1.04648	0.0655481	1	1
1627D_10142_c1_g1_i1	224	1627C;1627D	4	7	4	7	5.1523	4.72023	5.29287	5.17265	5.41309	1.04648	0.0655481	1	1
1627D_10143_c0_g1_i1	252	1627C;1627D	3	6	3	6	3.06543	3.25156	4.25964	3.87949	4.63979	1.19598	0.258193	1	1
1627D_10145_c0_g1_i1	466	1627C;1627D	8	10	8	10	2.24025	2.01149	9.03914	10.3453	7.73298	0.747487	-0.419879	0.855428	1
1627D_10145_c1_g1_i1	356	1627C;1627D	3	3	3	3	1.47543	0.947146	3.09969	3.87949	2.31989	0.59799	-0.741807	0.875838	1
1627D_10147_c0_g1_i1	309	1627C;1627D	3	6	3	6	2.00364	2.35997	4.25964	3.87949	4.63979	1.19598	0.258193	1	1
1627D_10148_c0_g1_i1	698	1627C;1627D	8	24	8	24	1.08202	2.3817	14.4522	10.3453	18.5592	1.79397	0.843156	0.597939	1
1627D_1014_c0_g1_i1	314	1627C;1627D	3	5	3	5	1.939	1.91902	3.87299	3.87949	3.86649	0.99665	-0.00484126	1	1
1627D_10150_c0_g1_i1	220	1627C;1627D	3	3	3	3	4.018	2.10461	3.09969	3.87949	2.31989	0.59799	-0.741807	0.875838	1
1627D_10151_c0_g1_i1	351	1627C;1627D	2	5	2	5	1.01482	1.61561	3.22641	2.58632	3.86649	1.49497	0.580121	0.969684	1
1627D_10152_c0_g1_i1	262	1627C;1627D	2	7	2	7	1.89231	3.56472	3.99971	2.58632	5.41309	2.09296	1.06555	0.71085	1
1627D_10153_c0_g1_i1	332	1627C;1627D	2	3	2	3	1.1467	1.05729	2.45311	2.58632	2.31989	0.896985	-0.156844	1	1
1627D_10155_c0_g1_i1	386	1627C;1627D	6	6	6	6	2.48572	1.67066	6.19938	7.75897	4.63979	0.59799	-0.741807	0.733553	1
1627D_10155_c1_g1_i1	255	1627D	0	2	0	2	0	1.06416	0.773298	0	1.5466	-	-	0.844722	1
1627D_10156_c0_g2_i1	322	1627C;1627D	4.00387	9	4	9	2.44813	3.32674	6.06617	5.17265	6.95968	1.34548	0.428118	0.918274	1
1627D_10157_c0_g1_i1	334	1627C;1627D	6	4	6	4	3.39297	1.39525	5.42608	7.75897	3.09319	0.39866	-1.32677	0.496844	1
1627D_10158_c0_g1_i1	381	1627C;1627D	5	6	5	6	2.12931	1.70818	5.5528	6.46581	4.63979	0.717588	-0.478772	0.886022	1
1627D_1015_c0_g2_i1	578	1627C;1627D	4	20	4	20	0.743915	2.74295	10.3193	5.17265	15.466	2.98995	1.58012	0.349179	1
1627D_10160_c0_g1_i1	211	1627C;1627D	2	2	2	2	2.92714	1.52166	2.06646	2.58632	1.5466	0.59799	-0.741807	0.984725	1
1627D_10164_c0_g1_i1	231	1627C;1627D	4	8	4	8	4.87166	5.09104	5.67952	5.17265	6.18638	1.19598	0.258193	1	1
1627D_10165_c0_g1_i1	220	1627C;1627D	7	4	7	4	9.37534	2.80615	6.07266	9.05214	3.09319	0.341709	-1.54916	0.3978	1
1627D_10169_c0_g1_i1	301	1627C;1627D	1	8	1	8	0.704361	3.28389	3.73977	1.29316	6.18638	4.78392	2.25819	0.377794	1
1627D_10170_c0_g1_i1	236	1627C;1627D	1	1.67042	1	2	1.17193	1.02382	1.41988	1.29316	1.5466	1.19598	0.258193	1	1
1627D_10170_c0_g2_i1	317	1627C;1627D	4	1.32958	4	1	2.53019	0.503325	2.97297	5.17265	0.773298	0.149497	-2.74181	0.289663	1
1627D_10173_c0_g1_i1	243	1627C;1627D	5	11	5	11	5.48147	6.4141	7.48605	6.46581	8.50628	1.31558	0.395697	0.906013	1
1627D_10174_c0_g1_i1	279	1627C	9	0	9	0	7.43429	0	5.81923	11.6385	0	0	-	0.017539	0.648392
1627D_10174_c1_g1_i1	252	1627C;1627D	4	1	4	1	4.08724	0.541927	2.97297	5.17265	0.773298	0.149497	-2.74181	0.289663	1
1627D_10176_c0_g1_i1	268	1627C;1627D	5	2	5	2	4.49336	0.979193	4.0062	6.46581	1.5466	0.239196	-2.06373	0.337831	1
1627D_10176_c1_g1_i1	345	1627C;1627D	2	4	2	4	1.05339	1.32765	2.83976	2.58632	3.09319	1.19598	0.258193	1	1
1627D_10179_c0_g1_i1	229	1627C;1627D	4	3	4	3	4.94999	1.94028	3.74627	5.17265	2.31989	0.448492	-1.15684	0.648551	1
1627D_10181_c0_g1_i1	245	1627C;1627D	1	2	1	2	1.07602	1.14828	1.41988	1.29316	1.5466	1.19598	0.258193	1	1
1627D_10181_c1_g1_i1	203	1627C;1627D	6	2	6	2	9.52063	1.64392	4.65279	7.75897	1.5466	0.19933	-2.32677	0.247593	1
1627D_10185_c0_g1_i1	283	1627C;1627D	6	2	6	2	4.82342	0.901789	4.65279	7.75897	1.5466	0.19933	-2.32677	0.247593	1
1627D_10186_c0_g1_i1	346	1627C;1627D	4	3	4	3	2.09306	0.991824	3.74627	5.17265	2.31989	0.448492	-1.15684	0.648551	1
1627D_10186_c1_g1_i1	212	1627D	0	2	0	2	0	1.50431	0.773298	0	1.5466	-	-	0.844722	1
1627D_10188_c0_g1_i1	400	1627D	0	6	0	6	0	1.57729	2.31989	0	4.63979	-	-	0.248282	1
1627D_10188_c1_g1_i1	214	1627D	0	3	0	3	0	2.21441	1.15995	0	2.31989	-	-	0.599876	1
1627D_10191_c0_g1_i1	211	1627C;1627D	7	1	7	1	10.245	0.760831	4.91272	9.05214	0.773298	0.0854271	-3.54916	0.0977001	1
1627D_10192_c0_g1_i1	201	1627D	0	4	0	4	0	3.35695	1.5466	0	3.09319	-	-	0.435645	1
1627D_10195_c0_g1_i1	410	1627C;1627D	1	12	1	12	0.364469	3.02154	5.28637	1.29316	9.27958	7.17588	2.84316	0.199704	1
1627D_10195_c1_g1_i1	236	1627C;1627D	1	6	1	6	1.17193	3.6775	2.96648	1.29316	4.63979	3.58794	1.84316	0.549187	1
1627D_10199_c0_g1_i1	415	1627C;1627D	9	17	9	17	3.19795	4.19155	12.3923	11.6385	13.1461	1.12954	0.175731	0.976524	1
1627D_10199_c1_g1_i1	221	1627D	0	2	0	2	0	1.38798	0.773298	0	1.5466	-	-	0.844722	1
1627D_1019_c0_g1_i1	262	1627C;1627D	1	6	1	6	0.946156	3.05547	2.96648	1.29316	4.63979	3.58794	1.84316	0.549187	1
1627D_10200_c0_g1_i1	248	1627C;1627D	5	3	5	3	5.27267	1.68083	4.39285	6.46581	2.31989	0.358794	-1.47877	0.486379	1
1627D_10201_c0_g1_i1	568	1627C;1627D	8	7	8	7	1.53504	0.989891	7.87919	10.3453	5.41309	0.523241	-0.934452	0.606426	1
1627D_10202_c0_g1_i1	331	1627C;1627D	9	1	9	1	5.19538	0.354244	6.20588	11.6385	0.773298	0.0664433	-3.91173	0.0567843	1
1627D_10203_c0_g1_i1	348	1627C;1627D	9	2	9	2	4.65113	0.65463	6.59253	11.6385	1.5466	0.132887	-2.91173	0.114768	1
1627D_10206_c0_g1_i1	571	1627C;1627D	15	21	15	21	2.85114	2.94267	17.8183	19.3974	16.2393	0.837186	-0.25638	0.892024	1
1627D_10206_c1_g1_i1	330	1627D	0	5	0	5	0	1.7783	1.93325	0	3.86649	-	-	0.325011	1
1627D_10207_c0_g1_i1	468	1627C;1627D	76	159	76	159	21.0944	31.7785	110.617	98.2803	122.954	1.25106	0.323149	0.733165	1
1627D_10208_c0_g1_i1	446	1627C;1627D	7	11	7	11	2.14432	2.39306	8.77921	9.05214	8.50628	0.939698	-0.0897302	1	1
1627D_10209_c0_g1_i1	547	1627C;1627D	33	8	33	8	6.78264	1.20898	24.4304	42.6744	6.18638	0.144967	-2.7862	0.0428837	1
1627D_10213_c0_g1_i1	254	1627C;1627D	1	4	1	4	1.00594	2.13775	2.19318	1.29316	3.09319	2.39196	1.25819	0.829066	1
1627D_10213_c1_g1_i1	419	1627C;1627D	8	8	8	8	2.78484	1.93914	8.26584	10.3453	6.18638	0.59799	-0.741807	0.694402	1
1627D_10214_c0_g1_i1	206	1627C;1627D	1	7	1	7	1.54692	5.58846	3.35312	1.29316	5.41309	4.18593	2.06555	0.45332	1
1627D_10217_c0_g1_i1	405	1627D	0	8	0	8	0	2.05753	3.09319	0	6.18638	-	-	0.153719	1
1627D_10218_c0_g1_i1	208	1627D	0	5	0	5	0	3.91233	1.93325	0	3.86649	-	-	0.325011	1
1627D_10220_c0_g1_i1	388	1627C;1627D	1.07599	5	1	5	0.44082	1.37936	2.57983	1.29316	3.86649	2.98995	1.58012	0.671734	1
1627D_10220_c0_g2_i1	267	1627C;1627D	5.92401	1	6	1	5.36012	0.492952	4.26614	7.75897	0.773298	0.099665	-3.32677	0.135332	1
1627D_10221_c0_g1_i1	221	1627D	0	8	0	8	0	5.55191	3.09319	0	6.18638	-	-	0.153719	1
1627D_10222_c0_g1_i1	205	1627C;1627D	2	3	2	3	3.12463	2.41698	2.45311	2.58632	2.31989	0.896985	-0.156844	1	1
1627D_10224_c0_g1_i1	208	1627C;1627D	1	4	1	4	1.51312	3.12986	2.19318	1.29316	3.09319	2.39196	1.25819	0.829066	1
1627D_10227_c0_g1_i1	206	1627C;1627D	5	4	5	4	7.73458	3.1934	4.7795	6.46581	3.09319	0.478392	-1.06373	0.630059	1
1627D_10228_c0_g1_i1	335	1627C;1627D	9	4	9	4	5.05832	1.38883	7.36583	11.6385	3.09319	0.265773	-1.91173	0.266196	1
1627D_10229_c0_g1_i1	515	1627C;1627D	3	26	3	26	0.689997	4.37695	11.9926	3.87949	20.1058	5.18258	2.37367	0.153893	1
1627D_10229_c1_g1_i1	299	1627C;1627D	2	6.15181	2	6	1.43094	2.55015	3.61306	2.58632	4.63979	1.79397	0.843156	0.828545	1
1627D_10230_c0_g1_i1	251	1627D	0	9	0	9	0	4.92321	3.47984	0	6.95968	-	-	0.124053	1
1627D_10231_c0_g1_i1	633	1627C;1627D	398	667	398	667	63.2328	78.0653	515.234	514.679	515.79	1.00216	0.00311147	1	1
1627D_10233_c0_g1_i1	240	1627C;1627D	6	1	6	1	6.75438	0.596283	4.26614	7.75897	0.773298	0.099665	-3.32677	0.135332	1
1627D_10238_c0_g1_i1	246	1627C;1627D	21	25	21	25	22.4388	14.2187	23.2444	27.1564	19.3325	0.711893	-0.490268	0.730339	1
1627D_10239_c0_g1_i1	232	1627C;1627D	4	6	4	6	4.8371	3.7982	4.90622	5.17265	4.63979	0.896985	-0.156844	1	1
1627D_10240_c0_g1_i1	1832	1627C;1627D	25	81	25	81	0.936913	2.17161	47.4831	32.3291	62.6371	1.93749	0.954187	0.40629	1
1627D_10244_c0_g1_i1	222	1627C;1627D	4	5	4	5	5.26421	3.43401	4.51957	5.17265	3.86649	0.747487	-0.419879	0.950785	1
1627D_10245_c0_g1_i1	239	1627C;1627D	3	3	3	3	3.40734	1.80287	3.09969	3.87949	2.31989	0.59799	-0.741807	0.875838	1
1627D_10246_c0_g1_i1	323	1627C;1627D	3	12	3	12	1.82358	4.41184	6.57953	3.87949	9.27958	2.39196	1.25819	0.526617	1
1627D_10248_c0_g1_i1	214	1627C;1627D	1	6	1	6	1.42018	4.42882	2.96648	1.29316	4.63979	3.58794	1.84316	0.549187	1
1627D_10249_c0_g1_i1	219	1627D	0	7	0	7	0	4.94715	2.70654	0	5.41309	-	-	0.193592	1
1627D_10251_c0_g1_i1	234	1627C;1627D	1	7	1	7	1.1879	4.36653	3.35312	1.29316	5.41309	4.18593	2.06555	0.45332	1
1627D_10253_c0_g1_i1	210	1627C;1627D	2	3	2	3	2.96341	2.30371	2.45311	2.58632	2.31989	0.896985	-0.156844	1	1
1627D_10254_c0_g1_i1	283	1627C;1627D	3	5	3	5	2.41171	2.25447	3.87299	3.87949	3.86649	0.99665	-0.00484126	1	1
1627D_10256_c0_g1_i1	320	1627D	0	7	0	7	0	2.61333	2.70654	0	5.41309	-	-	0.193592	1
1627D_10256_c1_g1_i1	254	1627D	0	2	0	2	0	1.06887	0.773298	0	1.5466	-	-	0.844722	1
1627D_10257_c0_g1_i1	317	1627C;1627D	4	5	4	5	2.53019	1.89279	4.51957	5.17265	3.86649	0.747487	-0.419879	0.950785	1
1627D_10259_c0_g1_i1	2275	1627C;1627D	454	750	454	750	13.2665	15.6429	583.535	587.096	579.974	0.987869	-0.0176086	0.979003	1
1627D_10264_c0_g1_i1	241	1627D	0	9	0	9	0	5.33256	3.47984	0	6.95968	-	-	0.124053	1
1627D_10265_c0_g1_i1	253	1627C;1627D	2	10	2	10	2.02645	5.38564	5.15965	2.58632	7.73298	2.98995	1.58012	0.463406	1
1627D_10268_c0_g1_i1	249	1627D	0	13	0	13	0	7.2123	5.02644	0	10.0529	-	-	0.0601364	1
1627D_1026_c0_g1_i1	426	1627C;1627D	8	34	8	34	2.68952	7.99343	18.3187	10.3453	26.2921	2.54146	1.34566	0.355602	1
1627D_10270_c0_g1_i1	304	1627C;1627D	1	5	1	5	0.688989	2.0202	2.57983	1.29316	3.86649	2.98995	1.58012	0.671734	1
1627D_10271_c0_g1_i1	436	1627C	12	0	12	0	3.84885	0	7.75897	15.5179	0	0	-	0.00881609	0.453018
1627D_10272_c0_g1_i1	290	1627D	0	7	0	7	0	3.04187	2.70654	0	5.41309	-	-	0.193592	1
1627D_10273_c0_g1_i1	223	1627C;1627D	3	2	3	2	3.90844	1.36136	2.71304	3.87949	1.5466	0.39866	-1.32677	0.677009	1
1627D_10275_c0_g1_i1	263	1627C;1627D	2	8	2	8	1.87236	4.05179	4.38635	2.58632	6.18638	2.39196	1.25819	0.612889	1
1627D_10276_c0_g1_i1	607	1627C;1627D	7	19	7	19	1.19423	2.39068	11.8724	9.05214	14.6927	1.62312	0.698766	0.692588	1
1627D_10276_c1_g1_i1	216	1627D	0	4	0	4	0	2.89309	1.5466	0	3.09319	-	-	0.435645	1
1627D_10278_c0_g1_i1	226	1627C;1627D	3	2	3	2	3.80051	1.32536	2.71304	3.87949	1.5466	0.39866	-1.32677	0.677009	1
1627D_10279_c0_g1_i1	377	1627C;1627D	5	15	5	15	2.17384	4.34357	9.03264	6.46581	11.5995	1.79397	0.843156	0.655834	1
1627D_1027_c0_g1_i1	265	1627D	0	5	0	5	0	2.49607	1.93325	0	3.86649	-	-	0.325011	1
1627D_10281_c0_g1_i1	203	1627C;1627D	2	7	2	7	3.17354	5.75371	3.99971	2.58632	5.41309	2.09296	1.06555	0.71085	1
1627D_10282_c0_g1_i1	202	1627C	7	0	7	0	11.215	0	4.52607	9.05214	0	0	-	0.0325121	0.866734
1627D_10283_c0_g1_i1	334	1627C;1627D	3	4	3	4	1.69648	1.39525	3.48634	3.87949	3.09319	0.79732	-0.326769	1	1
1627D_10287_c0_g1_i1	471	1627C;1627D	8	11	8	11	2.19189	2.17306	9.42579	10.3453	8.50628	0.822236	-0.282375	0.92823	1
1627D_10289_c0_g1_i1	222	1627C;1627D	3	8	3	8	3.94816	5.49442	5.03294	3.87949	6.18638	1.59464	0.673231	0.829306	1
1627D_1028_c0_g1_i1	263	1627C;1627D	7	2	7	2	6.55326	1.01295	5.29937	9.05214	1.5466	0.170854	-2.54916	0.186571	1
1627D_10297_c0_g1_i1	601	1627C;1627D	2	21	2	21	0.347188	2.68787	9.41279	2.58632	16.2393	6.27889	2.65051	0.14346	1
1627D_10298_c0_g1_i1	252	1627C;1627D	5	7	5	7	5.10905	3.79349	5.93945	6.46581	5.41309	0.837186	-0.25638	0.995339	1
1627D_10299_c0_g1_i1	263	1627C	7	0	7	0	6.55326	0	4.52607	9.05214	0	0	-	0.0325121	0.866734
1627D_102_c0_g1_i1	412	1627C;1627D	7	11	7	11	2.52591	2.74805	8.77921	9.05214	8.50628	0.939698	-0.0897302	1	1
1627D_10300_c0_g1_i1	285	1627C;1627D	3	3	3	3	2.37241	1.33783	3.09969	3.87949	2.31989	0.59799	-0.741807	0.875838	1
1627D_10303_c0_g1_i1	229	1627C;1627D	4	7	4	7	4.94999	4.52731	5.29287	5.17265	5.41309	1.04648	0.0655481	1	1
1627D_10306_c0_g1_i1	248	1627C;1627D	1	7	1	7	1.05453	3.92193	3.35312	1.29316	5.41309	4.18593	2.06555	0.45332	1
1627D_10309_c0_g1_i1	264	1627C;1627D	4	3	4	3	3.71562	1.50875	3.74627	5.17265	2.31989	0.448492	-1.15684	0.648551	1
1627D_10310_c0_g1_i1	224	1627C;1627D	1	3	1	3	1.28807	2.02296	1.80653	1.29316	2.31989	1.79397	0.843156	1	1
1627D_10310_c1_g1_i1	206	1627C;1627D	1	4	1	4	1.54692	3.1934	2.19318	1.29316	3.09319	2.39196	1.25819	0.829066	1
1627D_10311_c0_g1_i1	306	1627C;1627D	4	8	4	8	2.71841	3.20214	5.67952	5.17265	6.18638	1.19598	0.258193	1	1
1627D_10312_c0_g1_i1	299	1627C;1627D	3	8	3	8	2.14641	3.31629	5.03294	3.87949	6.18638	1.59464	0.673231	0.829306	1
1627D_10312_c1_g1_i1	270	1627C;1627D	3	2	3	2	2.64952	0.967004	2.71304	3.87949	1.5466	0.39866	-1.32677	0.677009	1
1627D_10314_c0_g1_i1	254	1627C;1627D	4	6	4	6	4.02377	3.20662	4.90622	5.17265	4.63979	0.896985	-0.156844	1	1
1627D_10315_c0_g1_i1	209	1627C;1627D	1	7	1	7	1.5008	5.43066	3.35312	1.29316	5.41309	4.18593	2.06555	0.45332	1
1627D_1031_c0_g1_i1	216	1627C;1627D	2	5	2	5	2.78663	3.61636	3.22641	2.58632	3.86649	1.49497	0.580121	0.969684	1
1627D_10321_c0_g1_i1	348	1627D	0	11	0	11	0	3.60047	4.25314	0	8.50628	-	-	0.0842745	1
1627D_10323_c0_g1_i1	295	1627C;1627D	2	5	2	5	1.4725	2.11181	3.22641	2.58632	3.86649	1.49497	0.580121	0.969684	1
1627D_10324_c0_g1_i1	452	1627C;1627D	4	14	4	14	1.19192	2.97299	7.99941	5.17265	10.8262	2.09296	1.06555	0.573116	1
1627D_10328_c0_g1_i1	354	1627C;1627D	3	8	3	8	1.49348	2.54313	5.03294	3.87949	6.18638	1.59464	0.673231	0.829306	1
1627D_10330_c0_g1_i1	726	1627C;1627D	29	12	29	12	3.68629	1.1175	23.3906	37.5017	9.27958	0.247444	-2.01483	0.133734	1
1627D_10332_c0_g1_i1	245	1627C;1627D	2	4	2	4	2.15205	2.29656	2.83976	2.58632	3.09319	1.19598	0.258193	1	1
1627D_10333_c0_g1_i1	330	1627C;1627D	3	7	3	7	1.7424	2.48961	4.64629	3.87949	5.41309	1.39531	0.480586	0.937418	1
1627D_10335_c0_g1_i1	600	1627C;1627D	15	29	15	29	2.61163	3.7229	20.9115	19.3974	22.4256	1.15611	0.209284	0.920976	1
1627D_10338_c0_g1_i1	534	1627C;1627D	6	7	6	7	1.28874	1.10459	6.58603	7.75897	5.41309	0.697655	-0.519414	0.839558	1
1627D_10339_c0_g1_i1	237	1627D	0	17	0	17	0	10.3742	6.57303	0	13.1461	-	-	0.0350495	0.903263
1627D_10340_c0_g1_i1	239	1627D	0	9	0	9	0	5.40861	3.47984	0	6.95968	-	-	0.124053	1
1627D_10341_c0_g1_i1	202	1627C;1627D	2	19	2	19	3.20428	15.7746	8.63949	2.58632	14.6927	5.6809	2.50612	0.172174	1
1627D_10342_c0_g1_i1	285	1627C;1627D	4	2	4	2	3.16321	0.891887	3.35962	5.17265	1.5466	0.298995	-1.74181	0.472747	1
1627D_10343_c0_g1_i1	259	1627C;1627D	3	3	3	3	2.90414	1.55352	3.09969	3.87949	2.31989	0.59799	-0.741807	0.875838	1
1627D_10345_c0_g1_i1	278	1627C;1627D	3	5	3	5	2.49839	2.31263	3.87299	3.87949	3.86649	0.99665	-0.00484126	1	1
1627D_10346_c0_g1_i1	357	1627C;1627D	20	10	20	10	9.77385	3.14385	16.7981	25.8632	7.73298	0.298995	-1.74181	0.222625	1
1627D_10347_c0_g1_i1	261	1627C;1627D	4	1	4	1	3.82059	0.513001	2.97297	5.17265	0.773298	0.149497	-2.74181	0.289663	1
1627D_10348_c0_g1_i1	225	1627C;1627D	2	6	2	6	2.55345	4.00226	3.61306	2.58632	4.63979	1.79397	0.843156	0.828545	1
1627D_10349_c0_g1_i1	473	1627C;1627D	10	12	10	12	2.71704	2.35308	11.1056	12.9316	9.27958	0.717588	-0.478772	0.801347	1
1627D_10350_c0_g1_i1	206	1627C;1627D	10	3	10	3	15.4692	2.39505	7.62576	12.9316	2.31989	0.179397	-2.47877	0.152967	1
1627D_10351_c0_g1_i1	294	1627C;1627D	2	9	2	9	1.48222	3.82503	4.773	2.58632	6.95968	2.69095	1.42812	0.531275	1
1627D_10353_c0_g1_i1	284	1627C;1627D	2	4	2	4	1.5957	1.79232	2.83976	2.58632	3.09319	1.19598	0.258193	1	1
1627D_10356_c0_g1_i1	1056	1627C;1627D	25	37	25	37	1.85477	1.98374	30.4705	32.3291	28.612	0.885025	-0.17621	0.911963	1
1627D_10357_c0_g1_i1	242	1627C;1627D	7	6	7	6	7.7445	3.52454	6.84596	9.05214	4.63979	0.512563	-0.964199	0.611718	1
1627D_10360_c0_g1_i1	250	1627D	0	10	0	10	0	5.50636	3.86649	0	7.73298	-	-	0.101579	1
1627D_10362_c0_g1_i1	322	1627C;1627D	3	6	3	6	1.83432	2.21782	4.25964	3.87949	4.63979	1.19598	0.258193	1	1
1627D_10363_c0_g1_i1	479	1627D	0	24	0	24	0	4.60477	9.27958	0	18.5592	-	-	0.0168405	0.648392
1627D_10363_c1_g1_i1	296	1627D	0	9	0	9	0	3.78039	3.47984	0	6.95968	-	-	0.124053	1
1627D_10364_c0_g1_i1	470	1627C;1627D	7	14	7	14	1.92649	2.77831	9.93915	9.05214	10.8262	1.19598	0.258193	0.949135	1
1627D_10365_c0_g1_i1	271	1627C;1627D	3	4	3	4	2.63336	1.92262	3.48634	3.87949	3.09319	0.79732	-0.326769	1	1
1627D_10367_c0_g1_i1	228	1627C;1627D	3	4	3	4	3.74266	2.60968	3.48634	3.87949	3.09319	0.79732	-0.326769	1	1
1627D_10369_c0_g1_i1	331	1627C;1627D	5	5	5	5	2.88632	1.77122	5.16615	6.46581	3.86649	0.59799	-0.741807	0.764054	1
1627D_1036_c0_g1_i1	240	1627C;1627D	2	3	2	3	2.25146	1.78885	2.45311	2.58632	2.31989	0.896985	-0.156844	1	1
1627D_10373_c0_g1_i1	240	1627C;1627D	10	2	10	2	11.2573	1.19257	7.23911	12.9316	1.5466	0.119598	-3.06373	0.0927772	1
1627D_10376_c0_g1_i1	247	1627C;1627D	2	3	2	3	2.11992	1.69267	2.45311	2.58632	2.31989	0.896985	-0.156844	1	1
1627D_10377_c0_g1_i1	203	1627C;1627D	3	4	3	4	4.76031	3.28784	3.48634	3.87949	3.09319	0.79732	-0.326769	1	1
1627D_10378_c0_g1_i1	223	1627C;1627D	3	1	3	1	3.90844	0.68068	2.32639	3.87949	0.773298	0.19933	-2.32677	0.449606	1
1627D_10379_c0_g1_i1	426	1627C;1627D	8	7	8	7	2.68952	1.64571	7.87919	10.3453	5.41309	0.523241	-0.934452	0.606426	1
1627D_1037_c0_g1_i1	239	1627C;1627D	1	6	1	6	1.13578	3.60574	2.96648	1.29316	4.63979	3.58794	1.84316	0.549187	1
1627D_10382_c0_g1_i1	273	1627C;1627D	2	6	2	6	1.72976	2.85853	3.61306	2.58632	4.63979	1.79397	0.843156	0.828545	1
1627D_10383_c0_g1_i1	230	1627C;1627D	3	4	3	4	3.68624	2.56481	3.48634	3.87949	3.09319	0.79732	-0.326769	1	1
1627D_10384_c0_g1_i1	391	1627C;1627D	4	8	4	8	1.61181	2.17994	5.67952	5.17265	6.18638	1.19598	0.258193	1	1
1627D_10385_c0_g1_i1	227	1627D	0	4	0	4	0	2.63208	1.5466	0	3.09319	-	-	0.435645	1
1627D_10385_c1_g1_i1	206	1627D	0	3	0	3	0	2.39505	1.15995	0	2.31989	-	-	0.599876	1
1627D_10386_c0_g1_i1	203	1627C;1627D	4	7	4	7	6.34708	5.75371	5.29287	5.17265	5.41309	1.04648	0.0655481	1	1
1627D_10388_c0_g2_i1	726	1627C;1627D	26	78	26	78	3.30495	7.26372	46.9697	33.6222	60.3173	1.79397	0.843156	0.465646	1
1627D_10389_c0_g1_i1	234	1627C;1627D	5	5	5	5	5.93948	3.11895	5.16615	6.46581	3.86649	0.59799	-0.741807	0.764054	1
1627D_10393_c0_g2_i1	216	1627C;1627D	2	1	2	1	2.78663	0.723271	1.67981	2.58632	0.773298	0.298995	-1.74181	0.724388	1
1627D_10393_c1_g1_i1	287	1627C;1627D	4	2	4	2	3.11693	0.882668	3.35962	5.17265	1.5466	0.298995	-1.74181	0.472747	1
1627D_10395_c0_g1_i1	231	1627C;1627D	3	13	3	13	3.65374	8.27294	6.96618	3.87949	10.0529	2.59129	1.37367	0.474693	1
1627D_10396_c0_g1_i1	319	1627C;1627D	3	5	3	5	1.87384	1.87663	3.87299	3.87949	3.86649	0.99665	-0.00484126	1	1
1627D_10399_c0_g1_i1	318	1627D	0	13	0	13	0	4.90243	5.02644	0	10.0529	-	-	0.0601364	1
1627D_103_c0_g1_i1	253	1627C;1627D	2	8	2	8	2.02645	4.30851	4.38635	2.58632	6.18638	2.39196	1.25819	0.612889	1
1627D_10400_c0_g1_i1	210	1627C;1627D	4	4	4	4	5.92683	3.07161	4.13292	5.17265	3.09319	0.59799	-0.741807	0.808758	1
1627D_10403_c0_g1_i1	438	1627C;1627D	4	9	4	9	1.27121	2.01761	6.06617	5.17265	6.95968	1.34548	0.428118	0.918274	1
1627D_10404_c0_g1_i1	453	1627C;1627D	1.44182	6.17107	1	6	0.427776	1.30524	2.96648	1.29316	4.63979	3.58794	1.84316	0.549187	1
1627D_10404_c0_g2_i1	575	1627C;1627D	90.5582	107.829	91	108	16.9999	14.927	100.597	117.678	83.5162	0.709702	-0.494714	0.596763	1
1627D_10405_c0_g1_i1	387	1627C;1627D	1	28	1	28	0.412063	7.75974	11.4728	1.29316	21.6523	16.7437	4.06555	0.0382836	0.958124
1627D_10407_c0_g1_i1	544	1627C;1627D	8	30	8	30	1.66087	4.57936	16.7721	10.3453	23.1989	2.24246	1.16508	0.435536	1
1627D_10408_c0_g1_i1	273	1627D	0	8	0	8	0	3.81137	3.09319	0	6.18638	-	-	0.153719	1
1627D_10409_c0_g1_i1	233	1627C;1627D	2	6	2	6	2.39673	3.77631	3.61306	2.58632	4.63979	1.79397	0.843156	0.828545	1
1627D_10412_c0_g1_i1	214	1627C;1627D	4	4	4	4	5.68072	2.95255	4.13292	5.17265	3.09319	0.59799	-0.741807	0.808758	1
1627D_10413_c0_g1_i1	204	1627C;1627D	2	4	2	4	3.14297	3.25134	2.83976	2.58632	3.09319	1.19598	0.258193	1	1
1627D_10414_c0_g1_i1	327	1627C;1627D	7	9	7	9	4.14405	3.24704	8.00591	9.05214	6.95968	0.768844	-0.379237	0.891211	1
1627D_10416_c0_g1_i1	394	1627C;1627D	11	13	11	13	4.36382	3.49797	12.1388	14.2248	10.0529	0.706715	-0.500799	0.780205	1
1627D_10417_c0_g1_i1	207	1627C;1627D	2	4	2	4	3.05396	3.16562	2.83976	2.58632	3.09319	1.19598	0.258193	1	1
1627D_10420_c0_g1_i1	331	1627C;1627D	7	17	7	17	4.04085	6.02214	11.0991	9.05214	13.1461	1.45226	0.538301	0.784262	1
1627D_10423_c0_g1_i1	322	1627C;1627D	3	7	3	7	1.83432	2.58746	4.64629	3.87949	5.41309	1.39531	0.480586	0.937418	1
1627D_10430_c0_g1_i1	212	1627C;1627D	4	3	4	3	5.79444	2.25646	3.74627	5.17265	2.31989	0.448492	-1.15684	0.648551	1
1627D_10432_c0_g1_i1	213	1627C;1627D	4	3	4	3	5.74083	2.23684	3.74627	5.17265	2.31989	0.448492	-1.15684	0.648551	1
1627D_10433_c0_g1_i1	252	1627D	0	4	0	4	0	2.16771	1.5466	0	3.09319	-	-	0.435645	1
1627D_10433_c1_g1_i1	309	1627C;1627D	2	2	2	2	1.33576	0.786658	2.06646	2.58632	1.5466	0.59799	-0.741807	0.984725	1
1627D_10434_c0_g1_i1	225	1627C;1627D	6	3	6	3	7.66035	2.00113	5.03943	7.75897	2.31989	0.298995	-1.74181	0.371103	1
1627D_10437_c0_g1_i1	249	1627C;1627D	2	6	2	6	2.0977	3.32875	3.61306	2.58632	4.63979	1.79397	0.843156	0.828545	1
1627D_10438_c0_g1_i1	382	1627C;1627D	6	5	6	5	2.54128	1.41749	5.81273	7.75897	3.86649	0.498325	-1.00484	0.61879	1
1627D_10438_c1_g1_i1	275	1627C;1627D	5	4	5	4	4.26501	1.88183	4.7795	6.46581	3.09319	0.478392	-1.06373	0.630059	1
1627D_1043_c0_g1_i1	298	1627C;1627D	4	5	4	5	2.88301	2.08542	4.51957	5.17265	3.86649	0.747487	-0.419879	0.950785	1
1627D_10440_c0_g1_i1	397	1627C;1627D	5	6	5	6	1.95067	1.59677	5.5528	6.46581	4.63979	0.717588	-0.478772	0.886022	1
1627D_10440_c1_g1_i1	236	1627C;1627D	2	3	2	3	2.34385	1.83875	2.45311	2.58632	2.31989	0.896985	-0.156844	1	1
1627D_10448_c0_g1_i1	2344	1627C;1627D	666	849	666	849	18.8159	17.1158	758.888	861.246	656.53	0.762303	-0.391564	0.545137	1
1627D_10450_c0_g1_i1	386	1627C;1627D	7	3	7	3	2.9	0.835328	5.68602	9.05214	2.31989	0.256281	-1.9642	0.289282	1
1627D_10454_c0_g1_i1	241	1627D	0	6	0	6	0	3.55504	2.31989	0	4.63979	-	-	0.248282	1
1627D_10456_c0_g1_i1	357	1627C;1627D	3	6	3	6	1.46608	1.88631	4.25964	3.87949	4.63979	1.19598	0.258193	1	1
1627D_10457_c0_g1_i1	287	1627C;1627D	2	5	2	5	1.55847	2.20667	3.22641	2.58632	3.86649	1.49497	0.580121	0.969684	1
1627D_10457_c1_g1_i1	234	1627C;1627D	4	2	4	2	4.75159	1.24758	3.35962	5.17265	1.5466	0.298995	-1.74181	0.472747	1
1627D_10458_c0_g1_i1	371	1627C;1627D	2	8	2	8	0.900117	2.37593	4.38635	2.58632	6.18638	2.39196	1.25819	0.612889	1
1627D_1045_c0_g1_i1	217	1627C;1627D	2	4	2	4	2.76351	2.86034	2.83976	2.58632	3.09319	1.19598	0.258193	1	1
1627D_10460_c0_g1_i1	432	1627C;1627D	6	7	6	7	1.96051	1.60493	6.58603	7.75897	5.41309	0.697655	-0.519414	0.839558	1
1627D_10461_c0_g1_i1	272	1627C;1627D	10	1	10	1	8.70406	0.478673	6.85246	12.9316	0.773298	0.059799	-4.06373	0.0450925	1
1627D_10467_c0_g1_i1	245	1627C;1627D	4	2	4	2	4.3041	1.14828	3.35962	5.17265	1.5466	0.298995	-1.74181	0.472747	1
1627D_10469_c0_g1_i1	213	1627C;1627D	1	7	1	7	1.43521	5.2193	3.35312	1.29316	5.41309	4.18593	2.06555	0.45332	1
1627D_10470_c0_g1_i1	343	1627D	0	8	0	8	0	2.68092	3.09319	0	6.18638	-	-	0.153719	1
1627D_10470_c1_g1_i1	590	1627C;1627D	4	16	4	16	0.717332	2.11549	8.77271	5.17265	12.3728	2.39196	1.25819	0.482438	1
1627D_10472_c0_g1_i1	280	1627C;1627D	5	9	5	9	4.10669	4.11142	6.71275	6.46581	6.95968	1.07638	0.10619	1	1
1627D_10474_c0_g1_i1	222	1627C;1627D	3	5	3	5	3.94816	3.43401	3.87299	3.87949	3.86649	0.99665	-0.00484126	1	1
1627D_10475_c0_g1_i1	242	1627D	0	9	0	9	0	5.28681	3.47984	0	6.95968	-	-	0.124053	1
1627D_10476_c0_g1_i1	225	1627C;1627D	1	4	1	4	1.27673	2.66817	2.19318	1.29316	3.09319	2.39196	1.25819	0.829066	1
1627D_10479_c0_g1_i1	280	1627D	0	12	0	12	0	5.48189	4.63979	0	9.27958	-	-	0.0707548	1
1627D_10481_c0_g1_i1	622	1627D	0	20	0	20	0	2.41207	7.73298	0	15.466	-	-	0.0251012	0.772227
1627D_10483_c0_g1_i1	204	1627C;1627D	3	6	3	6	4.71445	4.87701	4.25964	3.87949	4.63979	1.19598	0.258193	1	1
1627D_10484_c0_g1_i1	268	1627C;1627D	3	6	3	6	2.69602	2.93758	4.25964	3.87949	4.63979	1.19598	0.258193	1	1
1627D_10485_c0_g1_i1	245	1627C;1627D	6	4	6	4	6.45615	2.29656	5.42608	7.75897	3.09319	0.39866	-1.32677	0.496844	1
1627D_10486_c0_g1_i1	221	1627C;1627D	1	1	1	1	1.32801	0.693989	1.03323	1.29316	0.773298	0.59799	-0.741807	1	1
1627D_10486_c1_g1_i1	234	1627C	1	0	1	0	1.1879	0	0.646581	1.29316	0	0	-	0.836862	1
1627D_10487_c0_g1_i1	386	1627C;1627D	1	13	1	13	0.414286	3.61975	5.67302	1.29316	10.0529	7.77387	2.95863	0.174252	1
1627D_10488_c0_g1_i1	241	1627C;1627D	5	3	5	3	5.57552	1.77752	4.39285	6.46581	2.31989	0.358794	-1.47877	0.486379	1
1627D_10489_c0_g1_i1	276	1627C;1627D	4	5	4	5	3.38849	2.33922	4.51957	5.17265	3.86649	0.747487	-0.419879	0.950785	1
1627D_10490_c0_g1_i1	309	1627C	13	0	13	0	8.68242	0	8.40556	16.8111	0	0	-	0.00723721	0.405991
1627D_10492_c0_g1_i1	270	1627D	0	10	0	10	0	4.83502	3.86649	0	7.73298	-	-	0.101579	1
1627D_10494_c0_g1_i1	291	1627C;1627D	1	10	1	10	0.757475	4.32237	4.51307	1.29316	7.73298	5.9799	2.58012	0.269732	1
1627D_104_c0_g1_i1	274	1627C;1627D	2	5	2	5	1.72137	2.36642	3.22641	2.58632	3.86649	1.49497	0.580121	0.969684	1
1627D_10500_c0_g1_i1	210	1627C;1627D	1	3	1	3	1.48171	2.30371	1.80653	1.29316	2.31989	1.79397	0.843156	1	1
1627D_10500_c1_g1_i1	289	1627C;1627D	1	8	1	8	0.767902	3.49515	3.73977	1.29316	6.18638	4.78392	2.25819	0.377794	1
1627D_10503_c0_g1_i1	210	1627C;1627D	2	3	2	3	2.96341	2.30371	2.45311	2.58632	2.31989	0.896985	-0.156844	1	1
1627D_10505_c0_g1_i1	257	1627D	0	7	0	7	0	3.67324	2.70654	0	5.41309	-	-	0.193592	1
1627D_10506_c0_g1_i1	243	1627C;1627D	2	7	2	7	2.19259	4.0817	3.99971	2.58632	5.41309	2.09296	1.06555	0.71085	1
1627D_1050_c0_g1_i1	241	1627C;1627D	3	5	3	5	3.34531	2.96253	3.87299	3.87949	3.86649	0.99665	-0.00484126	1	1
1627D_10510_c0_g1_i1	222	1627C;1627D	5	1	5	1	6.58026	0.686803	3.61955	6.46581	0.773298	0.119598	-3.06373	0.194244	1
1627D_10511_c0_g1_i1	352	1627C;1627D	2	5	2	5	1.00862	1.60643	3.22641	2.58632	3.86649	1.49497	0.580121	0.969684	1
1627D_10511_c1_g1_i1	216	1627C;1627D	3	4	3	4	4.17995	2.89309	3.48634	3.87949	3.09319	0.79732	-0.326769	1	1
1627D_10512_c0_g1_i1	369	1627C;1627D	1	5	1	5	0.455392	1.49773	2.57983	1.29316	3.86649	2.98995	1.58012	0.671734	1
1627D_10513_c0_g1_i1	237	1627C;1627D	3	7	3	7	3.47481	4.27171	4.64629	3.87949	5.41309	1.39531	0.480586	0.937418	1
1627D_10515_c0_g1_i1	204	1627C;1627D	2	4	2	4	3.14297	3.25134	2.83976	2.58632	3.09319	1.19598	0.258193	1	1
1627D_10516_c0_g1_i1	227	1627D	0	3	0	3	0	1.97406	1.15995	0	2.31989	-	-	0.599876	1
1627D_10517_c0_g1_i1	234	1627C	1	0	1	0	1.1879	0	0.646581	1.29316	0	0	-	0.836862	1
1627D_10518_c0_g1_i1	323	1627C;1627D	5	4	5	4	3.03931	1.47061	4.7795	6.46581	3.09319	0.478392	-1.06373	0.630059	1
1627D_10518_c1_g1_i1	219	1627C;1627D	4	5	4	5	5.41563	3.53368	4.51957	5.17265	3.86649	0.747487	-0.419879	0.950785	1
1627D_10519_c0_g1_i1	233	1627C;1627D	4	4	4	4	4.79345	2.51754	4.13292	5.17265	3.09319	0.59799	-0.741807	0.808758	1
1627D_10520_c0_g1_i1	291	1627D	0	5	0	5	0	2.16118	1.93325	0	3.86649	-	-	0.325011	1
1627D_10520_c1_g1_i1	207	1627D	0	2	0	2	0	1.58281	0.773298	0	1.5466	-	-	0.844722	1
1627D_10521_c0_g1_i1	392	1627C;1627D	5	6	5	6	2.00387	1.62845	5.5528	6.46581	4.63979	0.717588	-0.478772	0.886022	1
1627D_10523_c0_g1_i1	246	1627C;1627D	5	3	5	3	5.34256	1.70625	4.39285	6.46581	2.31989	0.358794	-1.47877	0.486379	1
1627D_10524_c0_g1_i1	274	1627C;1627D	1	4	1	4	0.860685	1.89313	2.19318	1.29316	3.09319	2.39196	1.25819	0.829066	1
1627D_10529_c0_g1_i1	251	1627D	0	6	0	6	0	3.28214	2.31989	0	4.63979	-	-	0.248282	1
1627D_10529_c1_g1_i1	221	1627D	0	3	0	3	0	2.08197	1.15995	0	2.31989	-	-	0.599876	1
1627D_1052_c0_g1_i1	240	1627C;1627D	3	5	3	5	3.37719	2.98142	3.87299	3.87949	3.86649	0.99665	-0.00484126	1	1
1627D_10532_c0_g1_i1	440	1627C;1627D	8	19	8	19	2.51912	4.22569	12.519	10.3453	14.6927	1.42023	0.506121	0.788897	1
1627D_10534_c0_g1_i1	208	1627C;1627D	4	3	4	3	6.05247	2.3474	3.74627	5.17265	2.31989	0.448492	-1.15684	0.648551	1
1627D_10536_c0_g1_i1	205	1627C;1627D	4	4	4	4	6.24925	3.22263	4.13292	5.17265	3.09319	0.59799	-0.741807	0.808758	1
1627D_10537_c0_g1_i1	415	1627C;1627D	6	1	6	1	2.13196	0.246562	4.26614	7.75897	0.773298	0.099665	-3.32677	0.135332	1
1627D_1053_c0_g1_i1	1063	1627C;1627D	21	27	21	27	1.54436	1.43465	24.0177	27.1564	20.879	0.768844	-0.379237	0.79563	1
1627D_10540_c0_g1_i1	399	1627C;1627D	2	17	2	17	0.7722	4.48614	7.8662	2.58632	13.1461	5.08291	2.34566	0.208609	1
1627D_10541_c0_g1_i1	319	1627C;1627D	5	6	5	6	3.12307	2.25196	5.5528	6.46581	4.63979	0.717588	-0.478772	0.886022	1
1627D_10542_c0_g1_i1	322	1627C	13	0	13	0	7.94873	0	8.40556	16.8111	0	0	-	0.00723721	0.405991
1627D_10543_c0_g1_i1	330	1627C;1627D	2	7	2	7	1.1616	2.48961	3.99971	2.58632	5.41309	2.09296	1.06555	0.71085	1
1627D_10545_c0_g1_i1	330	1627C;1627D	6	3	6	3	3.4848	1.06698	5.03943	7.75897	2.31989	0.298995	-1.74181	0.371103	1
1627D_10547_c0_g1_i1	245	1627C;1627D	10	17	10	17	10.7602	9.76038	13.0388	12.9316	13.1461	1.01658	0.0237279	1	1
1627D_10548_c0_g1_i1	285	1627C;1627D	4	8.66774	4	9	3.16321	3.86532	6.06617	5.17265	6.95968	1.34548	0.428118	0.918274	1
1627D_1054_c0_g1_i1	480	1627C;1627D	12	12	12	12	3.16747	2.29376	12.3988	15.5179	9.27958	0.59799	-0.741807	0.647811	1
1627D_10553_c0_g1_i1	338	1627C;1627D	4	7	4	7	2.20458	2.39744	5.29287	5.17265	5.41309	1.04648	0.0655481	1	1
1627D_10555_c0_g1_i1	331	1627C;1627D	2	4	2	4	1.15453	1.41697	2.83976	2.58632	3.09319	1.19598	0.258193	1	1
1627D_10555_c1_g1_i1	346	1627C;1627D	7	6	7	6	3.66285	1.98365	6.84596	9.05214	4.63979	0.512563	-0.964199	0.611718	1
1627D_10556_c0_g1_i1	334	1627C;1627D	7	7	7	7	3.95846	2.44168	7.23261	9.05214	5.41309	0.59799	-0.741807	0.711478	1
1627D_10558_c0_g1_i1	212	1627C;1627D	36	35	36	35	52.15	26.3254	36.8096	46.5538	27.0654	0.581379	-0.782449	0.51601	1
1627D_10561_c0_g1_i1	273	1627C;1627D	6	6	6	6	5.18929	2.85853	6.19938	7.75897	4.63979	0.59799	-0.741807	0.733553	1
1627D_10562_c0_g1_i1	467	1627D	0	15	0	15	0	3.00692	5.79974	0	11.5995	-	-	0.0450846	1
1627D_10565_c0_g1_i1	203	1627C;1627D	3	6	3	6	4.76031	4.93175	4.25964	3.87949	4.63979	1.19598	0.258193	1	1
1627D_10567_c0_g1_i1	381	1627C;1627D	4	22	4	22	1.70345	6.26334	11.0926	5.17265	17.0126	3.28894	1.71762	0.299382	1
1627D_10568_c0_g1_i1	244	1627C;1627D	3	4	3	4	3.25714	2.31327	3.48634	3.87949	3.09319	0.79732	-0.326769	1	1
1627D_10569_c0_g1_i1	735	1627C;1627D	10	25	10	25	1.24686	2.28328	16.132	12.9316	19.3325	1.49497	0.580121	0.72355	1
1627D_1056_c0_g1_i1	228	1627C;1627D	1	5	1	5	1.24755	3.26211	2.57983	1.29316	3.86649	2.98995	1.58012	0.671734	1
1627D_10571_c0_g1_i1	216	1627D	0	7	0	7	0	5.0629	2.70654	0	5.41309	-	-	0.193592	1
1627D_10573_c0_g1_i1	258	1627C;1627D	1	6	1	6	0.974121	3.12499	2.96648	1.29316	4.63979	3.58794	1.84316	0.549187	1
1627D_10576_c0_g1_i1	442	1627C;1627D	2	22	2	22	0.624072	4.85618	9.79944	2.58632	17.0126	6.57789	2.71762	0.13131	1
1627D_10578_c0_g1_i1	511	1627C;1627D	20	4	20	4	4.67028	0.682734	14.4782	25.8632	3.09319	0.119598	-3.06373	0.0494007	1
1627D_10579_c0_g1_i1	214	1627C;1627D	5	24	5	24	7.1009	17.7153	12.5125	6.46581	18.5592	2.87035	1.52123	0.341633	1
1627D_1057_c0_g1_i1	230	1627C;1627D	4	5	4	5	4.91498	3.20601	4.51957	5.17265	3.86649	0.747487	-0.419879	0.950785	1
1627D_10581_c0_g1_i1	225	1627C;1627D	2	4	2	4	2.55345	2.66817	2.83976	2.58632	3.09319	1.19598	0.258193	1	1
1627D_10582_c1_g1_i1	229	1627D	0	3	0	3	0	1.94028	1.15995	0	2.31989	-	-	0.599876	1
1627D_10585_c0_g1_i1	205	1627C;1627D	3	3	3	3	4.68694	2.41698	3.09969	3.87949	2.31989	0.59799	-0.741807	0.875838	1
1627D_10586_c0_g1_i1	761	1627C	28	0	28	0	3.30901	0	18.1043	36.2085	0	0	-	0.000670685	0.0975033
1627D_10587_c0_g1_i1	407	1627C;1627D	8	17	8	17	2.96077	4.33657	11.7457	10.3453	13.1461	1.27073	0.345656	0.884221	1
1627D_10588_c0_g1_i1	204	1627C;1627D	3	2	3	2	4.71445	1.62567	2.71304	3.87949	1.5466	0.39866	-1.32677	0.677009	1
1627D_10589_c0_g1_i1	415	1627C;1627D	9	16	9	16	3.19795	3.94498	12.0056	11.6385	12.3728	1.06309	0.0882681	1	1
1627D_10591_c0_g1_i1	224	1627C;1627D	1	5	1	5	1.28807	3.37159	2.57983	1.29316	3.86649	2.98995	1.58012	0.671734	1
1627D_10592_c0_g1_i1	251	1627C;1627D	1	3	1	3	1.02991	1.64107	1.80653	1.29316	2.31989	1.79397	0.843156	1	1
1627D_10592_c1_g1_i1	210	1627D	0	2	0	2	0	1.53581	0.773298	0	1.5466	-	-	0.844722	1
1627D_10593_c0_g1_i1	293	1627C;1627D	1	11	1	11	0.746809	4.70286	4.89972	1.29316	8.50628	6.57789	2.71762	0.230951	1
1627D_10594_c0_g1_i1	331	1627C;1627D	2	3.10053	2	3	1.15453	1.09834	2.45311	2.58632	2.31989	0.896985	-0.156844	1	1
1627D_10596_c0_g1_i1	446	1627C;1627D	4	7	4	7	1.22532	1.52286	5.29287	5.17265	5.41309	1.04648	0.0655481	1	1
1627D_10598_c0_g1_i1	205	1627C;1627D	2	3	2	3	3.12463	2.41698	2.45311	2.58632	2.31989	0.896985	-0.156844	1	1
1627D_1059_c0_g1_i1	248	1627D	0	17	0	17	0	9.5247	6.57303	0	13.1461	-	-	0.0350495	0.903263
1627D_105_c0_g1_i1	341	1627C;1627D	2	6	2	6	1.0827	2.02747	3.61306	2.58632	4.63979	1.79397	0.843156	0.828545	1
1627D_10601_c0_g1_i1	3079	1627C;1627D	1317	1651	1317	1651	27.4933	24.5444	1489.9	1703.09	1276.72	0.749644	-0.415722	0.505984	1
1627D_10602_c0_g1_i1	237	1627D	0	3	0	3	0	1.83073	1.15995	0	2.31989	-	-	0.599876	1
1627D_10602_c1_g1_i1	341	1627D	0	9	0	9	0	3.04121	3.47984	0	6.95968	-	-	0.124053	1
1627D_10606_c0_g1_i1	223	1627C;1627D	2	4	2	4	2.60563	2.72272	2.83976	2.58632	3.09319	1.19598	0.258193	1	1
1627D_10611_c0_g1_i1	340	1627C;1627D	7	10	7	10	3.81354	3.39328	8.39256	9.05214	7.73298	0.854271	-0.227234	0.970937	1
1627D_10613_c0_g1_i1	218	1627C;1627D	4	1	4	1	5.45401	0.711202	2.97297	5.17265	0.773298	0.149497	-2.74181	0.289663	1
1627D_10615_c0_g1_i1	227	1627C;1627D	4	3	4	3	5.02278	1.97406	3.74627	5.17265	2.31989	0.448492	-1.15684	0.648551	1
1627D_10618_c0_g1_i1	258	1627C;1627D	1	2	1	2	0.974121	1.04166	1.41988	1.29316	1.5466	1.19598	0.258193	1	1
1627D_10618_c1_g1_i1	226	1627D	0	3	0	3	0	1.98804	1.15995	0	2.31989	-	-	0.599876	1
1627D_10626_c0_g1_i1	493	1627C;1627D	8	20	8	20	2.00167	3.64361	12.9056	10.3453	15.466	1.49497	0.580121	0.745647	1
1627D_10627_c0_g1_i1	203	1627C;1627D	3	4	3	4	4.76031	3.28784	3.48634	3.87949	3.09319	0.79732	-0.326769	1	1
1627D_1062_c0_g1_i1	461	1627C;1627D	2	13	2	13	0.572601	2.66538	6.3196	2.58632	10.0529	3.88693	1.95863	0.319385	1
1627D_10631_c0_g1_i1	393	1627C;1627D	3	9	3	9	1.19639	2.43124	5.41958	3.87949	6.95968	1.79397	0.843156	0.736002	1
1627D_10632_c0_g1_i1	314	1627C;1627D	3	5	3	5	1.939	1.91902	3.87299	3.87949	3.86649	0.99665	-0.00484126	1	1
1627D_10633_c0_g1_i1	208	1627C;1627D	2	4	2	4	3.02624	3.12986	2.83976	2.58632	3.09319	1.19598	0.258193	1	1
1627D_10634_c0_g1_i1	806	1627C;1627D	14	77	14	77	1.5175	6.08713	38.8241	18.1043	59.544	3.28894	1.71762	0.158183	1
1627D_10635_c0_g1_i1	558	1627C;1627D	7	8	7	8	1.38765	1.16651	7.61926	9.05214	6.18638	0.683417	-0.549162	0.804752	1
1627D_10635_c1_g1_i1	223	1627C	1	0	1	0	1.30281	0	0.646581	1.29316	0	0	-	0.836862	1
1627D_10636_c0_g1_i1	232	1627C;1627D	3	2	3	2	3.62783	1.26607	2.71304	3.87949	1.5466	0.39866	-1.32677	0.677009	1
1627D_10636_c1_g1_i1	203	1627C;1627D	2	5	2	5	3.17354	4.10979	3.22641	2.58632	3.86649	1.49497	0.580121	0.969684	1
1627D_10638_c0_g1_i1	464	1627C;1627D	13	8	13	8	3.67278	1.62279	11.4987	16.8111	6.18638	0.367994	-1.44225	0.352158	1
1627D_10638_c1_g1_i1	376	1627C;1627D	10	1	10	1	4.37123	0.290792	6.85246	12.9316	0.773298	0.059799	-4.06373	0.0450925	1
1627D_10639_c0_g1_i1	348	1627C;1627D	9	1	9	1	4.65113	0.327315	6.20588	11.6385	0.773298	0.0664433	-3.91173	0.0567843	1
1627D_1063_c0_g1_i1	448	1627D	0	12	0	12	0	2.58842	4.63979	0	9.27958	-	-	0.0707548	1
1627D_10641_c0_g1_i1	310	1627D	0	5	0	5	0	1.95943	1.93325	0	3.86649	-	-	0.325011	1
1627D_10643_c0_g1_i1	248	1627D	0	6	0	6	0	3.36166	2.31989	0	4.63979	-	-	0.248282	1
1627D_10647_c0_g1_i1	231	1627C;1627D	1	3	1	3	1.21791	1.90914	1.80653	1.29316	2.31989	1.79397	0.843156	1	1
1627D_10650_c0_g1_i1	330	1627C;1627D	4	4	4	4	2.3232	1.42264	4.13292	5.17265	3.09319	0.59799	-0.741807	0.808758	1
1627D_10650_c1_g1_i1	223	1627C;1627D	1	4	1	4	1.30281	2.72272	2.19318	1.29316	3.09319	2.39196	1.25819	0.829066	1
1627D_10651_c0_g1_i1	342	1627C;1627D	3	4	3	4	1.61369	1.3466	3.48634	3.87949	3.09319	0.79732	-0.326769	1	1
1627D_10651_c1_g1_i1	514	1627C;1627D	6	7	6	7	1.38528	1.18258	6.58603	7.75897	5.41309	0.697655	-0.519414	0.839558	1
1627D_10654_c0_g1_i1	279	1627C	10	0	10	0	8.26033	0	6.46581	12.9316	0	0	-	0.013641	0.571704
1627D_10656_c0_g1_i1	228	1627C;1627D	5	3	5	3	6.23776	1.95726	4.39285	6.46581	2.31989	0.358794	-1.47877	0.486379	1
1627D_10657_c0_g1_i1	284	1627C;1627D	2	5	2	5	1.5957	2.2404	3.22641	2.58632	3.86649	1.49497	0.580121	0.969684	1
1627D_10661_c0_g1_i1	264	1627C;1627D	1	5	1	5	0.928906	2.51458	2.57983	1.29316	3.86649	2.98995	1.58012	0.671734	1
1627D_10663_c0_g1_i1	204	1627C;1627D	5	3	5	3	7.85742	2.43851	4.39285	6.46581	2.31989	0.358794	-1.47877	0.486379	1
1627D_10664_c0_g1_i1	487	1627C;1627D	5	9	5	9	1.28251	1.67722	6.71275	6.46581	6.95968	1.07638	0.10619	1	1
1627D_10665_c0_g1_i1	224	1627D	0	7	0	7	0	4.72023	2.70654	0	5.41309	-	-	0.193592	1
1627D_10668_c0_g1_i1	670	1627C;1627D	37	33.0054	37	33	5.34793	3.50718	36.6829	47.847	25.5188	0.533342	-0.906866	0.449982	1
1627D_1066_c0_g1_i1	664	1627C;1627D	16	13	16	13	2.34726	1.40246	15.3717	20.6906	10.0529	0.485867	-1.04137	0.479335	1
1627D_1066_c1_g1_i1	232	1627D	0	3	0	3	0	1.8991	1.15995	0	2.31989	-	-	0.599876	1
1627D_10670_c0_g1_i1	213	1627C;1627D	2	4	2	4	2.87041	2.98246	2.83976	2.58632	3.09319	1.19598	0.258193	1	1
1627D_10672_c0_g1_i1	537	1627C;1627D	8	19	8	19	1.70037	2.96991	12.519	10.3453	14.6927	1.42023	0.506121	0.788897	1
1627D_10673_c0_g1_i1	489	1627C;1627D	15	2	15	2	3.81502	0.369989	10.472	19.3974	1.5466	0.079732	-3.6487	0.0375256	0.944109
1627D_10674_c0_g1_i1	256	1627C;1627D	2	8	2	8	1.98545	4.22078	4.38635	2.58632	6.18638	2.39196	1.25819	0.612889	1
1627D_10675_c0_g1_i1	302	1627C;1627D	4	4	4	4	2.79661	1.63154	4.13292	5.17265	3.09319	0.59799	-0.741807	0.808758	1
1627D_10676_c0_g1_i1	289	1627C;1627D	9	7	9	7	6.91112	3.05826	8.52577	11.6385	5.41309	0.465103	-1.10438	0.519914	1
1627D_10678_c0_g1_i1	282	1627C;1627D	3	10	3	10	2.42979	4.53081	5.80623	3.87949	7.73298	1.9933	0.995159	0.655671	1
1627D_10679_c0_g1_i1	359	1627C;1627D	6	7	6	7	2.89419	2.17888	6.58603	7.75897	5.41309	0.697655	-0.519414	0.839558	1
1627D_1067_c0_g1_i1	258	1627C;1627D	3	4	3	4	2.92236	2.08333	3.48634	3.87949	3.09319	0.79732	-0.326769	1	1
1627D_10680_c0_g1_i1	402	1627C;1627D	4	6	4	6	1.52103	1.56295	4.90622	5.17265	4.63979	0.896985	-0.156844	1	1
1627D_10682_c0_g1_i1	225	1627C;1627D	1	6	1	6	1.27673	4.00226	2.96648	1.29316	4.63979	3.58794	1.84316	0.549187	1
1627D_10684_c0_g1_i1	229	1627D	0	8	0	8	0	5.17407	3.09319	0	6.18638	-	-	0.153719	1
1627D_10685_c0_g1_i1	837	1627C;1627D	1319	2945	1319	2945	135.251	219.908	1991.52	1705.68	2277.36	1.33516	0.417016	0.507565	1
1627D_10686_c0_g1_i1	273	1627C;1627D	2	2	2	2	1.72976	0.952843	2.06646	2.58632	1.5466	0.59799	-0.741807	0.984725	1
1627D_10686_c1_g1_i1	217	1627C;1627D	2	5	2	5	2.76351	3.57542	3.22641	2.58632	3.86649	1.49497	0.580121	0.969684	1
1627D_10687_c0_g2_i1	268	1627D	0	10	0	10	0	4.89597	3.86649	0	7.73298	-	-	0.101579	1
1627D_10689_c0_g1_i1	216	1627C;1627D	1	5	1	5	1.39332	3.61636	2.57983	1.29316	3.86649	2.98995	1.58012	0.671734	1
1627D_1068_c0_g1_i1	1740	1627C;1627D	782	1896	782	1896	31.1332	54.0345	1238.71	1011.25	1466.17	1.44986	0.535912	0.398128	1
1627D_10690_c0_g1_i1	265	1627C;1627D	4	3	4	3	3.68113	1.49764	3.74627	5.17265	2.31989	0.448492	-1.15684	0.648551	1
1627D_10693_c0_g1_i1	233	1627C;1627D	4	6	4	6	4.79345	3.77631	4.90622	5.17265	4.63979	0.896985	-0.156844	1	1
1627D_10695_c0_g1_i1	319	1627D	0	5.16622	0	5	0	1.93902	1.93325	0	3.86649	-	-	0.325011	1
1627D_10695_c0_g2_i1	486	1627C;1627D	10	15.8338	10	16	2.57443	2.96025	12.6522	12.9316	12.3728	0.956784	-0.063735	1	1
1627D_10699_c0_g1_i1	231	1627C;1627D	1	1	1	1	1.21791	0.63638	1.03323	1.29316	0.773298	0.59799	-0.741807	1	1
1627D_10699_c1_g1_i1	301	1627C	4	0	4	0	2.81744	0	2.58632	5.17265	0	0	-	0.118811	1
1627D_106_c0_g1_i1	602	1627C;1627D	66	89	66	89	11.4235	11.3577	77.0861	85.3487	68.8235	0.80638	-0.310468	0.761622	1
1627D_10703_c0_g1_i1	205	1627C;1627D	1	4	1	4	1.56231	3.22263	2.19318	1.29316	3.09319	2.39196	1.25819	0.829066	1
1627D_10705_c0_g1_i1	203	1627D	0	3	0	3	0	2.46588	1.15995	0	2.31989	-	-	0.599876	1
1627D_10705_c1_g1_i1	215	1627C	1	0	1	0	1.40753	0	0.646581	1.29316	0	0	-	0.836862	1
1627D_10706_c0_g1_i1	224	1627C;1627D	2	12	2	12	2.57615	8.09182	5.93295	2.58632	9.27958	3.58794	1.84316	0.359445	1
1627D_10708_c0_g1_i1	244	1627C;1627D	3	6	3	6	3.25714	3.46991	4.25964	3.87949	4.63979	1.19598	0.258193	1	1
1627D_10709_c0_g1_i1	217	1627C;1627D	4	4	4	4	5.52703	2.86034	4.13292	5.17265	3.09319	0.59799	-0.741807	0.808758	1
1627D_1070_c0_g1_i1	325	1627C;1627D	1	5	1	5	0.599931	1.82228	2.57983	1.29316	3.86649	2.98995	1.58012	0.671734	1
1627D_10712_c0_g1_i1	236	1627C;1627D	2	4	2	4	2.34385	2.45166	2.83976	2.58632	3.09319	1.19598	0.258193	1	1
1627D_10713_c0_g1_i1	253	1627C;1627D	1	7	1	7	1.01323	3.76994	3.35312	1.29316	5.41309	4.18593	2.06555	0.45332	1
1627D_10713_c1_g1_i1	258	1627C;1627D	1	3	1	3	0.974121	1.56249	1.80653	1.29316	2.31989	1.79397	0.843156	1	1
1627D_10714_c0_g1_i1	323	1627C;1627D	5	6	5	6	3.03931	2.20592	5.5528	6.46581	4.63979	0.717588	-0.478772	0.886022	1
1627D_10715_c0_g1_i1	213	1627C;1627D	1	7	1	7	1.43521	5.2193	3.35312	1.29316	5.41309	4.18593	2.06555	0.45332	1
1627D_10719_c0_g1_i1	414	1627C;1627D	9	15	9	15	3.21534	3.71357	11.619	11.6385	11.5995	0.99665	-0.00484126	1	1
1627D_1071_c0_g1_i1	508	1627C;1627D	1	17	1	17	0.236211	2.93378	7.21962	1.29316	13.1461	10.1658	3.34566	0.108215	1
1627D_10720_c0_g1_i1	223	1627C;1627D	8	1	8	1	10.4225	0.68068	5.5593	10.3453	0.773298	0.0747487	-3.74181	0.0732904	1
1627D_10721_c0_g1_i1	246	1627C;1627D	5	6	5	6	5.34256	3.41249	5.5528	6.46581	4.63979	0.717588	-0.478772	0.886022	1
1627D_10722_c0_g1_i1	301	1627C;1627D	2	9	2	9	1.40872	3.69437	4.773	2.58632	6.95968	2.69095	1.42812	0.531275	1
1627D_10723_c0_g1_i1	325	1627C;1627D	4	4	4	4	2.39972	1.45782	4.13292	5.17265	3.09319	0.59799	-0.741807	0.808758	1
1627D_10724_c0_g1_i1	210	1627C;1627D	3	8.77145	3	9	4.44512	6.73562	5.41958	3.87949	6.95968	1.79397	0.843156	0.736002	1
1627D_1072_c0_g1_i1	234	1627C;1627D	2	1	2	1	2.37579	0.62379	1.67981	2.58632	0.773298	0.298995	-1.74181	0.724388	1
1627D_1072_c1_g1_i1	203	1627C;1627D	1	2	1	2	1.58677	1.64392	1.41988	1.29316	1.5466	1.19598	0.258193	1	1
1627D_10730_c0_g1_i1	452	1627C;1627D	28	77	28	77	8.34344	16.3514	47.8762	36.2085	59.544	1.64447	0.717625	0.534872	1
1627D_10732_c0_g1_i1	272	1627D	0	6	0	6	0	2.87204	2.31989	0	4.63979	-	-	0.248282	1
1627D_10734_c0_g1_i1	205	1627C;1627D	4	2	4	2	6.24925	1.61132	3.35962	5.17265	1.5466	0.298995	-1.74181	0.472747	1
1627D_10741_c0_g1_i1	216	1627C;1627D	5	3	5	3	6.96658	2.16981	4.39285	6.46581	2.31989	0.358794	-1.47877	0.486379	1
1627D_10742_c0_g1_i1	290	1627C;1627D	5	4	5	4	3.81612	1.73821	4.7795	6.46581	3.09319	0.478392	-1.06373	0.630059	1
1627D_10743_c0_g1_i1	282	1627C;1627D	3	3	3	3	2.42979	1.35924	3.09969	3.87949	2.31989	0.59799	-0.741807	0.875838	1
1627D_10744_c0_g1_i1	236	1627C;1627D	2	2	2	2	2.34385	1.22583	2.06646	2.58632	1.5466	0.59799	-0.741807	0.984725	1
1627D_10746_c0_g1_i1	289	1627C;1627D	1	9	1	9	0.767902	3.93205	4.12642	1.29316	6.95968	5.38191	2.42812	0.317801	1
1627D_10748_c0_g1_i1	309	1627C;1627D	5	4	5	4	3.33939	1.57332	4.7795	6.46581	3.09319	0.478392	-1.06373	0.630059	1
1627D_10749_c0_g1_i1	214	1627C;1627D	5	6	5	6	7.1009	4.42882	5.5528	6.46581	4.63979	0.717588	-0.478772	0.886022	1
1627D_1074_c0_g1_i1	581	1627D	0	25	0	25	0	3.39649	9.66623	0	19.3325	-	-	0.0153098	0.609573
1627D_10750_c0_g1_i1	261	1627C;1627D	6	4	6	4	5.73088	2.052	5.42608	7.75897	3.09319	0.39866	-1.32677	0.496844	1
1627D_10752_c1_g1_i1	363	1627C;1627D	6	10	6	10	2.83326	3.06742	7.74598	7.75897	7.73298	0.99665	-0.00484126	1	1
1627D_10753_c0_g1_i1	218	1627C;1627D	5	2	5	2	6.81752	1.4224	4.0062	6.46581	1.5466	0.239196	-2.06373	0.337831	1
1627D_10754_c0_g1_i1	520	1627C;1627D	4	16	4	16	0.903243	2.64689	8.77271	5.17265	12.3728	2.39196	1.25819	0.482438	1
1627D_10754_c1_g1_i1	241	1627C;1627D	2	4	2	4	2.23021	2.37003	2.83976	2.58632	3.09319	1.19598	0.258193	1	1
1627D_10756_c0_g1_i1	464	1627C;1627D	6	14	6	14	1.69513	2.83988	9.29257	7.75897	10.8262	1.39531	0.480586	0.835046	1
1627D_10758_c0_g1_i1	366	1627C;1627D	3	6	3	6	1.39049	1.81954	4.25964	3.87949	4.63979	1.19598	0.258193	1	1
1627D_1075_c0_g1_i1	322	1627C;1627D	5	6	5	6	3.0572	2.21782	5.5528	6.46581	4.63979	0.717588	-0.478772	0.886022	1
1627D_1075_c1_g1_i1	294	1627C;1627D	2	4	2	4	1.48222	1.70001	2.83976	2.58632	3.09319	1.19598	0.258193	1	1
1627D_10760_c0_g1_i1	202	1627C	9	0	9	0	14.4193	0	5.81923	11.6385	0	0	-	0.017539	0.648392
1627D_10761_c1_g1_i1	242	1627C;1627D	10.1025	17.3427	10	17	11.177	10.1875	13.0388	12.9316	13.1461	1.01658	0.0237279	1	1
1627D_10763_c0_g1_i1	418	1627C;1627D	2	9	2	9	0.699316	2.19103	4.773	2.58632	6.95968	2.69095	1.42812	0.531275	1
1627D_10764_c0_g1_i1	445	1627C;1627D	2	15	2	15	0.615488	3.27533	7.0929	2.58632	11.5995	4.48492	2.16508	0.255993	1
1627D_10765_c0_g1_i1	273	1627C;1627D	4	4	4	4	3.45953	1.90569	4.13292	5.17265	3.09319	0.59799	-0.741807	0.808758	1
1627D_10767_c0_g1_i1	409	1627C;1627D	1	4	1	4	0.366311	1.01153	2.19318	1.29316	3.09319	2.39196	1.25819	0.829066	1
1627D_10767_c1_g1_i1	220	1627C;1627D	2	3	2	3	2.67867	2.10461	2.45311	2.58632	2.31989	0.896985	-0.156844	1	1
1627D_10768_c0_g1_i1	298	1627C	4	0	4	0	2.88301	0	2.58632	5.17265	0	0	-	0.118811	1
1627D_10768_c1_g1_i1	203	1627D	0	2	0	2	0	1.64392	0.773298	0	1.5466	-	-	0.844722	1
1627D_1076_c0_g1_i1	390	1627C;1627D	2	8	2	8	0.810576	2.1887	4.38635	2.58632	6.18638	2.39196	1.25819	0.612889	1
1627D_10770_c0_g1_i1	240	1627C;1627D	3	3	3	3	3.37719	1.78885	3.09969	3.87949	2.31989	0.59799	-0.741807	0.875838	1
1627D_10775_c0_g1_i1	255	1627C;1627D	5	4	5	4	4.99655	2.12831	4.7795	6.46581	3.09319	0.478392	-1.06373	0.630059	1
1627D_10779_c0_g1_i1	391	1627D	0	11	0	11	0	2.99742	4.25314	0	8.50628	-	-	0.0842745	1
1627D_10781_c0_g1_i1	274	1627C;1627D	7	3	7	3	6.0248	1.41985	5.68602	9.05214	2.31989	0.256281	-1.9642	0.289282	1
1627D_10782_c0_g1_i1	217	1627D	0	6	0	6	0	4.29051	2.31989	0	4.63979	-	-	0.248282	1
1627D_10784_c0_g1_i1	286	1627C;1627D	3	6	3	6	2.35492	2.66105	4.25964	3.87949	4.63979	1.19598	0.258193	1	1
1627D_10785_c0_g1_i1	287	1627C	9	0	9	0	7.0131	0	5.81923	11.6385	0	0	-	0.017539	0.648392
1627D_10786_c0_g1_i1	216	1627C;1627D	1	5	1	5	1.39332	3.61636	2.57983	1.29316	3.86649	2.98995	1.58012	0.671734	1
1627D_10787_c0_g1_i1	251	1627C;1627D	4	3	4	3	4.11966	1.64107	3.74627	5.17265	2.31989	0.448492	-1.15684	0.648551	1
1627D_10788_c0_g1_i1	289	1627C;1627D	5	11	5	11	3.83951	4.80583	7.48605	6.46581	8.50628	1.31558	0.395697	0.906013	1
1627D_10789_c0_g1_i1	250	1627C;1627D	4	4	4	4	4.15676	2.20254	4.13292	5.17265	3.09319	0.59799	-0.741807	0.808758	1
1627D_10791_c0_g1_i1	679	1627C;1627D	7	17	7	17	0.98986	1.76638	11.0991	9.05214	13.1461	1.45226	0.538301	0.784262	1
1627D_10792_c0_g1_i1	285	1627C;1627D	2	6	2	6	1.58161	2.67566	3.61306	2.58632	4.63979	1.79397	0.843156	0.828545	1
1627D_10794_c0_g1_i1	317	1627C;1627D	6	1.24936	6	1	3.79528	0.472957	4.26614	7.75897	0.773298	0.099665	-3.32677	0.135332	1
1627D_10795_c0_g2_i1	210	1627C;1627D	1	2	1	2	1.48171	1.53581	1.41988	1.29316	1.5466	1.19598	0.258193	1	1
1627D_10796_c0_g1_i1	259	1627C;1627D	5	3	5	3	4.84024	1.55352	4.39285	6.46581	2.31989	0.358794	-1.47877	0.486379	1
1627D_10799_c0_g1_i1	318	1627C;1627D	3	7	3	7	1.8848	2.63977	4.64629	3.87949	5.41309	1.39531	0.480586	0.937418	1
1627D_107_c0_g1_i1	256	1627C;1627D	3	3	3	3	2.97817	1.58279	3.09969	3.87949	2.31989	0.59799	-0.741807	0.875838	1
1627D_10801_c0_g1_i1	423	1627C;1627D	6	9	6	9	2.04648	2.14324	7.35933	7.75897	6.95968	0.896985	-0.156844	1	1
1627D_10802_c0_g1_i1	560	1627C;1627D	3	15	3	15	0.590839	2.17419	7.73948	3.87949	11.5995	2.98995	1.58012	0.389712	1
1627D_10803_c0_g1_i1	265	1627C;1627D	3	8	3	8	2.76085	3.99372	5.03294	3.87949	6.18638	1.59464	0.673231	0.829306	1
1627D_10808_c0_g1_i1	215	1627C	5	0	5	0	7.03766	0	3.23291	6.46581	0	0	-	0.0728995	1
1627D_10810_c0_g1_i1	232	1627C;1627D	1	6	1	6	1.20928	3.7982	2.96648	1.29316	4.63979	3.58794	1.84316	0.549187	1
1627D_10811_c0_g1_i1	204	1627D	0	2	0	2	0	1.62567	0.773298	0	1.5466	-	-	0.844722	1
1627D_10812_c0_g1_i1	237	1627D	0	3	0	3	0	1.83073	1.15995	0	2.31989	-	-	0.599876	1
1627D_10813_c0_g1_i1	629	1627C;1627D	45	34	45	34	7.22542	4.02299	42.2422	58.1923	26.2921	0.451815	-1.1462	0.321631	1
1627D_10814_c0_g1_i1	211	1627C;1627D	4	6	4	6	5.85428	4.56498	4.90622	5.17265	4.63979	0.896985	-0.156844	1	1
1627D_10814_c1_g1_i1	331	1627C;1627D	2	6	2	6	1.15453	2.12546	3.61306	2.58632	4.63979	1.79397	0.843156	0.828545	1
1627D_10816_c0_g1_i1	886	1627C;1627D	15	20	15	20	1.41696	1.37273	17.4317	19.3974	15.466	0.79732	-0.326769	0.850846	1
1627D_10819_c0_g1_i1	255	1627C;1627D	2	6	2	6	1.99862	3.19247	3.61306	2.58632	4.63979	1.79397	0.843156	0.828545	1
1627D_10820_c0_g1_i1	462	1627C;1627D	7	3	7	3	1.99582	0.612735	5.68602	9.05214	2.31989	0.256281	-1.9642	0.289282	1
1627D_10821_c0_g1_i1	517	1627C;1627D	10	14	10	14	2.28305	2.34032	11.8789	12.9316	10.8262	0.837186	-0.25638	0.922163	1
1627D_10821_c1_g1_i1	452	1627C;1627D	14	16.0333	14	16	4.17172	3.40477	15.2385	18.1043	12.3728	0.683417	-0.549162	0.731896	1
1627D_10822_c0_g1_i1	226	1627C;1627D	2	5	2	5	2.53367	3.31341	3.22641	2.58632	3.86649	1.49497	0.580121	0.969684	1
1627D_10823_c0_g1_i1	311	1627C;1627D	3	9	3	9	1.97593	3.50848	5.41958	3.87949	6.95968	1.79397	0.843156	0.736002	1
1627D_10825_c0_g1_i1	356	1627D	0	12	0	12	0	3.78858	4.63979	0	9.27958	-	-	0.0707548	1
1627D_10826_c0_g1_i1	205	1627C;1627D	3	1	3	1	4.68694	0.805659	2.32639	3.87949	0.773298	0.19933	-2.32677	0.449606	1
1627D_10828_c0_g1_i1	270	1627C	7	0	7	0	6.18222	0	4.52607	9.05214	0	0	-	0.0325121	0.866734
1627D_10829_c0_g1_i1	216	1627C;1627D	2	6	2	6	2.78663	4.33963	3.61306	2.58632	4.63979	1.79397	0.843156	0.828545	1
1627D_1082_c0_g1_i1	271	1627C;1627D	6	4	6	4	5.26673	1.92262	5.42608	7.75897	3.09319	0.39866	-1.32677	0.496844	1
1627D_10830_c0_g1_i1	220	1627C;1627D	3	3	3	3	4.018	2.10461	3.09969	3.87949	2.31989	0.59799	-0.741807	0.875838	1
1627D_10833_c0_g1_i1	207	1627C;1627D	4	5	4	5	6.10793	3.95702	4.51957	5.17265	3.86649	0.747487	-0.419879	0.950785	1
1627D_10836_c0_g1_i1	298	1627C;1627D	4	8	4	8	2.88301	3.33668	5.67952	5.17265	6.18638	1.19598	0.258193	1	1
1627D_10840_c0_g1_i1	363	1627D	0	9	0	9	0	2.76068	3.47984	0	6.95968	-	-	0.124053	1
1627D_10842_c0_g1_i1	324	1627C;1627D	10	5	10	5	6.0379	1.83258	8.39906	12.9316	3.86649	0.298995	-1.74181	0.295467	1
1627D_10843_c0_g1_i1	384	1627D	0	8	0	8	0	2.24658	3.09319	0	6.18638	-	-	0.153719	1
1627D_10845_c0_g1_i1	206	1627C;1627D	3	3	3	3	4.64075	2.39505	3.09969	3.87949	2.31989	0.59799	-0.741807	0.875838	1
1627D_10846_c0_g1_i1	329	1627C;1627D	7	3	7	3	4.0943	1.07173	5.68602	9.05214	2.31989	0.256281	-1.9642	0.289282	1
1627D_10847_c0_g1_i1	729	1627C;1627D	12	18	12	18	1.51553	1.6654	14.7187	15.5179	13.9194	0.896985	-0.156844	0.965065	1
1627D_10849_c0_g1_i1	287	1627C;1627D	3	5	3	5	2.3377	2.20667	3.87299	3.87949	3.86649	0.99665	-0.00484126	1	1
1627D_1084_c0_g1_i1	268	1627C;1627D	1	9	1	9	0.898673	4.40637	4.12642	1.29316	6.95968	5.38191	2.42812	0.317801	1
1627D_10850_c0_g1_i1	225	1627C;1627D	4	3	4	3	5.1069	2.00113	3.74627	5.17265	2.31989	0.448492	-1.15684	0.648551	1
1627D_10851_c0_g1_i1	206	1627C;1627D	1	5	1	5	1.54692	3.99176	2.57983	1.29316	3.86649	2.98995	1.58012	0.671734	1
1627D_10852_c0_g1_i1	231	1627D	0	70	0	70	0	44.5466	27.0654	0	54.1309	-	-	0.000555398	0.0860681
1627D_10853_c0_g1_i1	214	1627C	10	0	10	0	14.2018	0	6.46581	12.9316	0	0	-	0.013641	0.571704
1627D_10854_c0_g1_i1	297	1627C;1627D	8	2	8	2	5.80477	0.836913	5.94595	10.3453	1.5466	0.149497	-2.74181	0.144633	1
1627D_10855_c0_g1_i1	227	1627C;1627D	2	3	2	3	2.51139	1.97406	2.45311	2.58632	2.31989	0.896985	-0.156844	1	1
1627D_10855_c1_g1_i1	272	1627C;1627D	2	3	2	3	1.74081	1.43602	2.45311	2.58632	2.31989	0.896985	-0.156844	1	1
1627D_10859_c0_g1_i1	296	1627C;1627D	3	7	3	7	2.19153	2.9403	4.64629	3.87949	5.41309	1.39531	0.480586	0.937418	1
1627D_1085_c0_g1_i1	211	1627C;1627D	5	4	5	4	7.31785	3.04332	4.7795	6.46581	3.09319	0.478392	-1.06373	0.630059	1
1627D_10860_c0_g1_i1	203	1627D	0	49.58	0	50	0	40.7527	19.3325	0	38.6649	-	-	0.00208618	0.198837
1627D_10863_c0_g1_i1	234	1627C;1627D	7	1	7	1	8.31528	0.62379	4.91272	9.05214	0.773298	0.0854271	-3.54916	0.0977001	1
1627D_10865_c0_g2_i1	1987	1627C;1627D	313	742	313	742	10.675	18.0868	489.274	404.76	573.787	1.4176	0.50345	0.461891	1
1627D_10869_c0_g1_i1	513	1627C;1627D	3	11	3	11	0.6953	1.86495	6.19288	3.87949	8.50628	2.19263	1.13266	0.586446	1
1627D_1086_c0_g1_i1	342	1627C;1627D	2	11	2	11	1.07579	3.70315	5.5463	2.58632	8.50628	3.28894	1.71762	0.406861	1
1627D_10870_c0_g1_i1	297	1627C;1627D	4	9	4	9	2.90238	3.76611	6.06617	5.17265	6.95968	1.34548	0.428118	0.918274	1
1627D_10871_c0_g1_i1	467	1627C;1627D	7	9	7	9	1.95152	1.80415	8.00591	9.05214	6.95968	0.768844	-0.379237	0.891211	1
1627D_10872_c0_g2_i1	321	1627C;1627D	6	10	6	10	3.69712	3.71645	7.74598	7.75897	7.73298	0.99665	-0.00484126	1	1
1627D_10873_c0_g1_i1	394	1627C;1627D	4	10	4	10	1.58684	2.69075	6.45282	5.17265	7.73298	1.49497	0.580121	0.831613	1
1627D_10876_c0_g1_i1	563	1627C;1627D	11	7	11	7	2.14506	1.00525	9.81894	14.2248	5.41309	0.380539	-1.39388	0.388115	1
1627D_10878_c0_g1_i1	1251	1627C;1627D	24	48	24	48	1.42883	2.05676	34.0771	31.0359	37.1183	1.19598	0.258193	0.860103	1
1627D_10879_c0_g1_i1	219	1627C;1627D	5	3	5	3	6.76954	2.12021	4.39285	6.46581	2.31989	0.358794	-1.47877	0.486379	1
1627D_1087_c0_g1_i1	259	1627C;1627D	6	5	6	5	5.80828	2.5892	5.81273	7.75897	3.86649	0.498325	-1.00484	0.61879	1
1627D_10882_c0_g1_i1	213	1627C;1627D	3	6	3	6	4.30562	4.47368	4.25964	3.87949	4.63979	1.19598	0.258193	1	1
1627D_10886_c0_g1_i1	208	1627C;1627D	2	3	2	3	3.02624	2.3474	2.45311	2.58632	2.31989	0.896985	-0.156844	1	1
1627D_10887_c0_g1_i1	332	1627C;1627D	6	3	6	3	3.44011	1.05729	5.03943	7.75897	2.31989	0.298995	-1.74181	0.371103	1
1627D_10888_c0_g1_i1	1013	1627C;1627D	214	302	214	302	16.7881	17.1412	255.136	276.737	233.536	0.843892	-0.244869	0.745245	1
1627D_10889_c0_g1_i1	381	1627C;1627D	3	13	3	13	1.27759	3.70106	6.96618	3.87949	10.0529	2.59129	1.37367	0.474693	1
1627D_10890_c0_g1_i1	577	1627C;1627D	12	3	12	3	2.23883	0.412677	8.91892	15.5179	2.31989	0.149497	-2.74181	0.106514	1
1627D_10890_c1_g1_i1	220	1627C;1627D	2	2	2	2	2.67867	1.40307	2.06646	2.58632	1.5466	0.59799	-0.741807	0.984725	1
1627D_10892_c0_g1_i1	247	1627C;1627D	3	3	3	3	3.17987	1.69267	3.09969	3.87949	2.31989	0.59799	-0.741807	0.875838	1
1627D_10893_c0_g1_i1	1149	1627C;1627D	39	20	39	20	2.58942	0.957556	32.9496	50.4333	15.466	0.306662	-1.70528	0.167001	1
1627D_10894_c0_g1_i1	1022	1627C;1627D	36	25	36	25	2.79065	1.40177	32.9431	46.5538	19.3325	0.415271	-1.26788	0.301534	1
1627D_10895_c0_g1_i1	302	1627C;1627D	7	1	7	1	4.89406	0.407886	4.91272	9.05214	0.773298	0.0854271	-3.54916	0.0977001	1
1627D_10900_c0_g1_i1	651	1627C;1627D	18	31	18	31	2.72868	3.45779	23.6246	23.2769	23.9722	1.02987	0.0424645	1	1
1627D_10901_c0_g1_i1	726	1627C;1627D	13	21	13	21	1.65247	1.95562	16.5252	16.8111	16.2393	0.965984	-0.0499292	1	1
1627D_10904_c0_g1_i1	262	1627C;1627D	2	7	2	7	1.89231	3.56472	3.99971	2.58632	5.41309	2.09296	1.06555	0.71085	1
1627D_10905_c0_g1_i1	339	1627C;1627D	6	8	6	8	3.28929	2.72721	6.97268	7.75897	6.18638	0.79732	-0.326769	0.936367	1
1627D_10906_c0_g1_i1	301	1627C;1627D	2	8	2	8	1.40872	3.28389	4.38635	2.58632	6.18638	2.39196	1.25819	0.612889	1
1627D_10908_c0_g1_i1	284	1627C	10	0	10	0	7.97851	0	6.46581	12.9316	0	0	-	0.013641	0.571704
1627D_1090_c0_g1_i1	221	1627C;1627D	1	3	1	3	1.32801	2.08197	1.80653	1.29316	2.31989	1.79397	0.843156	1	1
1627D_1090_c1_g1_i1	221	1627D	0	3	0	3	0	2.08197	1.15995	0	2.31989	-	-	0.599876	1
1627D_10910_c0_g1_i1	299	1627C;1627D	2	1	2	1	1.43094	0.414536	1.67981	2.58632	0.773298	0.298995	-1.74181	0.724388	1
1627D_10910_c1_g1_i1	202	1627C;1627D	1	1	1	1	1.60214	0.830241	1.03323	1.29316	0.773298	0.59799	-0.741807	1	1
1627D_10912_c0_g1_i1	226	1627C;1627D	2	5	2	5	2.53367	3.31341	3.22641	2.58632	3.86649	1.49497	0.580121	0.969684	1
1627D_10913_c0_g1_i1	213	1627C;1627D	1	1	1	1	1.43521	0.745614	1.03323	1.29316	0.773298	0.59799	-0.741807	1	1
1627D_10913_c1_g1_i1	275	1627C;1627D	1	4	1	4	0.853003	1.88183	2.19318	1.29316	3.09319	2.39196	1.25819	0.829066	1
1627D_10915_c0_g1_i1	561	1627C;1627D	2	17	2	17	0.392577	2.45677	7.8662	2.58632	13.1461	5.08291	2.34566	0.208609	1
1627D_10915_c1_g1_i1	220	1627C	3	0	3	0	4.018	0	1.93974	3.87949	0	0	-	0.207942	1
1627D_10916_c0_g1_i1	202	1627C;1627D	3	5	3	5	4.80642	4.1512	3.87299	3.87949	3.86649	0.99665	-0.00484126	1	1
1627D_10917_c0_g1_i1	720	1627C;1627D	387	562	387	562	49.8347	53.0484	467.524	500.454	434.594	0.868399	-0.20357	0.765125	1
1627D_10918_c0_g1_i1	451	1627C;1627D	6	11	6	11	1.79643	2.34481	8.13263	7.75897	8.50628	1.09631	0.132662	1	1
1627D_10918_c1_g1_i1	355	1627D	0	7	0	7	0	2.217	2.70654	0	5.41309	-	-	0.193592	1
1627D_10919_c0_g1_i1	325	1627C;1627D	6	4	6	4	3.59959	1.45782	5.42608	7.75897	3.09319	0.39866	-1.32677	0.496844	1
1627D_1091_c0_g1_i1	393	1627C;1627D	8	5	8	5	3.19037	1.35069	7.10589	10.3453	3.86649	0.373744	-1.41988	0.419109	1
1627D_10920_c0_g1_i1	548	1627C;1627D	25	19	25	19	5.12045	2.86151	23.5109	32.3291	14.6927	0.454472	-1.13774	0.392464	1
1627D_10921_c0_g1_i1	232	1627C;1627D	1	5	1	5	1.20928	3.16516	2.57983	1.29316	3.86649	2.98995	1.58012	0.671734	1
1627D_10922_c0_g1_i1	319	1627C;1627D	4	4	4	4	2.49846	1.50131	4.13292	5.17265	3.09319	0.59799	-0.741807	0.808758	1
1627D_10922_c1_g1_i1	434	1627C;1627D	7	7	7	7	2.26541	1.59348	7.23261	9.05214	5.41309	0.59799	-0.741807	0.711478	1
1627D_10925_c0_g1_i1	207	1627C	7	0	7	0	10.6889	0	4.52607	9.05214	0	0	-	0.0325121	0.866734
1627D_10928_c0_g1_i1	382	1627C;1627D	18	16	18	16	7.62384	4.53597	17.8248	23.2769	12.3728	0.531547	-0.911732	0.525064	1
1627D_10933_c0_g1_i1	275	1627C;1627D	2	7	2	7	1.70601	3.2932	3.99971	2.58632	5.41309	2.09296	1.06555	0.71085	1
1627D_10935_c0_g1_i1	204	1627C	6	0	6	0	9.4289	0	3.87949	7.75897	0	0	-	0.0474753	1
1627D_10937_c0_g1_i1	325	1627C;1627D	5	6	5	6	2.99965	2.18673	5.5528	6.46581	4.63979	0.717588	-0.478772	0.886022	1
1627D_10937_c1_g1_i1	257	1627C;1627D	2	2	2	2	1.96758	1.0495	2.06646	2.58632	1.5466	0.59799	-0.741807	0.984725	1
1627D_10940_c0_g1_i1	508	1627C;1627D	3	18	3	18	0.708633	3.10635	8.89943	3.87949	13.9194	3.58794	1.84316	0.296148	1
1627D_10941_c0_g2_i1	623	1627C;1627D	29	59	29	59	4.73255	7.09648	41.5631	37.5017	45.6246	1.2166	0.282855	0.831027	1
1627D_10942_c0_g1_i1	216	1627C;1627D	3	3	3	3	4.17995	2.16981	3.09969	3.87949	2.31989	0.59799	-0.741807	0.875838	1
1627D_10943_c0_g1_i1	547	1627C;1627D	14	9	14	9	2.87748	1.3601	12.532	18.1043	6.95968	0.384422	-1.37924	0.364549	1
1627D_10944_c0_g1_i1	1175	1627C;1627D	470.139	609.39	470	609	30.3243	28.3288	539.362	607.786	470.939	0.774842	-0.368025	0.582337	1
1627D_10944_c0_g2_i1	1404	1627C;1627D	79.861	129.61	80	130	4.11645	4.79781	101.991	103.453	100.529	0.971734	-0.0413671	0.973585	1
1627D_10946_c0_g1_i1	983	1627C;1627D	20	77	20	77	1.63444	4.55691	42.7036	25.8632	59.544	2.30226	1.20305	0.307348	1
1627D_10951_c0_g1_i1	277	1627C;1627D	8	1	8	1	6.72294	0.465345	5.5593	10.3453	0.773298	0.0747487	-3.74181	0.0732904	1
1627D_10952_c0_g1_i1	219	1627D	0	3	0	3	0	2.12021	1.15995	0	2.31989	-	-	0.599876	1
1627D_10952_c1_g1_i1	260	1627C;1627D	2	2	2	2	1.92402	1.03019	2.06646	2.58632	1.5466	0.59799	-0.741807	0.984725	1
1627D_10953_c0_g1_i1	202	1627C;1627D	1	8	1	8	1.60214	6.64193	3.73977	1.29316	6.18638	4.78392	2.25819	0.377794	1
1627D_10955_c0_g1_i1	210	1627C;1627D	6	2	6	2	8.89024	1.53581	4.65279	7.75897	1.5466	0.19933	-2.32677	0.247593	1
1627D_10956_c0_g1_i1	221	1627C;1627D	2	8	2	8	2.65602	5.55191	4.38635	2.58632	6.18638	2.39196	1.25819	0.612889	1
1627D_10956_c1_g1_i1	248	1627D	0	6	0	6	0	3.36166	2.31989	0	4.63979	-	-	0.248282	1
1627D_10957_c0_g1_i1	522	1627C;1627D	19	13	19	13	4.25897	2.13715	17.3115	24.5701	10.0529	0.409151	-1.28929	0.36368	1
1627D_10958_c0_g1_i1	258	1627D	0	2	0	2	0	1.04166	0.773298	0	1.5466	-	-	0.844722	1
1627D_1095_c0_g1_i1	238	1627C;1627D	5	2	5	2	5.7313	1.21084	4.0062	6.46581	1.5466	0.239196	-2.06373	0.337831	1
1627D_10960_c0_g1_i1	1210	1627C;1627D	488	990	488	990	30.3119	44.2906	698.314	631.063	765.565	1.21314	0.278741	0.673993	1
1627D_10961_c0_g1_i1	1693	1627C;1627D	84	212	84	212	3.45421	6.24277	136.282	108.626	163.939	1.50921	0.593796	0.49782	1
1627D_10962_c0_g1_i1	396	1627C;1627D	2	8	2	8	0.784969	2.13913	4.38635	2.58632	6.18638	2.39196	1.25819	0.612889	1
1627D_10962_c1_g1_i1	221	1627C;1627D	1	1	1	1	1.32801	0.693989	1.03323	1.29316	0.773298	0.59799	-0.741807	1	1
1627D_10963_c0_g1_i1	413	1627C;1627D	17	12	17	12	6.10405	2.98447	15.6317	21.9838	9.27958	0.422111	-1.24431	0.391705	1
1627D_10965_c0_g1_i1	893	1627C;1627D	32	42	32	42	2.98922	2.84983	36.9299	41.3812	32.4785	0.784862	-0.349489	0.783936	1
1627D_10966_c1_g1_i1	220	1627C;1627D	1	1	1	1	1.33933	0.701537	1.03323	1.29316	0.773298	0.59799	-0.741807	1	1
1627D_10967_c0_g1_i1	225	1627C;1627D	3	5	3	5	3.83018	3.33522	3.87299	3.87949	3.86649	0.99665	-0.00484126	1	1
1627D_10968_c0_g1_i1	203	1627C;1627D	2	4	2	4	3.17354	3.28784	2.83976	2.58632	3.09319	1.19598	0.258193	1	1
1627D_10971_c0_g1_i1	239	1627C;1627D	3	8	3	8	3.40734	4.80766	5.03294	3.87949	6.18638	1.59464	0.673231	0.829306	1
1627D_10972_c0_g1_i1	344	1627C;1627D	4	6	4	6	2.122	1.99908	4.90622	5.17265	4.63979	0.896985	-0.156844	1	1
1627D_10974_c0_g1_i1	215	1627C;1627D	9	7	9	7	12.6678	5.10999	8.52577	11.6385	5.41309	0.465103	-1.10438	0.519914	1
1627D_10979_c0_g1_i1	286	1627C;1627D	8	2	8	2	6.27978	0.887016	5.94595	10.3453	1.5466	0.149497	-2.74181	0.144633	1
1627D_10983_c0_g1_i1	244	1627D	0	25	0	25	0	14.458	9.66623	0	19.3325	-	-	0.0153098	0.609573
1627D_10984_c0_g1_i1	201	1627C;1627D	5	3	5	3	8.09728	2.51771	4.39285	6.46581	2.31989	0.358794	-1.47877	0.486379	1
1627D_10985_c0_g1_i1	597	1627C;1627D	4	10	4	10	0.702537	1.29509	6.45282	5.17265	7.73298	1.49497	0.580121	0.831613	1
1627D_10985_c1_g1_i1	217	1627C;1627D	3	5	3	5	4.14527	3.57542	3.87299	3.87949	3.86649	0.99665	-0.00484126	1	1
1627D_10987_c0_g1_i1	502	1627D	0	13	0	13	0	2.29006	5.02644	0	10.0529	-	-	0.0601364	1
1627D_10987_c1_g1_i1	371	1627D	0	10	0	10	0	2.96991	3.86649	0	7.73298	-	-	0.101579	1
1627D_10988_c0_g1_i1	321	1627C;1627D	4	4	4	4	2.46475	1.48658	4.13292	5.17265	3.09319	0.59799	-0.741807	0.808758	1
1627D_10990_c0_g1_i1	872	1627C;1627D	44	53	44	53	4.25211	3.72373	48.942	56.8991	40.9848	0.720306	-0.473318	0.678495	1
1627D_10994_c0_g1_i1	227	1627C;1627D	2	10	2	10	2.51139	6.58021	5.15965	2.58632	7.73298	2.98995	1.58012	0.463406	1
1627D_10995_c0_g2_i1	1477	1627C;1627D	291.074	460.409	291	460	14.1006	16.0039	366.014	376.31	355.717	0.945276	-0.0811921	0.909549	1
1627D_10995_c0_g3_i1	701	1627C;1627D	36.9257	69.5908	37	70	4.96005	6.85695	50.9889	47.847	54.1309	1.13133	0.178023	0.894767	1
1627D_10999_c0_g1_i1	487	1627C;1627D	12	10	12	10	3.07803	1.86357	11.6255	15.5179	7.73298	0.498325	-1.00484	0.526509	1
1627D_1099_c0_g1_i1	209	1627C;1627D	3	6	3	6	4.50239	4.65485	4.25964	3.87949	4.63979	1.19598	0.258193	1	1
1627D_109_c0_g1_i1	223	1627C;1627D	6	1	6	1	7.81688	0.68068	4.26614	7.75897	0.773298	0.099665	-3.32677	0.135332	1
1627D_10_c0_g1_i1	208	1627C;1627D	5	2	5	2	7.56559	1.56493	4.0062	6.46581	1.5466	0.239196	-2.06373	0.337831	1
1627D_11000_c0_g1_i1	243	1627C;1627D	2	6	2	6	2.19259	3.4986	3.61306	2.58632	4.63979	1.79397	0.843156	0.828545	1
1627D_11002_c0_g1_i1	387	1627C;1627D	11	10	11	10	4.53269	2.77134	10.9789	14.2248	7.73298	0.543627	-0.87931	0.592453	1
1627D_11003_c0_g1_i1	823	1627C;1627D	14	12	14	12	1.47136	0.919056	13.6919	18.1043	9.27958	0.512563	-0.964199	0.527087	1
1627D_11005_c0_g1_i1	260	1627D	0	18	0	18	0	9.2717	6.95968	0	13.9194	-	-	0.0312094	0.866734
1627D_1100_c0_g1_i1	248	1627C;1627D	2	6	2	6	2.10907	3.36166	3.61306	2.58632	4.63979	1.79397	0.843156	0.828545	1
1627D_11011_c0_g1_i1	785	1627C;1627D	29	90	29	90	3.26971	7.40972	53.5493	37.5017	69.5968	1.85583	0.892065	0.423582	1
1627D_11012_c0_g1_i1	268	1627C;1627D	5	9	5	9	4.49336	4.40637	6.71275	6.46581	6.95968	1.07638	0.10619	1	1
1627D_11013_c0_g1_i1	231	1627D	0	17.3144	0	17	0	11.0186	6.57303	0	13.1461	-	-	0.0350495	0.903263
1627D_11013_c0_g3_i1	506	1627D	0	93.6856	0	94	0	16.2911	36.345	0	72.69	-	-	0.00013107	0.0306879
1627D_11014_c0_g1_i1	1357	1627C;1627D	150	121	150	121	8.06423	4.67454	143.772	193.974	93.5691	0.482379	-1.05176	0.217601	1
1627D_11016_c0_g1_i1	226	1627C;1627D	6.68712	9	7	9	8.47148	5.96413	8.00591	9.05214	6.95968	0.768844	-0.379237	0.891211	1
1627D_11017_c0_g1_i1	214	1627C;1627D	2	3	2	3	2.84036	2.21441	2.45311	2.58632	2.31989	0.896985	-0.156844	1	1
1627D_11019_c0_g1_i1	278	1627C;1627D	8	5	8	5	6.66236	2.31263	7.10589	10.3453	3.86649	0.373744	-1.41988	0.419109	1
1627D_1101_c0_g1_i1	201	1627C;1627D	4	2	4	2	6.47782	1.67848	3.35962	5.17265	1.5466	0.298995	-1.74181	0.472747	1
1627D_11020_c0_g1_i1	224	1627C;1627D	5	4	5	4	6.44037	2.69727	4.7795	6.46581	3.09319	0.478392	-1.06373	0.630059	1
1627D_11021_c0_g1_i1	265	1627C;1627D	2	5	2	5	1.84057	2.49607	3.22641	2.58632	3.86649	1.49497	0.580121	0.969684	1
1627D_11023_c0_g1_i1	347	1627C;1627D	6	5	6	5	3.11892	1.64453	5.81273	7.75897	3.86649	0.498325	-1.00484	0.61879	1
1627D_11025_c0_g1_i1	226	1627C;1627D	3	2	3	2	3.80051	1.32536	2.71304	3.87949	1.5466	0.39866	-1.32677	0.677009	1
1627D_11026_c0_g1_i1	257	1627D	0	7	0	7	0	3.67324	2.70654	0	5.41309	-	-	0.193592	1
1627D_11031_c0_g1_i1	304	1627C;1627D	4	9	4	9	2.75596	3.63637	6.06617	5.17265	6.95968	1.34548	0.428118	0.918274	1
1627D_11032_c0_g1_i1	886	1627C;1627D	30	26	30	26	2.83392	1.78455	29.4503	38.7949	20.1058	0.518258	-0.948258	0.453895	1
1627D_11034_c0_g1_i1	715	1627C;1627D	9	16	9	16	1.17167	1.52729	12.0056	11.6385	12.3728	1.06309	0.0882681	1	1
1627D_11035_c0_g1_i1	1753	1627C;1627D	485	818	485	818	19.1404	23.1066	629.871	627.184	632.558	1.00857	0.0123092	0.991142	1
1627D_11037_c0_g1_i1	428	1627C;1627D	14	5	14	5	4.6622	1.16579	10.9854	18.1043	3.86649	0.213568	-2.22723	0.158845	1
1627D_1103_c0_g1_i1	241	1627C;1627D	4	4	4	4	4.46041	2.37003	4.13292	5.17265	3.09319	0.59799	-0.741807	0.808758	1
1627D_11040_c0_g1_i1	717	1627C;1627D	7	16	7	16	0.907368	1.52047	10.7125	9.05214	12.3728	1.36683	0.450838	0.835328	1
1627D_11041_c0_g1_i1	479	1627C;1627D	4	7	4	7	1.06026	1.34306	5.29287	5.17265	5.41309	1.04648	0.0655481	1	1
1627D_11042_c0_g1_i1	1021	1627C;1627D	34	28	34	28	2.63909	1.5721	32.8099	43.9675	21.6523	0.492462	-1.02191	0.406343	1
1627D_11043_c0_g1_i1	206	1627C;1627D	2	4	2	4	3.09383	3.1934	2.83976	2.58632	3.09319	1.19598	0.258193	1	1
1627D_11044_c0_g2_i1	496	1627C;1627D	16	21	16	21	3.95484	3.78409	18.4649	20.6906	16.2393	0.784862	-0.349489	0.832955	1
1627D_11048_c0_g1_i1	299	1627D	0	11	0	11	0	4.5599	4.25314	0	8.50628	-	-	0.0842745	1
1627D_11049_c0_g1_i1	741	1627C;1627D	33	27	33	27	4.06333	2.43414	31.7767	42.6744	20.879	0.489265	-1.03131	0.40562	1
1627D_1104_c0_g1_i1	251	1627C;1627D	15	33	15	33	15.4487	18.0518	22.4581	19.3974	25.5188	1.31558	0.395697	0.801636	1
1627D_11051_c0_g1_i1	215	1627C;1627D	2	3	2	3	2.81506	2.19	2.45311	2.58632	2.31989	0.896985	-0.156844	1	1
1627D_11052_c0_g1_i1	984	1627C;1627D	215	215	215	215	17.5458	12.7058	222.145	278.03	166.259	0.59799	-0.741807	0.336384	1
1627D_11057_c0_g1_i1	1001	1627C;1627D	64.2355	87.4586	64	87	5.12126	5.04667	75.0197	82.7624	67.2769	0.812893	-0.298863	0.772545	1
1627D_11058_c0_g1_i1	220	1627C;1627D	4	2	4	2	5.35734	1.40307	3.35962	5.17265	1.5466	0.298995	-1.74181	0.472747	1
1627D_11059_c0_g1_i1	649	1627C;1627D	7	9	7	9	1.06644	1.00908	8.00591	9.05214	6.95968	0.768844	-0.379237	0.891211	1
1627D_11059_c1_g1_i1	251	1627C	1	0	1	0	1.02991	0	0.646581	1.29316	0	0	-	0.836862	1
1627D_1105_c0_g1_i1	207	1627C;1627D	3	3	3	3	4.58095	2.37421	3.09969	3.87949	2.31989	0.59799	-0.741807	0.875838	1
1627D_1105_c1_g1_i1	216	1627C;1627D	2	2	2	2	2.78663	1.44654	2.06646	2.58632	1.5466	0.59799	-0.741807	0.984725	1
1627D_11060_c0_g1_i1	218	1627C;1627D	3	3	3	3	4.09051	2.13361	3.09969	3.87949	2.31989	0.59799	-0.741807	0.875838	1
1627D_11061_c0_g1_i1	210	1627C;1627D	3	4	3	4	4.44512	3.07161	3.48634	3.87949	3.09319	0.79732	-0.326769	1	1
1627D_11064_c0_g1_i1	318	1627C;1627D	3	3	3	3	1.8848	1.13133	3.09969	3.87949	2.31989	0.59799	-0.741807	0.875838	1
1627D_11064_c1_g1_i1	266	1627C	3	0	3	0	2.73647	0	1.93974	3.87949	0	0	-	0.207942	1
1627D_11067_c0_g1_i1	969	1627C;1627D	46	43	46	43	3.83385	2.59647	46.3686	59.4855	33.2518	0.558991	-0.839104	0.459313	1
1627D_11069_c0_g1_i1	227	1627C;1627D	3	4	3	4	3.76709	2.63208	3.48634	3.87949	3.09319	0.79732	-0.326769	1	1
1627D_1106_c0_g1_i1	212	1627C;1627D	2	1	2	1	2.89722	0.752155	1.67981	2.58632	0.773298	0.298995	-1.74181	0.724388	1
1627D_1106_c1_g1_i1	366	1627C;1627D	9	4	9	4	4.17148	1.21303	7.36583	11.6385	3.09319	0.265773	-1.91173	0.266196	1
1627D_11071_c0_g1_i1	1043	1627C;1627D	27	52	27	52	2.03657	2.83545	37.5634	34.9154	40.2115	1.15168	0.203745	0.891643	1
1627D_11072_c0_g1_i1	434	1627C;1627D	9	10	9	10	2.91267	2.27641	9.68572	11.6385	7.73298	0.664433	-0.589804	0.755212	1
1627D_11076_c0_g1_i1	233	1627C;1627D	5	3	5	3	5.99182	1.88815	4.39285	6.46581	2.31989	0.358794	-1.47877	0.486379	1
1627D_11077_c0_g1_i1	321	1627C;1627D	7	3	7	3	4.31331	1.11493	5.68602	9.05214	2.31989	0.256281	-1.9642	0.289282	1
1627D_11077_c1_g1_i1	405	1627C;1627D	1	5	1	5	0.37405	1.28596	2.57983	1.29316	3.86649	2.98995	1.58012	0.671734	1
1627D_11078_c0_g1_i1	332	1627C;1627D	6	7	6	7	3.44011	2.46701	6.58603	7.75897	5.41309	0.697655	-0.519414	0.839558	1
1627D_11079_c0_g1_i1	224	1627C;1627D	2	4	2	4	2.57615	2.69727	2.83976	2.58632	3.09319	1.19598	0.258193	1	1
1627D_11080_c0_g1_i1	789	1627C;1627D	41	109	41	109	4.58749	8.90353	68.6546	53.0197	84.2895	1.58978	0.668825	0.524389	1
1627D_11083_c0_g1_i1	336	1627D	0	30	0	30	0	10.3716	11.5995	0	23.1989	-	-	0.00964032	0.477735
1627D_11084_c0_g1_i1	215	1627C	8	0	8	0	11.2603	0	5.17265	10.3453	0	0	-	0.0233311	0.746998
1627D_11085_c0_g1_i1	268	1627C;1627D	1	5	1	5	0.898673	2.44798	2.57983	1.29316	3.86649	2.98995	1.58012	0.671734	1
1627D_11087_c0_g1_i1	222	1627C;1627D	3	3	3	3	3.94816	2.06041	3.09969	3.87949	2.31989	0.59799	-0.741807	0.875838	1
1627D_11088_c0_g1_i1	464	1627C;1627D	13	23	13	23	3.67278	4.66551	17.2985	16.8111	17.7859	1.05798	0.0813154	1	1
1627D_1108_c0_g1_i1	218	1627C;1627D	1	2	1	2	1.3635	1.4224	1.41988	1.29316	1.5466	1.19598	0.258193	1	1
1627D_11092_c0_g1_i1	772	1627C;1627D	41	31	41	31	4.74094	2.61961	38.4959	53.0197	23.9722	0.452139	-1.14516	0.33288	1
1627D_11093_c0_g1_i1	615	1627C;1627D	5	16	5	16	0.834074	1.96781	9.41929	6.46581	12.3728	1.91357	0.936265	0.607181	1
1627D_11093_c1_g1_i1	408	1627C;1627D	1	9	1	9	0.368213	2.28584	4.12642	1.29316	6.95968	5.38191	2.42812	0.317801	1
1627D_11095_c0_g1_i1	229	1627C;1627D	3	5	3	5	3.71249	3.23379	3.87299	3.87949	3.86649	0.99665	-0.00484126	1	1
1627D_11096_c0_g1_i1	202	1627C;1627D	2	6	2	6	3.20428	4.98144	3.61306	2.58632	4.63979	1.79397	0.843156	0.828545	1
1627D_11097_c0_g1_i1	205	1627C;1627D	1	6	1	6	1.56231	4.83395	2.96648	1.29316	4.63979	3.58794	1.84316	0.549187	1
1627D_11098_c0_g1_i1	260	1627C;1627D	2	9	2	9	1.92402	4.63585	4.773	2.58632	6.95968	2.69095	1.42812	0.531275	1
1627D_11099_c0_g1_i1	239	1627D	0	3	0	3	0	1.80287	1.15995	0	2.31989	-	-	0.599876	1
1627D_11099_c1_g1_i1	232	1627C;1627D	8	8	8	8	9.6742	5.06426	8.26584	10.3453	6.18638	0.59799	-0.741807	0.694402	1
1627D_11100_c0_g1_i1	687	1627C;1627D	17.193	20	17	20	2.3858	2.03759	18.7249	21.9838	15.466	0.703518	-0.507342	0.738114	1
1627D_11100_c1_g1_i1	257	1627C	2	0	2	0	1.96758	0	1.29316	2.58632	0	0	-	0.39751	1
1627D_11102_c0_g2_i1	621	1627C;1627D	5	11	5	11	0.820432	1.33009	7.48605	6.46581	8.50628	1.31558	0.395697	0.906013	1
1627D_11103_c0_g1_i1	218	1627C;1627D	2	3	2	3	2.72701	2.13361	2.45311	2.58632	2.31989	0.896985	-0.156844	1	1
1627D_11104_c0_g1_i1	246	1627C;1627D	3	7	3	7	3.20554	3.98124	4.64629	3.87949	5.41309	1.39531	0.480586	0.937418	1
1627D_11107_c0_g1_i1	246	1627D	0	36	0	36	0	20.475	13.9194	0	27.8387	-	-	0.00583038	0.363497
1627D_11109_c0_g1_i1	1020	1627C;1627D	14	26	14	26	1.08812	1.46178	19.105	18.1043	20.1058	1.11055	0.151278	0.962082	1
1627D_11111_c0_g1_i1	235	1627D	0	12	0	12	0	7.42681	4.63979	0	9.27958	-	-	0.0707548	1
1627D_11113_c0_g1_i1	260	1627C;1627D	5	6	5	6	4.81005	3.09057	5.5528	6.46581	4.63979	0.717588	-0.478772	0.886022	1
1627D_11118_c0_g1_i1	207	1627C;1627D	1	7	1	7	1.52698	5.53983	3.35312	1.29316	5.41309	4.18593	2.06555	0.45332	1
1627D_11119_c0_g1_i1	223	1627C;1627D	3	4	3	4	3.90844	2.72272	3.48634	3.87949	3.09319	0.79732	-0.326769	1	1
1627D_11120_c0_g1_i1	275	1627C;1627D	1	5	1	5	0.853003	2.35229	2.57983	1.29316	3.86649	2.98995	1.58012	0.671734	1
1627D_11120_c1_g1_i1	280	1627D	0	3	0	3	0	1.37047	1.15995	0	2.31989	-	-	0.599876	1
1627D_11121_c0_g1_i1	207	1627D	0	2	0	2	0	1.58281	0.773298	0	1.5466	-	-	0.844722	1
1627D_11123_c0_g1_i1	213	1627D	0	6	0	6	0	4.47368	2.31989	0	4.63979	-	-	0.248282	1
1627D_11124_c0_g1_i1	834	1627C;1627D	10	61	10	61	1.0307	4.57962	30.0514	12.9316	47.1712	3.64774	1.867	0.151965	1
1627D_11127_c0_g1_i1	254	1627C;1627D	1	2	1	2	1.00594	1.06887	1.41988	1.29316	1.5466	1.19598	0.258193	1	1
1627D_11127_c1_g1_i1	219	1627D	0	2	0	2	0	1.41347	0.773298	0	1.5466	-	-	0.844722	1
1627D_11128_c0_g1_i1	498	1627C;1627D	4	21	4	21	0.981159	3.75709	10.706	5.17265	16.2393	3.13945	1.65051	0.323145	1
1627D_11131_c0_g1_i1	701	1627C;1627D	28	35	28	35	3.7611	3.44863	31.637	36.2085	27.0654	0.747487	-0.419879	0.749097	1
1627D_11132_c0_g1_i1	299	1627D	0	28.8801	0	29	0	11.9719	11.2128	0	22.4256	-	-	0.0105459	0.504805
1627D_11134_c0_g1_i1	362	1627C;1627D	4	5	4	5	1.89865	1.53941	4.51957	5.17265	3.86649	0.747487	-0.419879	0.950785	1
1627D_11137_c0_g1_i1	293	1627C;1627D	3	5	3	5	2.24043	2.13766	3.87299	3.87949	3.86649	0.99665	-0.00484126	1	1
1627D_11144_c0_g1_i1	201	1627D	0	4	0	4	0	3.35695	1.5466	0	3.09319	-	-	0.435645	1
1627D_11146_c0_g1_i1	218	1627D	0	3	0	3	0	2.13361	1.15995	0	2.31989	-	-	0.599876	1
1627D_11147_c0_g1_i1	258	1627C;1627D	3	3	3	3	2.92236	1.56249	3.09969	3.87949	2.31989	0.59799	-0.741807	0.875838	1
1627D_11149_c0_g1_i1	549	1627C;1627D	3	17	3	17	0.612382	2.55159	8.51278	3.87949	13.1461	3.38861	1.76069	0.323738	1
1627D_1114_c0_g1_i1	281	1627C;1627D	2	3	2	3	1.63028	1.3656	2.45311	2.58632	2.31989	0.896985	-0.156844	1	1
1627D_1114_c1_g1_i1	496	1627C;1627D	4	7	4	7	0.988711	1.26136	5.29287	5.17265	5.41309	1.04648	0.0655481	1	1
1627D_11150_c0_g1_i1	412	1627D	0	16	0	16	0	3.99716	6.18638	0	12.3728	-	-	0.0396043	0.97078
1627D_11152_c0_g1_i1	218	1627D	0	16	0	16	0	11.3792	6.18638	0	12.3728	-	-	0.0396043	0.97078
1627D_11157_c0_g1_i1	226	1627C;1627D	5	5	5	5	6.33418	3.31341	5.16615	6.46581	3.86649	0.59799	-0.741807	0.764054	1
1627D_11158_c0_g1_i1	378	1627C;1627D	5	20	5	20	2.16366	5.7658	10.9659	6.46581	15.466	2.39196	1.25819	0.451461	1
1627D_11159_c0_g1_i1	261	1627C;1627D	7	20	7	20	6.68603	10.26	12.259	9.05214	15.466	1.70854	0.772766	0.651489	1
1627D_1115_c0_g1_i1	354	1627C;1627D	2	9	2	9	0.995651	2.86102	4.773	2.58632	6.95968	2.69095	1.42812	0.531275	1
1627D_11162_c0_g1_i1	203	1627C	3	0	3	0	4.76031	0	1.93974	3.87949	0	0	-	0.207942	1
1627D_11162_c1_g1_i1	248	1627C;1627D	3	2	3	2	3.1636	1.12055	2.71304	3.87949	1.5466	0.39866	-1.32677	0.677009	1
1627D_11164_c0_g1_i1	337	1627C;1627D	6	9	6	9	3.32711	3.09688	7.35933	7.75897	6.95968	0.896985	-0.156844	1	1
1627D_11165_c0_g1_i1	376	1627C;1627D	1	12	1	12	0.437123	3.4895	5.28637	1.29316	9.27958	7.17588	2.84316	0.199704	1
1627D_11166_c0_g1_i1	239	1627C;1627D	4	4	4	4	4.54313	2.40383	4.13292	5.17265	3.09319	0.59799	-0.741807	0.808758	1
1627D_11168_c0_g1_i1	220	1627D	0	7	0	7	0	4.91076	2.70654	0	5.41309	-	-	0.193592	1
1627D_11170_c0_g1_i1	217	1627C;1627D	2	6	2	6	2.76351	4.29051	3.61306	2.58632	4.63979	1.79397	0.843156	0.828545	1
1627D_11172_c0_g1_i1	239	1627C;1627D	5	7	5	7	5.67891	4.2067	5.93945	6.46581	5.41309	0.837186	-0.25638	0.995339	1
1627D_11173_c0_g1_i1	248	1627C;1627D	9	4	9	4	9.4908	2.2411	7.36583	11.6385	3.09319	0.265773	-1.91173	0.266196	1
1627D_11174_c0_g1_i1	268	1627C;1627D	7	3	7	3	6.29071	1.46879	5.68602	9.05214	2.31989	0.256281	-1.9642	0.289282	1
1627D_11175_c0_g1_i1	371	1627C;1627D	13	3	13	3	5.85076	0.890973	9.5655	16.8111	2.31989	0.137998	-2.85728	0.0899059	1
1627D_11176_c0_g1_i1	231	1627D	0	26	0	26	0	16.5459	10.0529	0	20.1058	-	-	0.0139326	0.574195
1627D_11177_c0_g1_i1	368	1627C;1627D	2	11	2	11	0.916117	3.30949	5.5463	2.58632	8.50628	3.28894	1.71762	0.406861	1
1627D_11180_c0_g1_i1	275	1627C;1627D	3	4	3	4	2.55901	1.88183	3.48634	3.87949	3.09319	0.79732	-0.326769	1	1
1627D_11181_c0_g1_i1	308	1627C	5	0	5	0	3.36023	0	3.23291	6.46581	0	0	-	0.0728995	1
1627D_11183_c0_g1_i1	702	1627C;1627D	4	20	4	20	0.536074	1.96599	10.3193	5.17265	15.466	2.98995	1.58012	0.349179	1
1627D_11183_c1_g1_i1	220	1627C	2	0	2	0	2.67867	0	1.29316	2.58632	0	0	-	0.39751	1
1627D_11185_c0_g1_i1	370	1627C;1627D	6	2	6	2	2.71655	0.596334	4.65279	7.75897	1.5466	0.19933	-2.32677	0.247593	1
1627D_11185_c1_g1_i1	273	1627C;1627D	4	2	4	2	3.45953	0.952843	3.35962	5.17265	1.5466	0.298995	-1.74181	0.472747	1
1627D_11188_c0_g1_i1	372	1627C;1627D	3	9	3	9	1.34248	2.66141	5.41958	3.87949	6.95968	1.79397	0.843156	0.736002	1
1627D_11190_c0_g1_i1	204	1627C;1627D	4	4	4	4	6.28594	3.25134	4.13292	5.17265	3.09319	0.59799	-0.741807	0.808758	1
1627D_11193_c0_g1_i1	268	1627C;1627D	3	5	3	5	2.69602	2.44798	3.87299	3.87949	3.86649	0.99665	-0.00484126	1	1
1627D_11195_c0_g1_i1	260	1627D	0	5	0	5	0	2.57547	1.93325	0	3.86649	-	-	0.325011	1
1627D_11195_c1_g1_i1	212	1627D	0	3	0	3	0	2.25646	1.15995	0	2.31989	-	-	0.599876	1
1627D_11196_c0_g2_i1	303	1627D	0	15	0	15	0	6.09082	5.79974	0	11.5995	-	-	0.0450846	1
1627D_11197_c0_g1_i1	206	1627D	0	5	0	5	0	3.99176	1.93325	0	3.86649	-	-	0.325011	1
1627D_11199_c0_g1_i1	317	1627C;1627D	1	3	1	3	0.632547	1.13567	1.80653	1.29316	2.31989	1.79397	0.843156	1	1
1627D_11200_c0_g1_i1	343	1627C;1627D	3	7	3	7	1.60232	2.34581	4.64629	3.87949	5.41309	1.39531	0.480586	0.937418	1
1627D_11201_c0_g1_i1	456	1627C;1627D	15	12	15	12	4.39071	2.50894	14.3385	19.3974	9.27958	0.478392	-1.06373	0.476649	1
1627D_11202_c0_g1_i1	300	1627C;1627D	1	4	1	4	0.710977	1.65083	2.19318	1.29316	3.09319	2.39196	1.25819	0.829066	1
1627D_11204_c0_g1_i1	252	1627D	0	8	0	8	0	4.33542	3.09319	0	6.18638	-	-	0.153719	1
1627D_11206_c0_g1_i1	224	1627C;1627D	2	1	2	1	2.57615	0.674319	1.67981	2.58632	0.773298	0.298995	-1.74181	0.724388	1
1627D_11206_c1_g1_i1	203	1627C;1627D	1	2	1	2	1.58677	1.64392	1.41988	1.29316	1.5466	1.19598	0.258193	1	1
1627D_11207_c0_g1_i1	205	1627C;1627D	4	4	4	4	6.24925	3.22263	4.13292	5.17265	3.09319	0.59799	-0.741807	0.808758	1
1627D_11211_c0_g1_i1	277	1627C;1627D	5	3	5	3	4.20184	1.39603	4.39285	6.46581	2.31989	0.358794	-1.47877	0.486379	1
1627D_11213_c0_g1_i1	465	1627C;1627D	10	11	10	11	2.81285	2.22194	10.719	12.9316	8.50628	0.657789	-0.604303	0.736301	1
1627D_11216_c0_g1_i1	258	1627D	0	8	0	8	0	4.16665	3.09319	0	6.18638	-	-	0.153719	1
1627D_11217_c0_g1_i1	304	1627C;1627D	6	6	6	6	4.13394	2.42424	6.19938	7.75897	4.63979	0.59799	-0.741807	0.733553	1
1627D_11218_c0_g1_i1	529	1627C;1627D	10	12	10	12	2.18566	1.92497	11.1056	12.9316	9.27958	0.717588	-0.478772	0.801347	1
1627D_1121_c0_g1_i1	201	1627C;1627D	3	3	3	3	4.85837	2.51771	3.09969	3.87949	2.31989	0.59799	-0.741807	0.875838	1
1627D_11220_c0_g1_i1	2446	1627C;1627D	193	206	193	206	5.19777	3.95739	204.44	249.58	159.299	0.638269	-0.647763	0.409221	1
1627D_11221_c0_g1_i1	217	1627C;1627D	4	4	4	4	5.52703	2.86034	4.13292	5.17265	3.09319	0.59799	-0.741807	0.808758	1
1627D_11224_c0_g1_i1	272	1627C;1627D	4	7	4	7	3.48162	3.35071	5.29287	5.17265	5.41309	1.04648	0.0655481	1	1
1627D_11227_c0_g1_i1	325	1627C;1627D	5	5	5	5	2.99965	1.82228	5.16615	6.46581	3.86649	0.59799	-0.741807	0.764054	1
1627D_11229_c0_g1_i1	358	1627C;1627D	4	4	4	4	1.94157	1.25111	4.13292	5.17265	3.09319	0.59799	-0.741807	0.808758	1
1627D_11229_c1_g1_i1	422	1627C;1627D	2	7	2	7	0.685344	1.67387	3.99971	2.58632	5.41309	2.09296	1.06555	0.71085	1
1627D_1122_c0_g1_i1	205	1627C;1627D	3	4	3	4	4.68694	3.22263	3.48634	3.87949	3.09319	0.79732	-0.326769	1	1
1627D_11231_c0_g1_i1	274	1627C;1627D	1	5	1	5	0.860685	2.36642	2.57983	1.29316	3.86649	2.98995	1.58012	0.671734	1
1627D_11234_c0_g1_i1	291	1627C;1627D	7	33	7	33	5.30233	14.2638	17.2855	9.05214	25.5188	2.8191	1.49523	0.311319	1
1627D_11235_c0_g1_i1	369	1627C;1627D	2	7	2	7	0.910783	2.09682	3.99971	2.58632	5.41309	2.09296	1.06555	0.71085	1
1627D_11235_c1_g1_i1	258	1627C;1627D	1	5	1	5	0.974121	2.60416	2.57983	1.29316	3.86649	2.98995	1.58012	0.671734	1
1627D_11236_c0_g1_i1	510	1627C;1627D	13	13	13	13	3.04748	2.22756	13.432	16.8111	10.0529	0.59799	-0.741807	0.639455	1
1627D_11238_c0_g2_i1	623	1627C;1627D	19	10	19	10	3.10064	1.20279	16.1515	24.5701	7.73298	0.314732	-1.66781	0.246183	1
1627D_11239_c0_g1_i1	557	1627C;1627D	5	12	5	12	0.99433	1.75574	7.87269	6.46581	9.27958	1.43518	0.521228	0.833778	1
1627D_11240_c0_g1_i1	207	1627C;1627D	6	3	6	3	9.16189	2.37421	5.03943	7.75897	2.31989	0.298995	-1.74181	0.371103	1
1627D_11241_c0_g1_i1	204	1627C	1.00444	0	1	0	1.57846	0	0.646581	1.29316	0	0	-	0.836862	1
1627D_11242_c0_g1_i1	328	1627C;1627D	6	3	6	3	3.52813	1.07733	5.03943	7.75897	2.31989	0.298995	-1.74181	0.371103	1
1627D_11244_c0_g1_i1	487	1627C;1627D	1	14	1	14	0.256503	2.609	6.05967	1.29316	10.8262	8.37186	3.06555	0.153248	1
1627D_11245_c0_g1_i1	348	1627C;1627D	3	9	3	9	1.55038	2.94584	5.41958	3.87949	6.95968	1.79397	0.843156	0.736002	1
1627D_11246_c0_g1_i1	292	1627C;1627D	7	15	7	15	5.26198	6.45031	10.3258	9.05214	11.5995	1.28141	0.357729	0.890187	1
1627D_11247_c0_g1_i1	278	1627C;1627D	3	3	3	3	2.49839	1.38758	3.09969	3.87949	2.31989	0.59799	-0.741807	0.875838	1
1627D_11247_c1_g1_i1	233	1627C;1627D	5	2	5	2	5.99182	1.25877	4.0062	6.46581	1.5466	0.239196	-2.06373	0.337831	1
1627D_11250_c0_g1_i1	204	1627C;1627D	3	8	3	8	4.71445	6.50268	5.03294	3.87949	6.18638	1.59464	0.673231	0.829306	1
1627D_11252_c0_g1_i1	714	1627C;1627D	14	58.6836	14	59	1.82664	5.61456	31.8644	18.1043	45.6246	2.5201	1.33348	0.293688	1
1627D_11253_c0_g1_i1	211	1627D	0	2	0	2	0	1.52166	0.773298	0	1.5466	-	-	0.844722	1
1627D_11253_c1_g1_i1	216	1627D	0	5	0	5	0	3.61636	1.93325	0	3.86649	-	-	0.325011	1
1627D_11256_c0_g1_i1	224	1627C;1627D	4	3	4	3	5.1523	2.02296	3.74627	5.17265	2.31989	0.448492	-1.15684	0.648551	1
1627D_11261_c0_g1_i1	258	1627C;1627D	4	5	4	5	3.89648	2.60416	4.51957	5.17265	3.86649	0.747487	-0.419879	0.950785	1
1627D_11262_c0_g1_i1	1659	1627D	0	104	0	104	0	3.13799	40.2115	0	80.423	-	-	7.46924e-05	0.0208497
1627D_11264_c0_g1_i1	2315	1627C;1627D	54.8646	262.414	55	262	1.57195	5.36564	136.864	71.1239	202.604	2.84861	1.51026	0.0854866	1
1627D_11265_c0_g1_i1	330	1627C;1627D	3	9	3	9	1.7424	3.20093	5.41958	3.87949	6.95968	1.79397	0.843156	0.736002	1
1627D_11265_c1_g1_i1	599	1627C;1627D	29	24	29	24	5.06364	3.09055	28.0304	37.5017	18.5592	0.494888	-1.01483	0.427544	1
1627D_11266_c0_g1_i1	216	1627C;1627D	3	5	3	5	4.17995	3.61636	3.87299	3.87949	3.86649	0.99665	-0.00484126	1	1
1627D_11268_c0_g1_i1	274	1627C;1627D	3	3	3	3	2.58206	1.41985	3.09969	3.87949	2.31989	0.59799	-0.741807	0.875838	1
1627D_11269_c0_g1_i1	1559	1627C;1627D	62	127	62	127	2.81333	4.13154	89.1925	80.1761	98.2089	1.22491	0.292682	0.773794	1
1627D_11270_c0_g1_i1	322	1627C;1627D	5	9	5	9	3.0572	3.32674	6.71275	6.46581	6.95968	1.07638	0.10619	1	1
1627D_11273_c0_g1_i1	207	1627C;1627D	3	3	3	3	4.58095	2.37421	3.09969	3.87949	2.31989	0.59799	-0.741807	0.875838	1
1627D_11274_c0_g1_i1	302	1627D	0	91	0	91	0	37.1176	35.1851	0	70.3701	-	-	0.000155782	0.0348333
1627D_11275_c0_g1_i1	210	1627C;1627D	3	3	3	3	4.44512	2.30371	3.09969	3.87949	2.31989	0.59799	-0.741807	0.875838	1
1627D_11276_c0_g1_i1	224	1627C;1627D	1	7	1	7	1.28807	4.72023	3.35312	1.29316	5.41309	4.18593	2.06555	0.45332	1
1627D_11277_c0_g1_i1	354	1627C;1627D	6	1	6	1	2.98695	0.317892	4.26614	7.75897	0.773298	0.099665	-3.32677	0.135332	1
1627D_11278_c0_g1_i1	248	1627D	0	4	0	4	0	2.2411	1.5466	0	3.09319	-	-	0.435645	1
1627D_11278_c1_g1_i1	213	1627C	1	0	1	0	1.43521	0	0.646581	1.29316	0	0	-	0.836862	1
1627D_1127_c0_g1_i1	1016	1627C;1627D	15	25	15	25	1.17205	1.41319	19.3649	19.3974	19.3325	0.99665	-0.00484126	1	1
1627D_1127_c1_g1_i1	322	1627C;1627D	2	2	2	2	1.22288	0.739275	2.06646	2.58632	1.5466	0.59799	-0.741807	0.984725	1
1627D_11281_c0_g1_i1	238	1627C;1627D	5	2	5	2	5.7313	1.21084	4.0062	6.46581	1.5466	0.239196	-2.06373	0.337831	1
1627D_11284_c0_g1_i1	404	1627C;1627D	3	10	3	10	1.12885	2.58119	5.80623	3.87949	7.73298	1.9933	0.995159	0.655671	1
1627D_11284_c1_g1_i1	238	1627D	0	3	0	3	0	1.81626	1.15995	0	2.31989	-	-	0.599876	1
1627D_11285_c0_g1_i1	242	1627C;1627D	1	7	1	7	1.10636	4.11196	3.35312	1.29316	5.41309	4.18593	2.06555	0.45332	1
1627D_11289_c0_g1_i1	202	1627C;1627D	1	5	1	5	1.60214	4.1512	2.57983	1.29316	3.86649	2.98995	1.58012	0.671734	1
1627D_1128_c0_g1_i1	284	1627C;1627D	2	6	2	6	1.5957	2.68848	3.61306	2.58632	4.63979	1.79397	0.843156	0.828545	1
1627D_11290_c0_g1_i1	1347	1627C;1627D	55	42	55	42	2.98418	1.63777	51.8012	71.1239	32.4785	0.456647	-1.13085	0.3042	1
1627D_11292_c0_g1_i1	461	1627C	24	0	24	0	6.87121	0	15.5179	31.0359	0	0	-	0.00116187	0.13614
1627D_11295_c0_g1_i1	244	1627C;1627D	1	6	1	6	1.08571	3.46991	2.96648	1.29316	4.63979	3.58794	1.84316	0.549187	1
1627D_11296_c0_g1_i1	2340	1627C;1627D	1109	1891	1109	1891	31.3919	38.1965	1448.21	1434.12	1462.31	1.01966	0.0280831	0.968568	1
1627D_11298_c0_g1_i1	363	1627C;1627D	3	4	3	4	1.41663	1.22697	3.48634	3.87949	3.09319	0.79732	-0.326769	1	1
1627D_1129_c0_g1_i1	255	1627C;1627D	4	5	4	5	3.99724	2.66039	4.51957	5.17265	3.86649	0.747487	-0.419879	0.950785	1
1627D_11303_c0_g1_i1	226	1627C;1627D	2	5	2	5	2.53367	3.31341	3.22641	2.58632	3.86649	1.49497	0.580121	0.969684	1
1627D_11304_c0_g1_i1	234	1627C;1627D	1	4	1	4	1.1879	2.49516	2.19318	1.29316	3.09319	2.39196	1.25819	0.829066	1
1627D_11305_c0_g1_i1	205	1627C;1627D	1	5	1	5	1.56231	4.02829	2.57983	1.29316	3.86649	2.98995	1.58012	0.671734	1
1627D_11308_c0_g1_i1	219	1627C;1627D	2	4	2	4	2.70782	2.82694	2.83976	2.58632	3.09319	1.19598	0.258193	1	1
1627D_11311_c0_g1_i1	224	1627C;1627D	4	4	4	4	5.1523	2.69727	4.13292	5.17265	3.09319	0.59799	-0.741807	0.808758	1
1627D_11313_c0_g1_i1	201	1627D	0	8	0	8	0	6.7139	3.09319	0	6.18638	-	-	0.153719	1
1627D_11317_c1_g1_i1	230	1627C	2	0	2	0	2.45749	0	1.29316	2.58632	0	0	-	0.39751	1
1627D_11318_c0_g1_i1	396	1627C;1627D	7	9	7	9	2.74739	2.40652	8.00591	9.05214	6.95968	0.768844	-0.379237	0.891211	1
1627D_11319_c0_g1_i1	533	1627C;1627D	23	20	23	20	4.9583	3.16537	22.6043	29.7427	15.466	0.519991	-0.943441	0.485318	1
1627D_11320_c0_g1_i1	278	1627C;1627D	3	9	3	9	2.49839	4.16274	5.41958	3.87949	6.95968	1.79397	0.843156	0.736002	1
1627D_11323_c0_g1_i1	2262	1627C;1627D	67	113	67	113	1.97057	2.37232	87.0123	86.6419	87.3827	1.00855	0.0122829	1	1
1627D_11326_c0_g1_i1	450	1627D	0	20	0	20	0	4.28146	7.73298	0	15.466	-	-	0.0251012	0.772227
1627D_11329_c0_g1_i1	208	1627C;1627D	6	2	6	2	9.07871	1.56493	4.65279	7.75897	1.5466	0.19933	-2.32677	0.247593	1
1627D_11330_c0_g1_i1	210	1627C;1627D	6	1	6	1	8.89024	0.767903	4.26614	7.75897	0.773298	0.099665	-3.32677	0.135332	1
1627D_11331_c0_g1_i1	318	1627C;1627D	2	7	2	7	1.25653	2.63977	3.99971	2.58632	5.41309	2.09296	1.06555	0.71085	1
1627D_11333_c0_g1_i1	253	1627D	0	7	0	7	0	3.76994	2.70654	0	5.41309	-	-	0.193592	1
1627D_11337_c0_g1_i1	344	1627C;1627D	4	5	4	5	2.122	1.6659	4.51957	5.17265	3.86649	0.747487	-0.419879	0.950785	1
1627D_11338_c0_g1_i1	425	1627C;1627D	6	8	6	8	2.02725	1.88761	6.97268	7.75897	6.18638	0.79732	-0.326769	0.936367	1
1627D_11341_c0_g1_i1	296	1627C;1627D	3	3	3	3	2.19153	1.26013	3.09969	3.87949	2.31989	0.59799	-0.741807	0.875838	1
1627D_11343_c0_g1_i1	1511	1627C;1627D	21	142	21	142	0.989578	4.79962	68.4824	27.1564	109.808	4.04355	2.01562	0.0583928	1
1627D_11344_c0_g1_i1	281	1627C;1627D	9	6	9	6	7.33627	2.7312	8.13912	11.6385	4.63979	0.39866	-1.32677	0.435636	1
1627D_11345_c0_g1_i1	250	1627D	0	17	0	17	0	9.3608	6.57303	0	13.1461	-	-	0.0350495	0.903263
1627D_11347_c1_g1_i1	581	1627C;1627D	5	13	5	13	0.92124	1.76618	8.25934	6.46581	10.0529	1.55477	0.636705	0.76848	1
1627D_11348_c0_g1_i1	1432	1627C;1627D	2182	3061	2182	3061	109.776	110.556	2594.37	2821.68	2367.07	0.838885	-0.253455	0.684071	1
1627D_11351_c0_g1_i1	313	1627C;1627D	4	3	4	3	2.60535	1.15755	3.74627	5.17265	2.31989	0.448492	-1.15684	0.648551	1
1627D_11353_c0_g1_i1	218	1627D	0	6	0	6	0	4.26721	2.31989	0	4.63979	-	-	0.248282	1
1627D_11355_c0_g2_i1	303	1627C;1627D	2	10	2	10	1.38786	4.06055	5.15965	2.58632	7.73298	2.98995	1.58012	0.463406	1
1627D_1135_c0_g1_i1	218	1627C;1627D	4	5	4	5	5.45401	3.55601	4.51957	5.17265	3.86649	0.747487	-0.419879	0.950785	1
1627D_11360_c0_g1_i1	1167	1627C;1627D	101	142	101	142	6.57227	6.6607	120.209	130.609	109.808	0.840738	-0.250271	0.782686	1
1627D_11360_c1_g1_i1	210	1627C	1	0	1	0	1.48171	0	0.646581	1.29316	0	0	-	0.836862	1
1627D_11361_c0_g1_i1	315	1627C;1627D	3	8	3	8	1.92703	3.0533	5.03294	3.87949	6.18638	1.59464	0.673231	0.829306	1
1627D_11362_c0_g1_i1	802	1627C;1627D	2	58	2	58	0.218375	4.62022	23.7188	2.58632	44.8513	17.3417	4.11617	0.0109253	0.507733
1627D_11364_c0_g1_i1	699	1627C;1627D	5	13	5	13	0.674709	1.28702	8.25934	6.46581	10.0529	1.55477	0.636705	0.76848	1
1627D_11364_c1_g1_i1	675	1627C;1627D	10	19	10	19	1.42783	1.9939	13.8121	12.9316	14.6927	1.13618	0.184193	0.963401	1
1627D_11365_c0_g1_i1	233	1627C;1627D	3	1	3	1	3.59509	0.629384	2.32639	3.87949	0.773298	0.19933	-2.32677	0.449606	1
1627D_11366_c0_g1_i1	273	1627C;1627D	2	6	2	6	1.72976	2.85853	3.61306	2.58632	4.63979	1.79397	0.843156	0.828545	1
1627D_11368_c0_g1_i1	904	1627C;1627D	7	27	7	27	0.642654	1.79976	14.9656	9.05214	20.879	2.30653	1.20573	0.432406	1
1627D_1136_c0_g1_i1	210	1627D	0	6	0	6	0	4.60742	2.31989	0	4.63979	-	-	0.248282	1
1627D_11371_c0_g1_i1	233	1627D	0	21	0	21	0	13.2171	8.11963	0	16.2393	-	-	0.0226351	0.746998
1627D_11374_c0_g1_i1	252	1627C;1627D	3	3	3	3	3.06543	1.62578	3.09969	3.87949	2.31989	0.59799	-0.741807	0.875838	1
1627D_11376_c0_g1_i1	598	1627C;1627D	42	71	42	71	7.35466	9.16941	54.6085	54.3128	54.9042	1.01089	0.0156228	1	1
1627D_11377_c0_g1_i1	901	1627C;1627D	16	35	16	35	1.47584	2.34428	23.878	20.6906	27.0654	1.3081	0.387476	0.801896	1
1627D_11378_c0_g1_i1	233	1627C;1627D	4	16	4	16	4.79345	10.0701	8.77271	5.17265	12.3728	2.39196	1.25819	0.482438	1
1627D_1137_c0_g1_i1	252	1627C;1627D	2	15	2	15	2.04362	8.12891	7.0929	2.58632	11.5995	4.48492	2.16508	0.255993	1
1627D_11383_c0_g1_i1	294	1627D	0	8	0	8	0	3.40003	3.09319	0	6.18638	-	-	0.153719	1
1627D_11384_c1_g1_i1	249	1627C;1627D	1	2	1	2	1.04885	1.10958	1.41988	1.29316	1.5466	1.19598	0.258193	1	1
1627D_11388_c0_g1_i1	1547	1627C;1627D	45	58	45	58	2.06103	1.90471	51.5218	58.1923	44.8513	0.770743	-0.375679	0.741997	1
1627D_11389_c0_g1_i1	1446	1627C;1627D	31	41	31	41	1.54113	1.46305	35.8966	40.088	31.7052	0.79089	-0.338451	0.793304	1
1627D_11389_c1_g1_i1	806	1627C;1627D	23	43	23	43	2.49303	3.39931	31.4973	29.7427	33.2518	1.11798	0.160896	0.929682	1
1627D_11390_c0_g1_i1	452	1627C;1627D	4	19	4	19	1.19192	4.03477	9.93266	5.17265	14.6927	2.84045	1.50612	0.377746	1
1627D_11391_c0_g1_i1	262	1627C;1627D	5	3	5	3	4.73078	1.52774	4.39285	6.46581	2.31989	0.358794	-1.47877	0.486379	1
1627D_11393_c0_g1_i1	236	1627C;1627D	6	2	6	2	7.03156	1.22583	4.65279	7.75897	1.5466	0.19933	-2.32677	0.247593	1
1627D_11394_c0_g1_i1	226	1627C	14	0	14	0	17.7357	0	9.05214	18.1043	0	0	-	0.00599093	0.365227
1627D_11395_c0_g1_i1	266	1627C;1627D	4	14	4	14	3.64862	6.95602	7.99941	5.17265	10.8262	2.09296	1.06555	0.573116	1
1627D_11397_c0_g1_i1	870	1627C;1627D	18	21	18	21	1.74524	1.48044	19.7581	23.2769	16.2393	0.697655	-0.519414	0.726599	1
1627D_113_c0_g1_i1	367	1627C;1627D	8	5	8	5	3.68608	1.51115	7.10589	10.3453	3.86649	0.373744	-1.41988	0.419109	1
1627D_11403_c0_g1_i1	1733	1627C;1627D	34	106	34	106	1.36007	3.03547	62.9686	43.9675	81.9696	1.86432	0.898651	0.400095	1
1627D_11404_c0_g1_i1	638	1627C;1627D	18	27	18	27	2.82164	3.11717	22.078	23.2769	20.879	0.896985	-0.156844	0.941149	1
1627D_11405_c0_g1_i1	1004	1627C;1627D	9	23	9	23	0.714629	1.32168	14.7122	11.6385	17.7859	1.5282	0.61183	0.715245	1
1627D_11406_c0_g1_i1	687	1627C;1627D	8	18	8	18	1.11012	1.83383	12.1323	10.3453	13.9194	1.34548	0.428118	0.835027	1
1627D_11408_c0_g1_i1	1014	1627C;1627D	32	11	32	11	2.50703	0.623499	24.9437	41.3812	8.50628	0.205559	-2.28238	0.0879644	1
1627D_11409_c0_g1_i1	242	1627C;1627D	2	7	2	7	2.21271	4.11196	3.99971	2.58632	5.41309	2.09296	1.06555	0.71085	1
1627D_11413_c0_g1_i1	294	1627C;1627D	1	7	1	7	0.741108	2.97502	3.35312	1.29316	5.41309	4.18593	2.06555	0.45332	1
1627D_11415_c0_g2_i1	628	1627C;1627D	6.56237	13.523	7	14	1.05647	1.60449	9.93915	9.05214	10.8262	1.19598	0.258193	0.949135	1
1627D_11416_c0_g1_i1	244	1627C	4	0	4	0	4.34285	0	2.58632	5.17265	0	0	-	0.118811	1
1627D_11416_c1_g1_i1	302	1627C;1627D	6	1	6	1	4.19491	0.407886	4.26614	7.75897	0.773298	0.099665	-3.32677	0.135332	1
1627D_11417_c0_g1_i1	224	1627C;1627D	4	12	4	12	5.1523	8.09182	7.22611	5.17265	9.27958	1.79397	0.843156	0.686979	1
1627D_1141_c0_g1_i1	264	1627C;1627D	2	6	2	6	1.85781	3.0175	3.61306	2.58632	4.63979	1.79397	0.843156	0.828545	1
1627D_11420_c0_g1_i1	265	1627C;1627D	2	5	2	5	1.84057	2.49607	3.22641	2.58632	3.86649	1.49497	0.580121	0.969684	1
1627D_11421_c0_g1_i1	220	1627D	0	5	0	5	0	3.50769	1.93325	0	3.86649	-	-	0.325011	1
1627D_11422_c0_g1_i1	221	1627C;1627D	4	5	4	5	5.31205	3.46994	4.51957	5.17265	3.86649	0.747487	-0.419879	0.950785	1
1627D_11423_c0_g1_i1	230	1627C;1627D	3	3	3	3	3.68624	1.9236	3.09969	3.87949	2.31989	0.59799	-0.741807	0.875838	1
1627D_11424_c0_g1_i1	455	1627C;1627D	5	8	5	8	1.46998	1.6796	6.3261	6.46581	6.18638	0.956784	-0.063735	1	1
1627D_11424_c1_g1_i1	232	1627C;1627D	1	3	1	3	1.20928	1.8991	1.80653	1.29316	2.31989	1.79397	0.843156	1	1
1627D_11425_c0_g2_i1	1592	1627C;1627D	83.5871	180.511	84	181	3.69863	5.72466	124.296	108.626	139.967	1.28853	0.365722	0.688165	1
1627D_11427_c0_g1_i1	439	1627C;1627D	4	7	4	7	1.26542	1.56293	5.29287	5.17265	5.41309	1.04648	0.0655481	1	1
1627D_11430_c0_g1_i1	1105	1627C;1627D	298	357	298	357	20.8208	18.0038	330.715	385.362	276.067	0.716384	-0.481195	0.501742	1
1627D_11432_c0_g1_i1	210	1627C;1627D	1	5	1	5	1.48171	3.83951	2.57983	1.29316	3.86649	2.98995	1.58012	0.671734	1
1627D_11433_c0_g1_i1	230	1627C;1627D	6	3	6	3	7.37248	1.9236	5.03943	7.75897	2.31989	0.298995	-1.74181	0.371103	1
1627D_11438_c0_g1_i1	1403	1627C;1627D	43.5639	129.086	44	129	2.24748	4.78269	78.3273	56.8991	99.7555	1.7532	0.809989	0.422105	1
1627D_11439_c0_g1_i1	208	1627C;1627D	5	3	5	3	7.56559	2.3474	4.39285	6.46581	2.31989	0.358794	-1.47877	0.486379	1
1627D_1143_c0_g1_i1	242	1627C;1627D	4	5	4	5	4.42543	2.93711	4.51957	5.17265	3.86649	0.747487	-0.419879	0.950785	1
1627D_11442_c0_g1_i1	286	1627D	0	10	0	10	0	4.43508	3.86649	0	7.73298	-	-	0.101579	1
1627D_11443_c0_g1_i1	257	1627C;1627D	5	2	5	2	4.91896	1.0495	4.0062	6.46581	1.5466	0.239196	-2.06373	0.337831	1
1627D_11447_c0_g1_i1	273	1627C;1627D	1	12	1	12	0.864881	5.71706	5.28637	1.29316	9.27958	7.17588	2.84316	0.199704	1
1627D_11448_c0_g1_i1	268	1627D	0	4	0	4	0	1.95839	1.5466	0	3.09319	-	-	0.435645	1
1627D_11448_c1_g1_i1	256	1627C;1627D	2	2	2	2	1.98545	1.0552	2.06646	2.58632	1.5466	0.59799	-0.741807	0.984725	1
1627D_1144_c0_g1_i1	214	1627C;1627D	3	5	3	5	4.26054	3.69068	3.87299	3.87949	3.86649	0.99665	-0.00484126	1	1
1627D_11452_c0_g1_i1	277	1627C;1627D	6	3	6	3	5.04221	1.39603	5.03943	7.75897	2.31989	0.298995	-1.74181	0.371103	1
1627D_11453_c0_g1_i1	229	1627C;1627D	2	4	2	4	2.475	2.58703	2.83976	2.58632	3.09319	1.19598	0.258193	1	1
1627D_11455_c0_g1_i1	209	1627D	0	7	0	7	0	5.43066	2.70654	0	5.41309	-	-	0.193592	1
1627D_11456_c0_g1_i1	203	1627C;1627D	1	5	1	5	1.58677	4.10979	2.57983	1.29316	3.86649	2.98995	1.58012	0.671734	1
1627D_11460_c0_g1_i1	1275	1627C;1627D	289	649	289	649	16.7971	27.1385	437.797	373.724	501.87	1.34289	0.425342	0.540868	1
1627D_11460_c1_g1_i1	224	1627D	0	4	0	4	0	2.69727	1.5466	0	3.09319	-	-	0.435645	1
1627D_11461_c0_g1_i1	609	1627C;1627D	4	22	4	22	0.678547	2.75179	11.0926	5.17265	17.0126	3.28894	1.71762	0.299382	1
1627D_11462_c0_g1_i1	240	1627C;1627D	1	10	1	10	1.12573	5.96283	4.51307	1.29316	7.73298	5.9799	2.58012	0.269732	1
1627D_11464_c0_g1_i1	508	1627C;1627D	5	21	5	21	1.18106	3.62408	11.3525	6.46581	16.2393	2.51156	1.32858	0.420354	1
1627D_11466_c0_g1_i1	301	1627C;1627D	2	6	2	6	1.40872	2.46291	3.61306	2.58632	4.63979	1.79397	0.843156	0.828545	1
1627D_11467_c0_g1_i1	429	1627C;1627D	6	3	6	3	1.98808	0.696836	5.03943	7.75897	2.31989	0.298995	-1.74181	0.371103	1
1627D_11468_c0_g1_i1	217	1627C;1627D	2	11	2	11	2.76351	7.86593	5.5463	2.58632	8.50628	3.28894	1.71762	0.406861	1
1627D_11469_c0_g1_i1	1379	1627C;1627D	23	37	23	37	1.21212	1.40079	29.1774	29.7427	28.612	0.961984	-0.0559154	0.994486	1
1627D_11470_c0_g1_i1	217	1627C;1627D	5	5	5	5	6.90878	3.57542	5.16615	6.46581	3.86649	0.59799	-0.741807	0.764054	1
1627D_11471_c0_g1_i1	284	1627C;1627D	2	5	2	5	1.5957	2.2404	3.22641	2.58632	3.86649	1.49497	0.580121	0.969684	1
1627D_11477_c0_g1_i1	1929	1627C;1627D	799	1289	799	1289	28.1994	32.5254	1015.01	1033.24	996.781	0.964717	-0.051822	0.933892	1
1627D_11478_c0_g1_i1	229	1627C;1627D	3	4	3	4	3.71249	2.58703	3.48634	3.87949	3.09319	0.79732	-0.326769	1	1
1627D_11479_c0_g1_i1	369	1627C;1627D	7	4	7	4	3.18774	1.19819	6.07266	9.05214	3.09319	0.341709	-1.54916	0.3978	1
1627D_11482_c0_g3_i1	227	1627C;1627D	4	17	4	17	5.02278	11.1864	9.15936	5.17265	13.1461	2.54146	1.34566	0.443931	1
1627D_11483_c0_g2_i1	298	1627C;1627D	8	24	8	24	5.76603	10.01	14.4522	10.3453	18.5592	1.79397	0.843156	0.597939	1
1627D_11484_c0_g1_i1	203	1627D	0	9	0	9	0	7.39763	3.47984	0	6.95968	-	-	0.124053	1
1627D_11486_c0_g1_i1	267	1627C;1627D	2	5	2	5	1.80962	2.46476	3.22641	2.58632	3.86649	1.49497	0.580121	0.969684	1
1627D_11487_c0_g1_i1	325	1627C;1627D	9	15	9	15	5.39938	5.46683	11.619	11.6385	11.5995	0.99665	-0.00484126	1	1
1627D_1148_c0_g1_i1	215	1627C;1627D	1	6	1	6	1.40753	4.37999	2.96648	1.29316	4.63979	3.58794	1.84316	0.549187	1
1627D_11493_c0_g1_i1	389	1627C;1627D	6	7	6	7	2.44431	1.9219	6.58603	7.75897	5.41309	0.697655	-0.519414	0.839558	1
1627D_11494_c0_g1_i1	776	1627C;1627D	379	561	379	561	43.4825	47.0246	461.964	490.109	433.82	0.885151	-0.176004	0.796595	1
1627D_11495_c0_g1_i1	966	1627C;1627D	4229	6504	4229	6504	353.97	394.448	5249.16	5468.78	5029.53	0.91968	-0.120796	0.850021	1
1627D_11496_c0_g1_i1	1604	1627D	0	91.8101	0	92	0	2.88525	35.5717	0	71.1434	-	-	0.000147034	0.033456
1627D_11496_c0_g2_i1	579	1627D	0	9.18986	0	9	0	1.25623	3.47984	0	6.95968	-	-	0.124053	1
1627D_11497_c0_g1_i1	346	1627C;1627D	6	7	6	7	3.13959	2.31426	6.58603	7.75897	5.41309	0.697655	-0.519414	0.839558	1
1627D_11498_c0_g1_i1	263	1627C;1627D	2	5	2	5	1.87236	2.53237	3.22641	2.58632	3.86649	1.49497	0.580121	0.969684	1
1627D_1149_c0_g1_i1	207	1627C;1627D	5	2	5	2	7.63491	1.58281	4.0062	6.46581	1.5466	0.239196	-2.06373	0.337831	1
1627D_11501_c1_g1_i1	291	1627C;1627D	1	8	1	8	0.757475	3.45789	3.73977	1.29316	6.18638	4.78392	2.25819	0.377794	1
1627D_11502_c0_g1_i1	245	1627C;1627D	8	3	8	3	8.6082	1.72242	6.3326	10.3453	2.31989	0.224246	-2.15684	0.230122	1
1627D_11503_c0_g1_i1	450	1627C;1627D	8	7	8	7	2.40601	1.49851	7.87919	10.3453	5.41309	0.523241	-0.934452	0.606426	1
1627D_11504_c0_g1_i1	257	1627C;1627D	2	9	2	9	1.96758	4.72273	4.773	2.58632	6.95968	2.69095	1.42812	0.531275	1
1627D_11507_c0_g1_i1	232	1627C	3	0	3	0	3.62783	0	1.93974	3.87949	0	0	-	0.207942	1
1627D_11508_c1_g1_i1	295	1627D	0	10	0	10	0	4.22362	3.86649	0	7.73298	-	-	0.101579	1
1627D_11509_c0_g1_i1	213	1627C	3	0	3	0	4.30562	0	1.93974	3.87949	0	0	-	0.207942	1
1627D_11509_c1_g1_i1	236	1627C;1627D	3	1	3	1	3.51578	0.612916	2.32639	3.87949	0.773298	0.19933	-2.32677	0.449606	1
1627D_11510_c0_g1_i1	219	1627D	0	31	0	31	0	21.9088	11.9861	0	23.9722	-	-	0.00882959	0.453018
1627D_11513_c0_g1_i1	995	1627C;1627D	78	81	78	81	6.26969	4.7132	81.7519	100.867	62.6371	0.62099	-0.687359	0.484327	1
1627D_11514_c0_g1_i1	258	1627C;1627D	3	3	3	3	2.92236	1.56249	3.09969	3.87949	2.31989	0.59799	-0.741807	0.875838	1
1627D_11515_c0_g1_i1	769	1627C;1627D	18	19	18	19	2.09375	1.61541	18.9848	23.2769	14.6927	0.631212	-0.663804	0.648101	1
1627D_11516_c0_g1_i1	1024	1627C;1627D	772	1719.61	772	1720	59.6864	96.1605	1164.2	998.321	1330.07	1.33231	0.413929	0.515597	1
1627D_11518_c0_g1_i1	872	1627C;1627D	28	15	28	15	2.70589	1.05389	23.904	36.2085	11.5995	0.320352	-1.64227	0.215322	1
1627D_11518_c1_g1_i1	377	1627C;1627D	5	5	5	5	2.17384	1.44786	5.16615	6.46581	3.86649	0.59799	-0.741807	0.764054	1
1627D_11519_c0_g1_i1	552	1627C;1627D	11	15	11	15	2.22269	2.23025	12.9121	14.2248	11.5995	0.815441	-0.294348	0.89308	1
1627D_1151_c0_g1_i1	232	1627C;1627D	3	7	3	7	3.62783	4.43123	4.64629	3.87949	5.41309	1.39531	0.480586	0.937418	1
1627D_11524_c0_g1_i1	225	1627C;1627D	2	7	2	7	2.55345	4.66931	3.99971	2.58632	5.41309	2.09296	1.06555	0.71085	1
1627D_11528_c0_g1_i1	602	1627C;1627D	9	10	9	10	1.55774	1.27614	9.68572	11.6385	7.73298	0.664433	-0.589804	0.755212	1
1627D_11528_c1_g1_i1	645	1627C;1627D	9	14	9	14	1.38537	1.58662	11.2323	11.6385	10.8262	0.930207	-0.104377	1	1
1627D_1152_c0_g1_i1	255	1627C;1627D	4	4	4	4	3.99724	2.12831	4.13292	5.17265	3.09319	0.59799	-0.741807	0.808758	1
1627D_11531_c0_g1_i1	1504	1627C;1627D	76	184	76	184	3.60155	6.25479	120.284	98.2803	142.287	1.44777	0.533828	0.556224	1
1627D_11532_c0_g1_i1	300	1627C;1627D	8	12	8	12	5.68781	4.95249	9.81244	10.3453	9.27958	0.896985	-0.156844	0.996063	1
1627D_11533_c0_g1_i1	755	1627C;1627D	732	846	732	846	87.5635	74.0463	800.403	946.595	654.21	0.69112	-0.532993	0.408926	1
1627D_11534_c0_g1_i1	325	1627C;1627D	9	2	9	2	5.39938	0.728911	6.59253	11.6385	1.5466	0.132887	-2.91173	0.114768	1
1627D_11535_c0_g1_i1	572	1627C;1627D	16	20	16	20	3.03172	2.79342	18.0783	20.6906	15.466	0.747487	-0.419879	0.792387	1
1627D_11536_c0_g1_i1	315	1627C;1627D	2	8	2	8	1.28469	3.0533	4.38635	2.58632	6.18638	2.39196	1.25819	0.612889	1
1627D_1153_c0_g1_i1	239	1627C;1627D	4	3	4	3	4.54313	1.80287	3.74627	5.17265	2.31989	0.448492	-1.15684	0.648551	1
1627D_11540_c0_g1_i1	1001	1627C;1627D	831	701	831	701	66.2526	40.4502	808.35	1074.62	542.082	0.504442	-0.987241	0.1284	1
1627D_11541_c0_g1_i1	1083	1627C;1627D	18	34	18	34	1.29141	1.76161	24.7845	23.2769	26.2921	1.12954	0.175731	0.932319	1
1627D_11544_c0_g1_i1	242	1627C;1627D	5	5	5	5	5.53179	2.93711	5.16615	6.46581	3.86649	0.59799	-0.741807	0.764054	1
1627D_11546_c0_g1_i1	237	1627C;1627D	3	5	3	5	3.47481	3.05122	3.87299	3.87949	3.86649	0.99665	-0.00484126	1	1
1627D_11547_c0_g1_i1	216	1627C;1627D	2	4	2	4	2.78663	2.89309	2.83976	2.58632	3.09319	1.19598	0.258193	1	1
1627D_11548_c0_g1_i1	272	1627C;1627D	3	2	3	2	2.61122	0.957346	2.71304	3.87949	1.5466	0.39866	-1.32677	0.677009	1
1627D_11548_c1_g1_i1	398	1627C;1627D	7	7	7	7	2.71762	1.85569	7.23261	9.05214	5.41309	0.59799	-0.741807	0.711478	1
1627D_11549_c0_g1_i1	226	1627C;1627D	1.90318	10	2	10	2.41101	6.62681	5.15965	2.58632	7.73298	2.98995	1.58012	0.463406	1
1627D_1154_c0_g1_i1	292	1627C;1627D	2	4	2	4	1.50342	1.72008	2.83976	2.58632	3.09319	1.19598	0.258193	1	1
1627D_11550_c0_g1_i1	278	1627C;1627D	2	6	2	6	1.66559	2.77516	3.61306	2.58632	4.63979	1.79397	0.843156	0.828545	1
1627D_11552_c0_g1_i1	1756	1627C;1627D	3	113	3	113	0.118156	3.1855	45.6311	3.87949	87.3827	22.5243	4.49341	0.00126104	0.145647
1627D_11555_c0_g1_i1	201	1627D	0	7	0	7	0	5.87466	2.70654	0	5.41309	-	-	0.193592	1
1627D_11556_c0_g1_i1	207	1627D	0	16	0	16	0	12.6625	6.18638	0	12.3728	-	-	0.0396043	0.97078
1627D_11557_c0_g1_i1	323	1627C;1627D	2	6	2	6	1.21572	2.20592	3.61306	2.58632	4.63979	1.79397	0.843156	0.828545	1
1627D_11558_c0_g1_i1	257	1627C;1627D	8	1	8	1	7.87033	0.524748	5.5593	10.3453	0.773298	0.0747487	-3.74181	0.0732904	1
1627D_11559_c0_g1_i1	208	1627D	0	5	0	5	0	3.91233	1.93325	0	3.86649	-	-	0.325011	1
1627D_1155_c0_g1_i1	247	1627C;1627D	6	4	6	4	6.35975	2.2569	5.42608	7.75897	3.09319	0.39866	-1.32677	0.496844	1
1627D_11565_c0_g1_i1	338	1627C;1627D	1	8	1	8	0.551144	2.73993	3.73977	1.29316	6.18638	4.78392	2.25819	0.377794	1
1627D_11566_c0_g1_i1	223	1627C;1627D	4	4	4	4	5.21125	2.72272	4.13292	5.17265	3.09319	0.59799	-0.741807	0.808758	1
1627D_11567_c0_g2_i1	376	1627C;1627D	1	5	1	5	0.437123	1.45396	2.57983	1.29316	3.86649	2.98995	1.58012	0.671734	1
1627D_11568_c0_g1_i1	258	1627D	0	8	0	8	0	4.16665	3.09319	0	6.18638	-	-	0.153719	1
1627D_11571_c0_g2_i1	2653	1627C;1627D	217	363	217	363	5.33777	6.3652	280.662	280.616	280.707	1.00032	0.000467648	1	1
1627D_11572_c0_g1_i1	341	1627C;1627D	4	3.11136	4	3	2.16541	1.05137	3.74627	5.17265	2.31989	0.448492	-1.15684	0.648551	1
1627D_11572_c0_g2_i1	228	1627D	0	12.8886	0	13	0	8.40882	5.02644	0	10.0529	-	-	0.0601364	1
1627D_11573_c0_g1_i1	290	1627C;1627D	2	9	2	9	1.52645	3.91097	4.773	2.58632	6.95968	2.69095	1.42812	0.531275	1
1627D_11574_c0_g1_i1	220	1627C;1627D	5	1	5	1	6.69667	0.701537	3.61955	6.46581	0.773298	0.119598	-3.06373	0.194244	1
1627D_11575_c0_g1_i1	397	1627C;1627D	6	10	6	10	2.3408	2.66128	7.74598	7.75897	7.73298	0.99665	-0.00484126	1	1
1627D_11578_c0_g1_i1	470	1627D	0	34	0	34	0	6.74732	13.1461	0	26.2921	-	-	0.00685339	0.395246
1627D_1157_c0_g1_i1	225	1627C;1627D	2	4	2	4	2.55345	2.66817	2.83976	2.58632	3.09319	1.19598	0.258193	1	1
1627D_11580_c0_g1_i1	397	1627C;1627D	7	7	7	7	2.73094	1.8629	7.23261	9.05214	5.41309	0.59799	-0.741807	0.711478	1
1627D_11581_c0_g1_i1	250	1627C;1627D	1	8	1	8	1.03919	4.40508	3.73977	1.29316	6.18638	4.78392	2.25819	0.377794	1
1627D_11582_c0_g1_i1	345	1627C;1627D	8	9	8	9	4.21358	2.98721	8.65249	10.3453	6.95968	0.672739	-0.571882	0.777488	1
1627D_11584_c0_g1_i1	519	1627C;1627D	224.469	11	224	11	50.8727	1.82643	149.087	289.668	8.50628	0.0293656	-5.08973	5.20243e-07	0.000463705
1627D_11584_c0_g2_i1	650	1627C	36.5312	0	37	0	5.55221	0	23.9235	47.847	0	0	-	0.000212185	0.0438476
1627D_11585_c0_g1_i1	494	1627C;1627D	2	10	2	10	0.498396	1.8152	5.15965	2.58632	7.73298	2.98995	1.58012	0.463406	1
1627D_11586_c0_g1_i1	907	1627C;1627D	1532	2045	1532	2045	139.993	135.663	1781.26	1981.12	1581.39	0.798231	-0.325122	0.601381	1
1627D_11587_c0_g1_i1	737	1627C;1627D	4	15	4	15	0.496637	1.36398	8.38606	5.17265	11.5995	2.24246	1.16508	0.525279	1
1627D_11587_c1_g1_i1	2216	1627C;1627D	39	89	39	89	1.17408	1.91285	59.6284	50.4333	68.8235	1.36464	0.448524	0.687656	1
1627D_1158_c0_g1_i1	228	1627C;1627D	4	6	4	6	4.99021	3.91453	4.90622	5.17265	4.63979	0.896985	-0.156844	1	1
1627D_11591_c0_g1_i1	297	1627C;1627D	2	2	2	2	1.45119	0.836913	2.06646	2.58632	1.5466	0.59799	-0.741807	0.984725	1
1627D_11591_c1_g1_i1	206	1627C;1627D	1	2	1	2	1.54692	1.5967	1.41988	1.29316	1.5466	1.19598	0.258193	1	1
1627D_11592_c0_g1_i1	403	1627C;1627D	12.6102	4.10476	13	4	4.76942	1.06386	9.95215	16.8111	3.09319	0.183997	-2.44225	0.134353	1
1627D_11595_c0_g1_i1	265	1627C;1627D	11	8	11	8	10.1231	3.99372	10.2056	14.2248	6.18638	0.434902	-1.20124	0.45736	1
1627D_11599_c0_g1_i1	343	1627C;1627D	5	6	5	6	2.67053	2.01069	5.5528	6.46581	4.63979	0.717588	-0.478772	0.886022	1
1627D_1159_c0_g1_i1	229	1627C;1627D	1	3	1	3	1.2375	1.94028	1.80653	1.29316	2.31989	1.79397	0.843156	1	1
1627D_1159_c1_g1_i1	389	1627C;1627D	4	2	4	2	1.62954	0.549113	3.35962	5.17265	1.5466	0.298995	-1.74181	0.472747	1
1627D_115_c0_g1_i1	201	1627C	6	0	6	0	9.71673	0	3.87949	7.75897	0	0	-	0.0474753	1
1627D_11600_c0_g1_i1	254	1627C;1627D	1	10	1	10	1.00594	5.34436	4.51307	1.29316	7.73298	5.9799	2.58012	0.269732	1
1627D_11601_c0_g1_i1	354	1627C;1627D	4	3	4	3	1.9913	0.953675	3.74627	5.17265	2.31989	0.448492	-1.15684	0.648551	1
1627D_11602_c0_g1_i1	221	1627D	0	5	0	5	0	3.46994	1.93325	0	3.86649	-	-	0.325011	1
1627D_11603_c0_g1_i1	221	1627C;1627D	2	11	2	11	2.65602	7.63387	5.5463	2.58632	8.50628	3.28894	1.71762	0.406861	1
1627D_11604_c0_g1_i1	218	1627C;1627D	1	8	1	8	1.3635	5.68962	3.73977	1.29316	6.18638	4.78392	2.25819	0.377794	1
1627D_11607_c0_g1_i1	450	1627C;1627D	3.02682	11.0578	3	11	0.910322	2.36717	6.19288	3.87949	8.50628	2.19263	1.13266	0.586446	1
1627D_1160_c1_g1_i1	290	1627C;1627D	1	3	1	3	0.763223	1.30366	1.80653	1.29316	2.31989	1.79397	0.843156	1	1
1627D_11611_c0_g1_i1	231	1627C;1627D	3	2	3	2	3.65374	1.27276	2.71304	3.87949	1.5466	0.39866	-1.32677	0.677009	1
1627D_11612_c0_g1_i1	1254	1627C;1627D	27	34	27	34	1.60256	1.45239	30.6038	34.9154	26.2921	0.753024	-0.409232	0.758476	1
1627D_11614_c0_g1_i1	734	1627C;1627D	46	2	46	2	5.74776	0.183064	30.516	59.4855	1.5466	0.0259996	-5.26537	0.000804542	0.109453
1627D_11615_c0_g1_i1	214	1627C;1627D	2	4	2	4	2.84036	2.95255	2.83976	2.58632	3.09319	1.19598	0.258193	1	1
1627D_11616_c0_g1_i1	607	1627C;1627D	6	18	6	18	1.02363	2.26485	10.8392	7.75897	13.9194	1.79397	0.843156	0.632242	1
1627D_11617_c0_g1_i1	209	1627C;1627D	3	12	3	12	4.50239	9.3097	6.57953	3.87949	9.27958	2.39196	1.25819	0.526617	1
1627D_11617_c1_g1_i1	392	1627C;1627D	7	13	7	13	2.80542	3.52831	9.55251	9.05214	10.0529	1.11055	0.151278	1	1
1627D_11618_c0_g1_i1	1439	1627C;1627D	62	284	62	284	3.10062	10.1955	149.896	80.1761	219.617	2.73918	1.45374	0.0901592	1
1627D_11621_c0_g1_i1	232	1627C;1627D	8	1	8	1	9.6742	0.633033	5.5593	10.3453	0.773298	0.0747487	-3.74181	0.0732904	1
1627D_11622_c0_g1_i1	417	1627C;1627D	8	8	8	8	2.81251	1.95611	8.26584	10.3453	6.18638	0.59799	-0.741807	0.694402	1
1627D_11623_c0_g1_i1	476	1627C;1627D	11	20	11	20	2.95025	3.87904	14.8454	14.2248	15.466	1.08725	0.12069	0.995871	1
1627D_11624_c0_g1_i1	1244	1627C;1627D	63	134	63	134	3.77747	5.78348	92.5456	81.4692	103.622	1.27192	0.347002	0.72724	1
1627D_11626_c0_g1_i1	435	1627C;1627D	24	8	24	8	7.72941	1.81345	18.6111	31.0359	6.18638	0.19933	-2.32677	0.102341	1
1627D_11629_c0_g1_i1	1385	1627C;1627D	49	82	49	82	2.56852	3.08761	63.3877	63.365	63.4104	1.00072	0.0010353	1	1
1627D_1162_c0_g1_i1	1070	1627C;1627D	12	52	12	52	0.874826	2.73856	27.8647	15.5179	40.2115	2.59129	1.37367	0.295793	1
1627D_11631_c0_g1_i1	252	1627C;1627D	4	1	4	1	4.08724	0.541927	2.97297	5.17265	0.773298	0.149497	-2.74181	0.289663	1
1627D_11631_c1_g1_i1	312	1627C;1627D	2	5	2	5	1.30898	1.93992	3.22641	2.58632	3.86649	1.49497	0.580121	0.969684	1
1627D_11633_c0_g1_i1	1530	1627C;1627D	116.879	276	117	276	5.425	9.18706	182.365	151.3	213.43	1.41064	0.496353	0.543956	1
1627D_11637_c0_g1_i1	278	1627D	0	7	0	7	0	3.23769	2.70654	0	5.41309	-	-	0.193592	1
1627D_11637_c1_g1_i1	292	1627C;1627D	1	4	1	4	0.751711	1.72008	2.19318	1.29316	3.09319	2.39196	1.25819	0.829066	1
1627D_11639_c0_g1_i1	764	1627C;1627D	945	717	945	717	111.02	61.5896	888.247	1222.04	554.455	0.453713	-1.14015	0.0780036	1
1627D_11642_c0_g1_i1	589	1627C;1627D	13	27	13	27	2.33846	3.58091	18.8451	16.8111	20.879	1.24198	0.312641	0.864818	1
1627D_11645_c0_g1_i1	445	1627C;1627D	14	13	14	13	4.30842	2.83862	14.0786	18.1043	10.0529	0.555276	-0.848722	0.580071	1
1627D_11646_c0_g1_i1	406	1627C;1627D	5	5	5	5	1.86061	1.28016	5.16615	6.46581	3.86649	0.59799	-0.741807	0.764054	1
1627D_11648_c0_g1_i1	528	1627C;1627D	4	17	4	17	0.877527	2.73646	9.15936	5.17265	13.1461	2.54146	1.34566	0.443931	1
1627D_11648_c0_g2_i1	211	1627C;1627D	1	3	1	3	1.46357	2.28249	1.80653	1.29316	2.31989	1.79397	0.843156	1	1
1627D_11649_c0_g1_i1	203	1627D	0	4	0	4	0	3.28784	1.5466	0	3.09319	-	-	0.435645	1
1627D_11649_c1_g1_i1	260	1627C;1627D	1	4	1	4	0.96201	2.06038	2.19318	1.29316	3.09319	2.39196	1.25819	0.829066	1
1627D_11650_c0_g1_i1	206	1627C;1627D	3	3	3	3	4.64075	2.39505	3.09969	3.87949	2.31989	0.59799	-0.741807	0.875838	1
1627D_11651_c0_g1_i1	2560	1627C;1627D	1117	1782	1117	1782	28.5889	32.5218	1411.24	1444.46	1378.02	0.954	-0.0679387	0.912121	1
1627D_11651_c0_g2_i1	827	1627C;1627D	12	31	12	31	1.25221	2.35688	19.7451	15.5179	23.9722	1.54481	0.627427	0.678325	1
1627D_11652_c0_g1_i1	690	1627C;1627D	39	27	39	27	5.37378	2.73069	35.6562	50.4333	20.879	0.413993	-1.27232	0.290826	1
1627D_11653_c0_g1_i1	396	1627C;1627D	6	14	6	14	2.35491	3.74347	9.29257	7.75897	10.8262	1.39531	0.480586	0.835046	1
1627D_11654_c0_g1_i1	215	1627C;1627D	1	4	1	4	1.40753	2.91999	2.19318	1.29316	3.09319	2.39196	1.25819	0.829066	1
1627D_11656_c0_g1_i1	1330	1627C;1627D	83	120	83	120	4.57521	4.7551	100.064	107.332	92.7958	0.864564	-0.209956	0.827893	1
1627D_11657_c0_g1_i1	1336	1627C;1627D	34	70	34	70	1.86369	2.75805	49.0492	43.9675	54.1309	1.23116	0.300013	0.80831	1
1627D_11659_c0_g1_i1	3656	1627C;1627D	156.958	375	157	375	2.71926	4.62211	246.507	203.026	289.987	1.42832	0.514319	0.501293	1
1627D_11660_c0_g1_i1	671	1627C;1627D	6	15	6	15	0.865105	1.59001	9.67922	7.75897	11.5995	1.49497	0.580121	0.777917	1
1627D_11661_c0_g1_i1	582	1627C;1627D	12	10	12	10	2.20473	1.35445	11.6255	15.5179	7.73298	0.498325	-1.00484	0.526509	1
1627D_11662_c0_g1_i1	202	1627C;1627D	2	4	2	4	3.20428	3.32096	2.83976	2.58632	3.09319	1.19598	0.258193	1	1
1627D_11663_c0_g1_i1	300	1627C;1627D	9	6	9	6	6.39879	2.47625	8.13912	11.6385	4.63979	0.39866	-1.32677	0.435636	1
1627D_11665_c0_g1_i1	211	1627C;1627D	7	3	7	3	10.245	2.28249	5.68602	9.05214	2.31989	0.256281	-1.9642	0.289282	1
1627D_11668_c0_g1_i1	534	1627C;1627D	10	8	10	8	2.1479	1.26239	9.559	12.9316	6.18638	0.478392	-1.06373	0.523661	1
1627D_11669_c0_g1_i1	738	1627C;1627D	12	13	12	13	1.48677	1.17954	12.7854	15.5179	10.0529	0.647822	-0.62633	0.705882	1
1627D_1166_c0_g1_i1	272	1627C;1627D	3	14	3	14	2.61122	6.70142	7.35283	3.87949	10.8262	2.79062	1.48059	0.429409	1
1627D_11670_c0_g1_i1	229	1627C;1627D	2	4	2	4	2.475	2.58703	2.83976	2.58632	3.09319	1.19598	0.258193	1	1
1627D_11671_c0_g1_i1	365	1627C;1627D	4	1	4	1	1.86616	0.30429	2.97297	5.17265	0.773298	0.149497	-2.74181	0.289663	1
1627D_11673_c0_g1_i1	229	1627C;1627D	4	3	4	3	4.94999	1.94028	3.74627	5.17265	2.31989	0.448492	-1.15684	0.648551	1
1627D_11674_c0_g1_i1	389	1627C;1627D	7	4	7	4	2.8517	1.09823	6.07266	9.05214	3.09319	0.341709	-1.54916	0.3978	1
1627D_11676_c0_g1_i1	997	1627C;1627D	17	61.0165	17	61	1.36274	3.54051	34.5775	21.9838	47.1712	2.14573	1.10147	0.376162	1
1627D_11680_c0_g1_i1	249	1627C;1627D	2	4	2	4	2.0977	2.21917	2.83976	2.58632	3.09319	1.19598	0.258193	1	1
1627D_11683_c0_g1_i1	288	1627C;1627D	3	7	3	7	2.32145	3.07154	4.64629	3.87949	5.41309	1.39531	0.480586	0.937418	1
1627D_11684_c0_g1_i1	213	1627C;1627D	5	3	5	3	7.17603	2.23684	4.39285	6.46581	2.31989	0.358794	-1.47877	0.486379	1
1627D_11685_c0_g1_i1	468	1627C;1627D	14	23	14	23	3.8858	4.59689	17.9451	18.1043	17.7859	0.982412	-0.0255998	1	1
1627D_11686_c0_g1_i1	235	1627C;1627D	2	5	2	5	2.36065	3.0945	3.22641	2.58632	3.86649	1.49497	0.580121	0.969684	1
1627D_1168_c0_g1_i1	205	1627C;1627D	3	5	3	5	4.68694	4.02829	3.87299	3.87949	3.86649	0.99665	-0.00484126	1	1
1627D_11690_c0_g1_i1	258	1627D	0	9	0	9	0	4.68748	3.47984	0	6.95968	-	-	0.124053	1
1627D_11691_c0_g1_i1	977	1627C;1627D	18	12	18	12	1.48337	0.71628	16.2782	23.2769	9.27958	0.39866	-1.32677	0.355912	1
1627D_11691_c1_g1_i1	308	1627C;1627D	4	1	4	1	2.68818	0.395675	2.97297	5.17265	0.773298	0.149497	-2.74181	0.289663	1
1627D_11692_c0_g1_i1	206	1627D	0	3	0	3	0	2.39505	1.15995	0	2.31989	-	-	0.599876	1
1627D_11692_c1_g1_i1	239	1627D	0	3	0	3	0	1.80287	1.15995	0	2.31989	-	-	0.599876	1
1627D_11695_c0_g1_i1	259	1627C;1627D	2	2	2	2	1.93609	1.03568	2.06646	2.58632	1.5466	0.59799	-0.741807	0.984725	1
1627D_11695_c1_g1_i1	222	1627C;1627D	3	2	3	2	3.94816	1.37361	2.71304	3.87949	1.5466	0.39866	-1.32677	0.677009	1
1627D_11696_c0_g1_i1	206	1627C;1627D	1	5	1	5	1.54692	3.99176	2.57983	1.29316	3.86649	2.98995	1.58012	0.671734	1
1627D_116_c0_g1_i1	1003	1627C;1627D	42.0639	51.2467	42	51	3.34453	2.94894	46.8755	54.3128	39.4382	0.726131	-0.461699	0.69	1
1627D_116_c0_g2_i1	1341	1627C;1627D	96.9361	165.753	97	166	5.28884	6.50002	126.902	125.437	128.367	1.02336	0.0333197	0.984325	1
1627D_11701_c0_g1_i1	967	1627C;1627D	97	181	97	181	8.10742	10.9611	132.702	125.437	139.967	1.11584	0.158126	0.867791	1
1627D_11702_c0_g1_i1	241	1627D	0	8	0	8	0	4.74005	3.09319	0	6.18638	-	-	0.153719	1
1627D_11703_c0_g1_i1	252	1627C;1627D	2	3	2	3	2.04362	1.62578	2.45311	2.58632	2.31989	0.896985	-0.156844	1	1
1627D_11704_c0_g1_i1	715	1627D	0	47	0	47	0	4.48642	18.1725	0	36.345	-	-	0.0025716	0.226248
1627D_11706_c0_g1_i1	297	1627C;1627D	3	8	3	8	2.17679	3.34765	5.03294	3.87949	6.18638	1.59464	0.673231	0.829306	1
1627D_11707_c0_g1_i1	648	1627C;1627D	1	11	1	11	0.152745	1.23653	4.89972	1.29316	8.50628	6.57789	2.71762	0.230951	1
1627D_11707_c1_g1_i1	255	1627D	0	3	0	3	0	1.59623	1.15995	0	2.31989	-	-	0.599876	1
1627D_1170_c0_g1_i1	385	1627C;1627D	4	14	4	14	1.66577	3.91381	7.99941	5.17265	10.8262	2.09296	1.06555	0.573116	1
1627D_11712_c0_g1_i1	266	1627C;1627D	1	11	1	11	0.912156	5.46545	4.89972	1.29316	8.50628	6.57789	2.71762	0.230951	1
1627D_11713_c0_g1_i1	796	1627C;1627D	15	30	15	30	1.65628	2.41754	21.2982	19.3974	23.1989	1.19598	0.258193	0.889583	1
1627D_11714_c0_g1_i1	1010	1627C;1627D	37	138	37	138	2.91429	7.86494	77.2811	47.847	106.715	2.23034	1.15726	0.252345	1
1627D_11715_c0_g1_i1	290	1627C;1627D	6	6	6	6	4.57934	2.60732	6.19938	7.75897	4.63979	0.59799	-0.741807	0.733553	1
1627D_11716_c0_g1_i1	214	1627D	0	15	0	15	0	11.072	5.79974	0	11.5995	-	-	0.0450846	1
1627D_11718_c0_g2_i1	2510	1627C;1627D	220.321	340.925	220	341	5.76449	6.36145	274.095	284.496	263.695	0.926884	-0.109539	0.88437	1
1627D_11719_c1_g1_i1	459	1627C;1627D	7	9	7	9	2.02131	1.86018	8.00591	9.05214	6.95968	0.768844	-0.379237	0.891211	1
1627D_1171_c0_g1_i1	325	1627C;1627D	17	13	17	13	10.1988	4.73792	16.0183	21.9838	10.0529	0.457286	-1.12883	0.436625	1
1627D_11722_c0_g1_i1	291	1627D	0	3	0	3	0	1.29671	1.15995	0	2.31989	-	-	0.599876	1
1627D_11722_c1_g1_i1	283	1627C;1627D	3	3	3	3	2.41171	1.35268	3.09969	3.87949	2.31989	0.59799	-0.741807	0.875838	1
1627D_11724_c0_g1_i1	658	1627C;1627D	20	7.73628	20	8	2.97839	0.847362	16.0248	25.8632	6.18638	0.239196	-2.06373	0.155447	1
1627D_11726_c0_g1_i1	1847	1627C;1627D	475	684	475	684	17.6327	18.1625	571.594	614.252	528.936	0.861106	-0.215738	0.745427	1
1627D_11727_c0_g1_i1	706	1627C;1627D	8	19	8	19	1.06256	1.85058	12.519	10.3453	14.6927	1.42023	0.506121	0.788897	1
1627D_11728_c0_g1_i1	435	1627C;1627D	4	9	4	9	1.28824	2.04013	6.06617	5.17265	6.95968	1.34548	0.428118	0.918274	1
1627D_11730_c0_g1_i1	391	1627C;1627D	5	7	5	7	2.01476	1.90745	5.93945	6.46581	5.41309	0.837186	-0.25638	0.995339	1
1627D_11730_c1_g1_i1	249	1627C;1627D	6	7	6	7	6.2931	3.88355	6.58603	7.75897	5.41309	0.697655	-0.519414	0.839558	1
1627D_11731_c0_g1_i1	203	1627C;1627D	2	5	2	5	3.17354	4.10979	3.22641	2.58632	3.86649	1.49497	0.580121	0.969684	1
1627D_11737_c0_g1_i1	297	1627D	0	3	0	3	0	1.25537	1.15995	0	2.31989	-	-	0.599876	1
1627D_11737_c1_g1_i1	1017	1627C;1627D	8	25	8	25	0.624261	1.41128	14.8389	10.3453	19.3325	1.86872	0.902049	0.566519	1
1627D_1173_c0_g2_i1	1786	1627C;1627D	277	517	277	517	10.6947	14.2841	379.001	358.206	399.795	1.1161	0.158471	0.828112	1
1627D_11742_c0_g1_i1	516	1627C;1627D	3	19	3	19	0.687377	3.18697	9.28608	3.87949	14.6927	3.78727	1.92116	0.271468	1
1627D_11744_c0_g1_i1	207	1627C;1627D	1	3	1	3	1.52698	2.37421	1.80653	1.29316	2.31989	1.79397	0.843156	1	1
1627D_11745_c0_g1_i1	453	1627C	18	0	18	0	5.34043	0	11.6385	23.2769	0	0	-	0.00292879	0.244682
1627D_11746_c0_g1_i1	291	1627C;1627D	7	3	7	3	5.30233	1.29671	5.68602	9.05214	2.31989	0.256281	-1.9642	0.289282	1
1627D_11747_c0_g1_i1	214	1627C;1627D	650.18	294.501	650	295	923.373	217.382	534.339	840.556	228.123	0.271395	-1.88153	0.00633293	0.37665
1627D_11750_c0_g1_i1	249	1627C;1627D	4	7	4	7	4.1954	3.88355	5.29287	5.17265	5.41309	1.04648	0.0655481	1	1
1627D_11752_c0_g1_i1	880	1627C;1627D	66	73	66	73	6.29534	5.06055	70.8997	85.3487	56.4508	0.661413	-0.596376	0.55998	1
1627D_11752_c1_g1_i1	263	1627C;1627D	2	3	2	3	1.87236	1.51942	2.45311	2.58632	2.31989	0.896985	-0.156844	1	1
1627D_11754_c0_g1_i1	443	1627C;1627D	6	23	6	23	1.86426	5.0574	12.7724	7.75897	17.7859	2.29229	1.19679	0.455329	1
1627D_11755_c0_g1_i1	273	1627C;1627D	3	11	3	11	2.59464	5.24064	6.19288	3.87949	8.50628	2.19263	1.13266	0.586446	1
1627D_11756_c0_g1_i1	278	1627C;1627D	4	9	4	9	3.33118	4.16274	6.06617	5.17265	6.95968	1.34548	0.428118	0.918274	1
1627D_11758_c0_g1_i1	379	1627C;1627D	10	6	10	6	4.3019	1.72277	8.78571	12.9316	4.63979	0.358794	-1.47877	0.371622	1
1627D_1175_c0_g1_i1	834	1627C;1627D	58	35	58	35	5.97805	2.62765	51.0344	75.0034	27.0654	0.360856	-1.4705	0.184745	1
1627D_11760_c0_g1_i1	949	1627C;1627D	135.923	219.899	136	220	11.6591	13.675	172.998	175.87	170.126	0.967337	-0.04791	0.958116	1
1627D_11760_c0_g2_i1	545	1627C;1627D	9.07737	3.1014	9	3	1.87866	0.471877	6.97918	11.6385	2.31989	0.19933	-2.32677	0.186277	1
1627D_11761_c0_g1_i1	233	1627C;1627D	4	4	4	4	4.79345	2.51754	4.13292	5.17265	3.09319	0.59799	-0.741807	0.808758	1
1627D_11762_c0_g1_i1	622	1627C;1627D	21	58	21	58	3.43622	6.99501	36.0038	27.1564	44.8513	1.65159	0.723857	0.562547	1
1627D_11764_c0_g1_i1	239	1627C	7	0	7	0	7.95047	0	4.52607	9.05214	0	0	-	0.0325121	0.866734
1627D_11766_c0_g1_i1	228	1627C;1627D	4	4	4	4	4.99021	2.60968	4.13292	5.17265	3.09319	0.59799	-0.741807	0.808758	1
1627D_11770_c0_g1_i1	204	1627C;1627D	2	8	2	8	3.14297	6.50268	4.38635	2.58632	6.18638	2.39196	1.25819	0.612889	1
1627D_11771_c0_g1_i1	378	1627C;1627D	6	4	6	4	2.59639	1.15316	5.42608	7.75897	3.09319	0.39866	-1.32677	0.496844	1
1627D_11772_c0_g1_i1	246	1627C;1627D	5	8	5	8	5.34256	4.54999	6.3261	6.46581	6.18638	0.956784	-0.063735	1	1
1627D_11775_c0_g1_i1	431	1627C;1627D	16	16	16	16	5.25063	3.68205	16.5317	20.6906	12.3728	0.59799	-0.741807	0.618957	1
1627D_11777_c0_g1_i1	389	1627C;1627D	1	5	1	5	0.407385	1.37278	2.57983	1.29316	3.86649	2.98995	1.58012	0.671734	1
1627D_11777_c1_g1_i1	219	1627C;1627D	1	2	1	2	1.35391	1.41347	1.41988	1.29316	1.5466	1.19598	0.258193	1	1
1627D_11778_c0_g1_i1	231	1627C;1627D	1	6	1	6	1.21791	3.81828	2.96648	1.29316	4.63979	3.58794	1.84316	0.549187	1
1627D_11780_c0_g1_i1	262	1627C;1627D	2	5	2	5	1.89231	2.54623	3.22641	2.58632	3.86649	1.49497	0.580121	0.969684	1
1627D_11780_c1_g1_i1	218	1627C;1627D	4	4	4	4	5.45401	2.84481	4.13292	5.17265	3.09319	0.59799	-0.741807	0.808758	1
1627D_11782_c0_g1_i1	215	1627D	0	6	0	6	0	4.37999	2.31989	0	4.63979	-	-	0.248282	1
1627D_11783_c0_g1_i1	229	1627C;1627D	1	7	1	7	1.2375	4.52731	3.35312	1.29316	5.41309	4.18593	2.06555	0.45332	1
1627D_11785_c0_g1_i1	410	1627C;1627D	9	7	9	7	3.28022	1.76257	8.52577	11.6385	5.41309	0.465103	-1.10438	0.519914	1
1627D_11787_c0_g1_i1	262	1627C;1627D	4	3	4	3	3.78462	1.52774	3.74627	5.17265	2.31989	0.448492	-1.15684	0.648551	1
1627D_11789_c0_g1_i1	408	1627C	12	0	12	0	4.41856	0	7.75897	15.5179	0	0	-	0.00881609	0.453018
1627D_11789_c1_g1_i1	206	1627C	3	0	3	0	4.64075	0	1.93974	3.87949	0	0	-	0.207942	1
1627D_1178_c0_g1_i1	273	1627C;1627D	4	3	4	3	3.45953	1.42927	3.74627	5.17265	2.31989	0.448492	-1.15684	0.648551	1
1627D_11791_c0_g1_i1	1948	1627C;1627D	938	1568	938	1568	32.7317	39.1148	1212.76	1212.99	1212.53	0.999625	-0.000541126	0.998009	1
1627D_11793_c0_g1_i1	220	1627C;1627D	4	3	4	3	5.35734	2.10461	3.74627	5.17265	2.31989	0.448492	-1.15684	0.648551	1
1627D_11794_c0_g1_i1	594	1627C;1627D	23	10	23	10	4.07613	1.3069	18.7379	29.7427	7.73298	0.259996	-1.94344	0.166142	1
1627D_11796_c0_g1_i1	246	1627C;1627D	2	8	2	8	2.13702	4.54999	4.38635	2.58632	6.18638	2.39196	1.25819	0.612889	1
1627D_11797_c0_g1_i1	209	1627C;1627D	2	5	2	5	3.0016	3.87904	3.22641	2.58632	3.86649	1.49497	0.580121	0.969684	1
1627D_11798_c0_g1_i1	239	1627C;1627D	3	5	3	5	3.40734	3.00478	3.87299	3.87949	3.86649	0.99665	-0.00484126	1	1
1627D_1179_c0_g1_i1	227	1627C;1627D	4	4	4	4	5.02278	2.63208	4.13292	5.17265	3.09319	0.59799	-0.741807	0.808758	1
1627D_11800_c0_g1_i1	227	1627C;1627D	6	6	6	6	7.53417	3.94813	6.19938	7.75897	4.63979	0.59799	-0.741807	0.733553	1
1627D_11801_c0_g1_i1	205	1627D	0	4	0	4	0	3.22263	1.5466	0	3.09319	-	-	0.435645	1
1627D_11801_c1_g1_i1	249	1627C;1627D	2	3	2	3	2.0977	1.66438	2.45311	2.58632	2.31989	0.896985	-0.156844	1	1
1627D_11802_c0_g1_i1	373	1627C;1627D	1	9	1	9	0.444612	2.65001	4.12642	1.29316	6.95968	5.38191	2.42812	0.317801	1
1627D_11806_c0_g1_i1	394	1627C	26	0	26	0	10.3145	0	16.8111	33.6222	0	0	-	0.000878755	0.114488
1627D_11808_c0_g1_i1	1074	1627C;1627D	24	21.4753	24	21	1.74101	1.12529	23.6376	31.0359	16.2393	0.523241	-0.934452	0.484933	1
1627D_11808_c1_g1_i1	592	1627C;1627D	10	13	10	13	1.78281	1.70885	11.4922	12.9316	10.0529	0.777387	-0.363295	0.863309	1
1627D_11809_c0_g1_i1	248	1627C;1627D	4	10	4	10	4.21813	5.60276	6.45282	5.17265	7.73298	1.49497	0.580121	0.831613	1
1627D_11812_c0_g1_i1	209	1627C;1627D	4	5	4	5	6.00319	3.87904	4.51957	5.17265	3.86649	0.747487	-0.419879	0.950785	1
1627D_11813_c0_g1_i1	241	1627C;1627D	3	2	3	2	3.34531	1.18501	2.71304	3.87949	1.5466	0.39866	-1.32677	0.677009	1
1627D_11819_c0_g1_i1	375	1627C;1627D	8	8	8	8	3.51605	2.33501	8.26584	10.3453	6.18638	0.59799	-0.741807	0.694402	1
1627D_1181_c0_g1_i1	217	1627C;1627D	3	6	3	6	4.14527	4.29051	4.25964	3.87949	4.63979	1.19598	0.258193	1	1
1627D_11821_c0_g1_i1	213	1627C;1627D	3	3	3	3	4.30562	2.23684	3.09969	3.87949	2.31989	0.59799	-0.741807	0.875838	1
1627D_11823_c0_g1_i1	641	1627C;1627D	2	27	2	27	0.311088	3.09237	11.7327	2.58632	20.879	8.07286	3.01308	0.0860505	1
1627D_11826_c0_g1_i1	232	1627C;1627D	4.73183	2.42578	5	2	5.72209	1.5356	4.0062	6.46581	1.5466	0.239196	-2.06373	0.337831	1
1627D_11829_c0_g1_i1	854	1627C;1627D	25	13	25	13	2.48966	0.941995	21.191	32.3291	10.0529	0.310955	-1.68522	0.215646	1
1627D_1182_c0_g1_i1	210	1627C;1627D	7	5	7	5	10.372	3.83951	6.45931	9.05214	3.86649	0.427136	-1.22723	0.506475	1
1627D_11830_c0_g1_i1	337	1627C;1627D	5	4	5	4	2.77259	1.37639	4.7795	6.46581	3.09319	0.478392	-1.06373	0.630059	1
1627D_11832_c0_g1_i1	420	1627C;1627D	3	12	3	12	1.03915	2.89618	6.57953	3.87949	9.27958	2.39196	1.25819	0.526617	1
1627D_11832_c1_g1_i1	419	1627C;1627D	4	7	4	7	1.39242	1.69675	5.29287	5.17265	5.41309	1.04648	0.0655481	1	1
1627D_11834_c0_g1_i1	214	1627C;1627D	2	4	2	4	2.84036	2.95255	2.83976	2.58632	3.09319	1.19598	0.258193	1	1
1627D_11834_c1_g1_i1	295	1627C;1627D	3	1	3	1	2.20875	0.422362	2.32639	3.87949	0.773298	0.19933	-2.32677	0.449606	1
1627D_11836_c0_g1_i1	772	1627C;1627D	18	22	18	22	2.08139	1.85908	20.1447	23.2769	17.0126	0.730877	-0.4523	0.764605	1
1627D_11837_c0_g1_i1	258	1627C;1627D	2	2	2	2	1.94824	1.04166	2.06646	2.58632	1.5466	0.59799	-0.741807	0.984725	1
1627D_11837_c1_g1_i1	262	1627D	0	2	0	2	0	1.01849	0.773298	0	1.5466	-	-	0.844722	1
1627D_1183_c0_g1_i1	228	1627C;1627D	2	6	2	6	2.49511	3.91453	3.61306	2.58632	4.63979	1.79397	0.843156	0.828545	1
1627D_11840_c0_g1_i1	433	1627C;1627D	2	10	2	10	0.650297	2.28609	5.15965	2.58632	7.73298	2.98995	1.58012	0.463406	1
1627D_11842_c0_g1_i1	344	1627C;1627D	4	3	4	3	2.122	0.999539	3.74627	5.17265	2.31989	0.448492	-1.15684	0.648551	1
1627D_11844_c0_g1_i1	348	1627C;1627D	5	9	5	9	2.58396	2.94584	6.71275	6.46581	6.95968	1.07638	0.10619	1	1
1627D_11845_c0_g1_i1	201	1627D	0	5	0	5	0	4.19619	1.93325	0	3.86649	-	-	0.325011	1
1627D_11848_c0_g1_i1	743	1627C;1627D	20	17	20	17	2.45235	1.52614	19.5047	25.8632	13.1461	0.508291	-0.976272	0.484923	1
1627D_11851_c0_g2_i1	262	1627C;1627D	1	8	1	8	0.946156	4.07396	3.73977	1.29316	6.18638	4.78392	2.25819	0.377794	1
1627D_11855_c0_g1_i1	534	1627C;1627D	4	8	4	8	0.859161	1.26239	5.67952	5.17265	6.18638	1.19598	0.258193	1	1
1627D_11856_c0_g1_i1	397	1627D	0	16	0	16	0	4.25805	6.18638	0	12.3728	-	-	0.0396043	0.97078
1627D_11858_c0_g1_i1	351	1627C;1627D	1	12	1	12	0.507412	3.87747	5.28637	1.29316	9.27958	7.17588	2.84316	0.199704	1
1627D_11859_c0_g1_i1	292	1627D	0	45.879	0	46	0	19.7289	17.7859	0	35.5717	-	-	0.00276014	0.236556
1627D_11859_c0_g2_i1	230	1627D	0	26.121	0	26	0	16.7488	10.0529	0	20.1058	-	-	0.0139326	0.574195
1627D_1185_c0_g1_i1	660	1627C;1627D	6	17	6	17	0.889011	1.85265	10.4525	7.75897	13.1461	1.6943	0.760693	0.67693	1
1627D_11861_c0_g1_i1	216	1627C;1627D	3	2	3	2	4.17995	1.44654	2.71304	3.87949	1.5466	0.39866	-1.32677	0.677009	1
1627D_11863_c0_g1_i1	301	1627C;1627D	7	3	7	3	4.93052	1.23146	5.68602	9.05214	2.31989	0.256281	-1.9642	0.289282	1
1627D_11865_c0_g1_i1	251	1627C;1627D	3	1	3	1	3.08974	0.547023	2.32639	3.87949	0.773298	0.19933	-2.32677	0.449606	1
1627D_11868_c0_g1_i1	224	1627C;1627D	2	3	2	3	2.57615	2.02296	2.45311	2.58632	2.31989	0.896985	-0.156844	1	1
1627D_11869_c0_g1_i1	253	1627C;1627D	2	4	2	4	2.02645	2.15425	2.83976	2.58632	3.09319	1.19598	0.258193	1	1
1627D_1186_c0_g1_i1	239	1627D	0	28	0	28	0	16.8268	10.8262	0	21.6523	-	-	0.0115608	0.523159
1627D_11870_c0_g1_i1	1206	1627C;1627D	102	133	102	133	6.36258	5.97584	117.376	131.903	102.849	0.779732	-0.35895	0.691129	1
1627D_11871_c0_g1_i1	411	1627C;1627D	6	11	6	11	2.17565	2.75885	8.13263	7.75897	8.50628	1.09631	0.132662	1	1
1627D_11873_c0_g1_i1	296	1627C;1627D	1.35176	5	1	5	0.987473	2.10022	2.57983	1.29316	3.86649	2.98995	1.58012	0.671734	1
1627D_11873_c0_g2_i1	506	1627C;1627D	7.64824	12	8	12	1.81976	2.08669	9.81244	10.3453	9.27958	0.896985	-0.156844	0.996063	1
1627D_11874_c0_g1_i1	261	1627C;1627D	5	4	5	4	4.77573	2.052	4.7795	6.46581	3.09319	0.478392	-1.06373	0.630059	1
1627D_11874_c1_g1_i1	236	1627C;1627D	4	2	4	2	4.6877	1.22583	3.35962	5.17265	1.5466	0.298995	-1.74181	0.472747	1
1627D_11875_c0_g1_i1	671	1627C;1627D	7	14	7	14	1.00929	1.48401	9.93915	9.05214	10.8262	1.19598	0.258193	0.949135	1
1627D_11876_c0_g1_i1	450	1627C;1627D	7	8	7	8	2.10526	1.71259	7.61926	9.05214	6.18638	0.683417	-0.549162	0.804752	1
1627D_11877_c0_g1_i1	215	1627C;1627D	3	3	3	3	4.22259	2.19	3.09969	3.87949	2.31989	0.59799	-0.741807	0.875838	1
1627D_11877_c1_g1_i1	221	1627C	3	0	3	0	3.98404	0	1.93974	3.87949	0	0	-	0.207942	1
1627D_11878_c0_g1_i1	308	1627C;1627D	4	5	4	5	2.68818	1.97837	4.51957	5.17265	3.86649	0.747487	-0.419879	0.950785	1
1627D_11879_c0_g1_i1	260	1627C;1627D	2	6	2	6	1.92402	3.09057	3.61306	2.58632	4.63979	1.79397	0.843156	0.828545	1
1627D_11880_c0_g1_i1	253	1627C;1627D	4	4	4	4	4.0529	2.15425	4.13292	5.17265	3.09319	0.59799	-0.741807	0.808758	1
1627D_11882_c0_g1_i1	467	1627C;1627D	3	6	3	6	0.836365	1.20277	4.25964	3.87949	4.63979	1.19598	0.258193	1	1
1627D_11882_c1_g1_i1	202	1627C	3	0	3	0	4.80642	0	1.93974	3.87949	0	0	-	0.207942	1
1627D_11883_c0_g1_i1	209	1627C;1627D	2	2	2	2	3.0016	1.55162	2.06646	2.58632	1.5466	0.59799	-0.741807	0.984725	1
1627D_11884_c0_g1_i1	313	1627C;1627D	3	6	3	6	1.95401	2.3151	4.25964	3.87949	4.63979	1.19598	0.258193	1	1
1627D_11884_c1_g1_i1	236	1627C	3	0	3	0	3.51578	0	1.93974	3.87949	0	0	-	0.207942	1
1627D_11885_c0_g1_i1	331	1627C;1627D	5	3	5	3	2.88632	1.06273	4.39285	6.46581	2.31989	0.358794	-1.47877	0.486379	1
1627D_11886_c0_g1_i1	871	1627C;1627D	18	140	18	140	1.74236	9.8529	65.7693	23.2769	108.262	4.65103	2.21755	0.0409412	0.996108
1627D_11887_c0_g1_i1	440	1627C;1627D	9	7	9	7	2.83401	1.55683	8.52577	11.6385	5.41309	0.465103	-1.10438	0.519914	1
1627D_11888_c0_g1_i1	215	1627C;1627D	4	3	4	3	5.63013	2.19	3.74627	5.17265	2.31989	0.448492	-1.15684	0.648551	1
1627D_11889_c0_g1_i1	722	1627C;1627D	38	63	38	63	4.87198	5.91985	48.929	49.1402	48.7178	0.991404	-0.0124544	1	1
1627D_1188_c0_g1_i1	220	1627C;1627D	4	4	4	4	5.35734	2.80615	4.13292	5.17265	3.09319	0.59799	-0.741807	0.808758	1
1627D_11890_c0_g1_i1	1129	1627C;1627D	1523	7169	1523	7169	103.458	351.32	3756.63	1969.49	5543.77	2.81483	1.49305	0.0209999	0.724719
1627D_11890_c1_g1_i1	611	1627C;1627D	51	164	51	164	8.6044	20.399	96.3861	65.9513	126.821	1.92295	0.94332	0.322465	1
1627D_11891_c0_g1_i1	273	1627C;1627D	4	5	4	5	3.45953	2.38211	4.51957	5.17265	3.86649	0.747487	-0.419879	0.950785	1
1627D_11892_c0_g1_i1	215	1627C;1627D	4	13	4	13	5.63013	9.48998	7.61276	5.17265	10.0529	1.94347	0.958633	0.62672	1
1627D_11898_c0_g2_i1	1037	1627C;1627D	64	143	64	143	4.86489	7.85927	96.672	82.7624	110.582	1.33613	0.418064	0.667196	1
1627D_11899_c0_g1_i1	671	1627C;1627D	17	7	17	7	2.45113	0.742006	13.6984	21.9838	5.41309	0.246231	-2.02191	0.176909	1
1627D_11899_c1_g1_i1	288	1627C;1627D	2	2	2	2	1.54763	0.877584	2.06646	2.58632	1.5466	0.59799	-0.741807	0.984725	1
1627D_1189_c0_g2_i1	280	1627C;1627D	4	6	4	6	3.28535	2.74094	4.90622	5.17265	4.63979	0.896985	-0.156844	1	1
1627D_11900_c0_g1_i1	356	1627D	0	12	0	12	0	3.78858	4.63979	0	9.27958	-	-	0.0707548	1
1627D_11901_c0_g1_i1	358	1627C;1627D	11	11	11	11	5.33932	3.44054	11.3655	14.2248	8.50628	0.59799	-0.741807	0.657308	1
1627D_11902_c0_g1_i1	483	1627C	6.37145	0	6	0	1.66111	0	3.87949	7.75897	0	0	-	0.0474753	1
1627D_11902_c0_g2_i1	690	1627C;1627D	63.6286	59	64	59	8.76733	5.96707	64.1935	82.7624	45.6246	0.551272	-0.859164	0.410571	1
1627D_11903_c0_g1_i1	315	1627C	6	0	6	0	3.85406	0	3.87949	7.75897	0	0	-	0.0474753	1
1627D_11903_c1_g1_i1	288	1627C;1627D	2	4	2	4	1.54763	1.75517	2.83976	2.58632	3.09319	1.19598	0.258193	1	1
1627D_11907_c0_g1_i1	429	1627C;1627D	2	7	2	7	0.662692	1.62595	3.99971	2.58632	5.41309	2.09296	1.06555	0.71085	1
1627D_11910_c0_g1_i1	523	1627C;1627D	6	7	6	7	1.3401	1.14636	6.58603	7.75897	5.41309	0.697655	-0.519414	0.839558	1
1627D_11911_c0_g1_i1	280	1627C;1627D	1	6	1	6	0.821338	2.74094	2.96648	1.29316	4.63979	3.58794	1.84316	0.549187	1
1627D_11913_c0_g1_i1	407	1627C;1627D	3	9	3	9	1.11029	2.29583	5.41958	3.87949	6.95968	1.79397	0.843156	0.736002	1
1627D_11914_c0_g1_i1	844	1627C;1627D	840	1122	840	1122	85.0947	82.7422	976.948	1086.26	867.64	0.798744	-0.324195	0.609728	1
1627D_11914_c1_g1_i1	325	1627C;1627D	3	6	3	6	1.79979	2.18673	4.25964	3.87949	4.63979	1.19598	0.258193	1	1
1627D_11915_c0_g1_i1	266	1627C;1627D	6	5	6	5	5.47294	2.48429	5.81273	7.75897	3.86649	0.498325	-1.00484	0.61879	1
1627D_11915_c1_g1_i1	292	1627C;1627D	2	7	2	7	1.50342	3.01014	3.99971	2.58632	5.41309	2.09296	1.06555	0.71085	1
1627D_11920_c0_g1_i1	1185	1627C;1627D	54	248	54	248	3.44522	11.4014	130.804	69.8308	191.778	2.74632	1.4575	0.100358	1
1627D_11921_c0_g1_i1	213	1627C;1627D	2	4	2	4	2.87041	2.98246	2.83976	2.58632	3.09319	1.19598	0.258193	1	1
1627D_11922_c0_g1_i1	203	1627C;1627D	1	1	1	1	1.58677	0.821959	1.03323	1.29316	0.773298	0.59799	-0.741807	1	1
1627D_11925_c0_g1_i1	248	1627C;1627D	1	1	1	1	1.05453	0.560276	1.03323	1.29316	0.773298	0.59799	-0.741807	1	1
1627D_11925_c1_g1_i1	383	1627C;1627D	4	4	4	4	1.68596	1.1291	4.13292	5.17265	3.09319	0.59799	-0.741807	0.808758	1
1627D_11928_c0_g1_i1	1303	1627C;1627D	295	380	295	380	16.6838	15.4552	337.668	381.483	293.853	0.770292	-0.376522	0.59798	1
1627D_11928_c0_g2_i1	204	1627C;1627D	1	1	1	1	1.57148	0.812835	1.03323	1.29316	0.773298	0.59799	-0.741807	1	1
1627D_11929_c0_g2_i1	667	1627C;1627D	675	674.991	675	675	98.2889	72.2788	697.43	872.885	521.976	0.59799	-0.741807	0.25707	1
1627D_11930_c0_g1_i1	1196	1627C;1627D	15	100	15	100	0.945712	4.54216	48.3636	19.3974	77.3298	3.9866	1.99516	0.0861689	1
1627D_11933_c0_g1_i1	1470	1627C;1627D	40	53	40	53	1.94899	1.85312	46.3556	51.7265	40.9848	0.792337	-0.335814	0.777653	1
1627D_11936_c0_g1_i1	314	1627C;1627D	4	11	4	11	2.58533	4.22184	6.83946	5.17265	8.50628	1.64447	0.717625	0.754905	1
1627D_11937_c0_g1_i1	1158	1627C;1627D	23	39	23	39	1.51172	1.8481	29.9507	29.7427	30.1586	1.01398	0.0200334	1	1
1627D_11937_c1_g1_i1	360	1627C;1627D	4	5	4	5	1.91884	1.5497	4.51957	5.17265	3.86649	0.747487	-0.419879	0.950785	1
1627D_1193_c0_g1_i1	324	1627C;1627D	5	7	5	7	3.01895	2.56561	5.93945	6.46581	5.41309	0.837186	-0.25638	0.995339	1
1627D_11940_c0_g1_i1	266	1627C;1627D	1	6	1	6	0.912156	2.98115	2.96648	1.29316	4.63979	3.58794	1.84316	0.549187	1
1627D_11942_c0_g1_i1	225	1627C;1627D	4	3	4	3	5.1069	2.00113	3.74627	5.17265	2.31989	0.448492	-1.15684	0.648551	1
1627D_11943_c0_g1_i1	1819	1627C;1627D	1500	1962	1500	1962	56.6847	53.0455	1728.48	1939.74	1517.21	0.782171	-0.354444	0.569324	1
1627D_11944_c0_g1_i1	339	1627C;1627D	2	10	2	10	1.09643	3.40901	5.15965	2.58632	7.73298	2.98995	1.58012	0.463406	1
1627D_11945_c0_g1_i1	224	1627C;1627D	2	3	2	3	2.57615	2.02296	2.45311	2.58632	2.31989	0.896985	-0.156844	1	1
1627D_11946_c0_g2_i1	1061	1627C;1627D	165	217	165	217	12.1647	11.5599	190.589	213.372	167.806	0.786447	-0.346578	0.664858	1
1627D_11947_c0_g1_i1	209	1627C;1627D	1	5	1	5	1.5008	3.87904	2.57983	1.29316	3.86649	2.98995	1.58012	0.671734	1
1627D_11948_c0_g1_i1	381	1627C;1627D	4	8	4	8	1.70345	2.27758	5.67952	5.17265	6.18638	1.19598	0.258193	1	1
1627D_11948_c1_g1_i1	411	1627C;1627D	2	9	2	9	0.725216	2.25724	4.773	2.58632	6.95968	2.69095	1.42812	0.531275	1
1627D_11949_c0_g1_i1	621	1627C;1627D	17	10.393	17	10	2.78947	1.2567	14.8584	21.9838	7.73298	0.351759	-1.50734	0.302652	1
1627D_11949_c0_g2_i1	487	1627D	0	8.60698	0	9	0	1.60397	3.47984	0	6.95968	-	-	0.124053	1
1627D_1194_c0_g1_i1	293	1627C;1627D	3	4	3	4	2.24043	1.71013	3.48634	3.87949	3.09319	0.79732	-0.326769	1	1
1627D_11950_c0_g2_i1	351	1627D	0	87	0	87	0	28.1116	33.6385	0	67.2769	-	-	0.000196746	0.0418221
1627D_11954_c0_g1_i1	204	1627C;1627D	3	4	3	4	4.71445	3.25134	3.48634	3.87949	3.09319	0.79732	-0.326769	1	1
1627D_11956_c0_g1_i1	1054	1627C;1627D	69	53	69	53	5.13211	2.84891	65.1065	89.2282	40.9848	0.459326	-1.12241	0.280589	1
1627D_11957_c0_g1_i1	204	1627D	0	6	0	6	0	4.87701	2.31989	0	4.63979	-	-	0.248282	1
1627D_1195_c0_g1_i1	283	1627C;1627D	14	8	14	8	11.2547	3.60716	12.1453	18.1043	6.18638	0.341709	-1.54916	0.310591	1
1627D_11964_c0_g1_i1	347	1627C;1627D	2	5	2	5	1.03964	1.64453	3.22641	2.58632	3.86649	1.49497	0.580121	0.969684	1
1627D_11965_c0_g1_i1	239	1627C;1627D	4	10	4	10	4.54313	6.00957	6.45282	5.17265	7.73298	1.49497	0.580121	0.831613	1
1627D_11968_c0_g1_i1	201	1627C;1627D	8	2	8	2	12.9556	1.67848	5.94595	10.3453	1.5466	0.149497	-2.74181	0.144633	1
1627D_1196_c0_g1_i1	307	1627C;1627D	2	6	2	6	1.35235	2.38947	3.61306	2.58632	4.63979	1.79397	0.843156	0.828545	1
1627D_11970_c0_g1_i1	248	1627C;1627D	3	2	3	2	3.1636	1.12055	2.71304	3.87949	1.5466	0.39866	-1.32677	0.677009	1
1627D_11973_c0_g1_i1	248	1627C;1627D	5	4	5	4	5.27267	2.2411	4.7795	6.46581	3.09319	0.478392	-1.06373	0.630059	1
1627D_11974_c0_g1_i1	201	1627C;1627D	1	5	1	5	1.61946	4.19619	2.57983	1.29316	3.86649	2.98995	1.58012	0.671734	1
1627D_11976_c0_g1_i1	266	1627C;1627D	5	4	5	4	4.56078	1.98744	4.7795	6.46581	3.09319	0.478392	-1.06373	0.630059	1
1627D_11977_c0_g1_i1	284	1627C;1627D	4	5	4	5	3.1914	2.2404	4.51957	5.17265	3.86649	0.747487	-0.419879	0.950785	1
1627D_11977_c1_g1_i1	246	1627C;1627D	1	1	1	1	1.06851	0.568749	1.03323	1.29316	0.773298	0.59799	-0.741807	1	1
1627D_11978_c0_g1_i1	488	1627C;1627D	4	11	4	11	1.02166	2.04208	6.83946	5.17265	8.50628	1.64447	0.717625	0.754905	1
1627D_1197_c0_g1_i1	211	1627C;1627D	2	3	2	3	2.92714	2.28249	2.45311	2.58632	2.31989	0.896985	-0.156844	1	1
1627D_11980_c0_g1_i1	251	1627C	6	0	6	0	6.17949	0	3.87949	7.75897	0	0	-	0.0474753	1
1627D_11981_c0_g1_i1	244	1627C;1627D	4	3	4	3	4.34285	1.73496	3.74627	5.17265	2.31989	0.448492	-1.15684	0.648551	1
1627D_11987_c0_g1_i1	1439	1627C;1627D	257	422	257	422	12.8526	15.1496	329.337	332.343	326.332	0.981913	-0.0263322	0.972702	1
1627D_11988_c0_g1_i1	225	1627C;1627D	4	2	4	2	5.1069	1.33409	3.35962	5.17265	1.5466	0.298995	-1.74181	0.472747	1
1627D_11990_c0_g1_i1	1466	1627C;1627D	23	60	23	60	1.1244	2.10495	38.0703	29.7427	46.3979	1.55997	0.641522	0.604862	1
1627D_11991_c0_g1_i1	1230	1627C;1627D	66	74	66	74	4.01469	3.24092	71.2864	85.3487	57.2241	0.670474	-0.576748	0.572707	1
1627D_11993_c0_g1_i1	224	1627C;1627D	6	1	6	1	7.72844	0.674319	4.26614	7.75897	0.773298	0.099665	-3.32677	0.135332	1
1627D_11994_c0_g1_i1	371	1627D	0	9	0	9	0	2.67292	3.47984	0	6.95968	-	-	0.124053	1
1627D_11994_c1_g1_i1	258	1627D	0	6	0	6	0	3.12499	2.31989	0	4.63979	-	-	0.248282	1
1627D_11996_c0_g1_i1	837	1627C;1627D	20	51	20	51	2.05081	3.80825	32.6507	25.8632	39.4382	1.52487	0.60869	0.639982	1
1627D_11997_c0_g1_i1	390	1627C;1627D	5	6	5	6	2.02644	1.64152	5.5528	6.46581	4.63979	0.717588	-0.478772	0.886022	1
1627D_11998_c0_g1_i1	205	1627C;1627D	5	2	5	2	7.81157	1.61132	4.0062	6.46581	1.5466	0.239196	-2.06373	0.337831	1
1627D_1199_c1_g1_i1	239	1627C;1627D	1	2	1	2	1.13578	1.20191	1.41988	1.29316	1.5466	1.19598	0.258193	1	1
1627D_119_c0_g1_i1	229	1627D	0	8	0	8	0	5.17407	3.09319	0	6.18638	-	-	0.153719	1
1627D_11_c0_g1_i1	224	1627C;1627D	5	1	5	1	6.44037	0.674319	3.61955	6.46581	0.773298	0.119598	-3.06373	0.194244	1
1627D_12001_c0_g1_i1	247	1627C;1627D	2	9	2	9	2.11992	5.07802	4.773	2.58632	6.95968	2.69095	1.42812	0.531275	1
1627D_12002_c0_g1_i1	253	1627C;1627D	3	3	3	3	3.03968	1.61569	3.09969	3.87949	2.31989	0.59799	-0.741807	0.875838	1
1627D_12003_c0_g1_i1	226	1627C;1627D	2	5	2	5	2.53367	3.31341	3.22641	2.58632	3.86649	1.49497	0.580121	0.969684	1
1627D_12004_c0_g1_i1	267	1627C;1627D	3	2	3	2	2.71444	0.985904	2.71304	3.87949	1.5466	0.39866	-1.32677	0.677009	1
1627D_12005_c0_g1_i1	335	1627D	0	9	0	9	0	3.12488	3.47984	0	6.95968	-	-	0.124053	1
1627D_12007_c0_g1_i1	251	1627C;1627D	4	8	4	8	4.11966	4.37618	5.67952	5.17265	6.18638	1.19598	0.258193	1	1
1627D_12009_c0_g1_i1	295	1627C;1627D	5	9	5	9	3.68125	3.80126	6.71275	6.46581	6.95968	1.07638	0.10619	1	1
1627D_12012_c0_g1_i1	504	1627C;1627D	3	17	3	17	0.719255	2.97357	8.51278	3.87949	13.1461	3.38861	1.76069	0.323738	1
1627D_12012_c1_g1_i1	277	1627C;1627D	1	4	1	4	0.840368	1.86138	2.19318	1.29316	3.09319	2.39196	1.25819	0.829066	1
1627D_12014_c0_g1_i1	1351	1627C;1627D	27	69	27	69	1.45957	2.68058	44.1365	34.9154	53.3576	1.5282	0.61183	0.607906	1
1627D_12016_c0_g1_i1	253	1627C;1627D	1	4	1	4	1.01323	2.15425	2.19318	1.29316	3.09319	2.39196	1.25819	0.829066	1
1627D_1201_c0_g1_i1	263	1627C;1627D	4	5	4	5	3.74472	2.53237	4.51957	5.17265	3.86649	0.747487	-0.419879	0.950785	1
1627D_12021_c0_g1_i1	368	1627C;1627D	5	9	5	9	2.29029	2.70776	6.71275	6.46581	6.95968	1.07638	0.10619	1	1
1627D_12024_c0_g1_i1	247	1627C;1627D	3	3	3	3	3.17987	1.69267	3.09969	3.87949	2.31989	0.59799	-0.741807	0.875838	1
1627D_12025_c0_g1_i1	232	1627C;1627D	4	3	4	3	4.8371	1.8991	3.74627	5.17265	2.31989	0.448492	-1.15684	0.648551	1
1627D_12026_c0_g1_i1	527	1627C;1627D	10	8	10	8	2.20182	1.29194	9.559	12.9316	6.18638	0.478392	-1.06373	0.523661	1
1627D_12028_c0_g1_i1	222	1627C;1627D	2	5	2	5	2.6321	3.43401	3.22641	2.58632	3.86649	1.49497	0.580121	0.969684	1
1627D_12029_c0_g1_i1	263	1627C;1627D	6	7	6	7	5.61708	3.54532	6.58603	7.75897	5.41309	0.697655	-0.519414	0.839558	1
1627D_1202_c0_g1_i1	473	1627C;1627D	4.27078	10.3059	4	10	1.16039	2.02087	6.45282	5.17265	7.73298	1.49497	0.580121	0.831613	1
1627D_12031_c0_g1_i1	618	1627C;1627D	4	14	4	14	0.661823	1.70722	7.99941	5.17265	10.8262	2.09296	1.06555	0.573116	1
1627D_12033_c0_g1_i1	1443	1627C;1627D	79	180	79	180	3.93739	6.43971	120.677	102.16	139.194	1.36251	0.446265	0.624384	1
1627D_12034_c0_g1_i1	226	1627C;1627D	4	3	4	3	5.06734	1.98804	3.74627	5.17265	2.31989	0.448492	-1.15684	0.648551	1
1627D_12036_c0_g1_i1	207	1627C;1627D	3	5	3	5	4.58095	3.95702	3.87299	3.87949	3.86649	0.99665	-0.00484126	1	1
1627D_12038_c0_g1_i1	212	1627C;1627D	1	4	1	4	1.44861	3.00862	2.19318	1.29316	3.09319	2.39196	1.25819	0.829066	1
1627D_12039_c0_g1_i1	376	1627C;1627D	2	7	2	7	0.874246	2.03554	3.99971	2.58632	5.41309	2.09296	1.06555	0.71085	1
1627D_1203_c0_g1_i1	206	1627D	0	5	0	5	0	3.99176	1.93325	0	3.86649	-	-	0.325011	1
1627D_12040_c0_g1_i1	243	1627C;1627D	4	3	4	3	4.38518	1.7493	3.74627	5.17265	2.31989	0.448492	-1.15684	0.648551	1
1627D_12041_c0_g1_i1	274	1627D	0	4.43773	0	4	0	2.1003	1.5466	0	3.09319	-	-	0.435645	1
1627D_12041_c1_g1_i1	267	1627C;1627D	3	5	3	5	2.71444	2.46476	3.87299	3.87949	3.86649	0.99665	-0.00484126	1	1
1627D_12042_c0_g1_i1	259	1627C;1627D	5	7	5	7	4.84024	3.62489	5.93945	6.46581	5.41309	0.837186	-0.25638	0.995339	1
1627D_12043_c0_g1_i1	206	1627D	0	4	0	4	0	3.1934	1.5466	0	3.09319	-	-	0.435645	1
1627D_12044_c0_g1_i1	322	1627C;1627D	1	10	1	10	0.611441	3.69637	4.51307	1.29316	7.73298	5.9799	2.58012	0.269732	1
1627D_12046_c0_g1_i1	215	1627C;1627D	4	3	4	3	5.63013	2.19	3.74627	5.17265	2.31989	0.448492	-1.15684	0.648551	1
1627D_12046_c1_g1_i1	223	1627C;1627D	3	1	3	1	3.90844	0.68068	2.32639	3.87949	0.773298	0.19933	-2.32677	0.449606	1
1627D_12047_c0_g1_i1	211	1627C;1627D	5	4	5	4	7.31785	3.04332	4.7795	6.46581	3.09319	0.478392	-1.06373	0.630059	1
1627D_1204_c0_g1_i1	217	1627C;1627D	2	4	2	4	2.76351	2.86034	2.83976	2.58632	3.09319	1.19598	0.258193	1	1
1627D_12050_c0_g1_i1	213	1627D	0	68	0	68	0	50.7017	26.2921	0	52.5843	-	-	0.000631021	0.0934185
1627D_12051_c0_g1_i1	220	1627C;1627D	2	4	2	4	2.67867	2.80615	2.83976	2.58632	3.09319	1.19598	0.258193	1	1
1627D_12053_c0_g1_i1	348	1627C;1627D	3	10	3	10	1.55038	3.27315	5.80623	3.87949	7.73298	1.9933	0.995159	0.655671	1
1627D_12057_c0_g1_i1	204	1627C;1627D	5	1	5	1	7.85742	0.812835	3.61955	6.46581	0.773298	0.119598	-3.06373	0.194244	1
1627D_12059_c0_g1_i1	213	1627C;1627D	4	4	4	4	5.74083	2.98246	4.13292	5.17265	3.09319	0.59799	-0.741807	0.808758	1
1627D_12060_c0_g1_i1	203	1627C;1627D	2	5	2	5	3.17354	4.10979	3.22641	2.58632	3.86649	1.49497	0.580121	0.969684	1
1627D_12061_c0_g1_i1	297	1627C;1627D	2	9	2	9	1.45119	3.76611	4.773	2.58632	6.95968	2.69095	1.42812	0.531275	1
1627D_12067_c0_g1_i1	234	1627C;1627D	6	1	6	1	7.12738	0.62379	4.26614	7.75897	0.773298	0.099665	-3.32677	0.135332	1
1627D_12067_c1_g1_i1	217	1627C;1627D	1	2	1	2	1.38176	1.43017	1.41988	1.29316	1.5466	1.19598	0.258193	1	1
1627D_12069_c0_g1_i1	219	1627C;1627D	6	2	6	2	8.12345	1.41347	4.65279	7.75897	1.5466	0.19933	-2.32677	0.247593	1
1627D_1206_c0_g1_i1	271	1627C;1627D	1	8	1	8	0.877788	3.84524	3.73977	1.29316	6.18638	4.78392	2.25819	0.377794	1
1627D_12078_c0_g1_i1	233	1627C;1627D	4	1	4	1	4.79345	0.629384	2.97297	5.17265	0.773298	0.149497	-2.74181	0.289663	1
1627D_12079_c0_g1_i1	364	1627C;1627D	5	6	5	6	2.34758	1.83366	5.5528	6.46581	4.63979	0.717588	-0.478772	0.886022	1
1627D_12080_c0_g1_i1	248	1627C;1627D	8	1	8	1	8.43627	0.560276	5.5593	10.3453	0.773298	0.0747487	-3.74181	0.0732904	1
1627D_12081_c0_g1_i1	250	1627C;1627D	1	6	1	6	1.03919	3.30381	2.96648	1.29316	4.63979	3.58794	1.84316	0.549187	1
1627D_12081_c1_g1_i1	393	1627D	0	5	0	5	0	1.35069	1.93325	0	3.86649	-	-	0.325011	1
1627D_12082_c0_g1_i1	231	1627C;1627D	1	7	1	7	1.21791	4.45466	3.35312	1.29316	5.41309	4.18593	2.06555	0.45332	1
1627D_12083_c0_g1_i1	209	1627C;1627D	5	2	5	2	7.50399	1.55162	4.0062	6.46581	1.5466	0.239196	-2.06373	0.337831	1
1627D_12085_c0_g1_i1	214	1627C;1627D	1	5	1	5	1.42018	3.69068	2.57983	1.29316	3.86649	2.98995	1.58012	0.671734	1
1627D_12085_c1_g1_i1	203	1627C;1627D	3	2	3	2	4.76031	1.64392	2.71304	3.87949	1.5466	0.39866	-1.32677	0.677009	1
1627D_12086_c0_g1_i1	246	1627D	0	7	0	7	0	3.98124	2.70654	0	5.41309	-	-	0.193592	1
1627D_12087_c0_g1_i1	227	1627C;1627D	2	5	2	5	2.51139	3.2901	3.22641	2.58632	3.86649	1.49497	0.580121	0.969684	1
1627D_12088_c0_g1_i1	202	1627D	0	9	0	9	0	7.47217	3.47984	0	6.95968	-	-	0.124053	1
1627D_12089_c0_g1_i1	360	1627C;1627D	3	13	3	13	1.43913	4.02922	6.96618	3.87949	10.0529	2.59129	1.37367	0.474693	1
1627D_1208_c0_g1_i1	241	1627C;1627D	2	3	2	3	2.23021	1.77752	2.45311	2.58632	2.31989	0.896985	-0.156844	1	1
1627D_1208_c1_g1_i1	531	1627C;1627D	1	17	1	17	0.216996	2.70923	7.21962	1.29316	13.1461	10.1658	3.34566	0.108215	1
1627D_12090_c0_g1_i1	318	1627D	0	11	0	11	0	4.14821	4.25314	0	8.50628	-	-	0.0842745	1
1627D_12092_c0_g1_i1	302	1627C;1627D	3	5	3	5	2.09746	2.03943	3.87299	3.87949	3.86649	0.99665	-0.00484126	1	1
1627D_12093_c0_g1_i1	212	1627C;1627D	3	3	3	3	4.34583	2.25646	3.09969	3.87949	2.31989	0.59799	-0.741807	0.875838	1
1627D_12097_c0_g1_i1	405	1627C;1627D	3	8	3	8	1.12215	2.05753	5.03294	3.87949	6.18638	1.59464	0.673231	0.829306	1
1627D_1209_c0_g2_i1	278	1627C;1627D	3	3	3	3	2.49839	1.38758	3.09969	3.87949	2.31989	0.59799	-0.741807	0.875838	1
1627D_120_c0_g1_i1	368	1627C;1627D	3	8	3	8	1.37418	2.4069	5.03294	3.87949	6.18638	1.59464	0.673231	0.829306	1
1627D_12100_c0_g1_i1	206	1627D	0	5	0	5	0	3.99176	1.93325	0	3.86649	-	-	0.325011	1
1627D_12103_c0_g1_i1	273	1627D	0	7	0	7	0	3.33495	2.70654	0	5.41309	-	-	0.193592	1
1627D_12105_c0_g1_i1	271	1627C;1627D	2	4	2	4	1.75558	1.92262	2.83976	2.58632	3.09319	1.19598	0.258193	1	1
1627D_12106_c0_g1_i1	372	1627C;1627D	4	8	4	8	1.78998	2.3657	5.67952	5.17265	6.18638	1.19598	0.258193	1	1
1627D_12108_c0_g1_i1	706	1627C;1627D	29	30	29	30	3.85179	2.92197	30.3503	37.5017	23.1989	0.61861	-0.692897	0.586597	1
1627D_12110_c0_g1_i1	226	1627C;1627D	2	3	2	3	2.53367	1.98804	2.45311	2.58632	2.31989	0.896985	-0.156844	1	1
1627D_12111_c0_g1_i1	263	1627C	9	0	9	0	8.42562	0	5.81923	11.6385	0	0	-	0.017539	0.648392
1627D_12112_c0_g1_i1	217	1627D	0	3	0	3	0	2.14525	1.15995	0	2.31989	-	-	0.599876	1
1627D_12114_c0_g1_i1	272	1627C;1627D	3	6	3	6	2.61122	2.87204	4.25964	3.87949	4.63979	1.19598	0.258193	1	1
1627D_12115_c0_g1_i1	221	1627D	0	6	0	6	0	4.16393	2.31989	0	4.63979	-	-	0.248282	1
1627D_12117_c0_g1_i1	216	1627C;1627D	3	5	3	5	4.17995	3.61636	3.87299	3.87949	3.86649	0.99665	-0.00484126	1	1
1627D_12119_c0_g1_i1	394	1627C;1627D	13	18	13	18	5.15724	4.84335	15.3652	16.8111	13.9194	0.827986	-0.272322	0.892702	1
1627D_1211_c0_g1_i1	213	1627D	0	2	0	2	0	1.49123	0.773298	0	1.5466	-	-	0.844722	1
1627D_1211_c1_g1_i1	248	1627C;1627D	1	5	1	5	1.05453	2.80138	2.57983	1.29316	3.86649	2.98995	1.58012	0.671734	1
1627D_12120_c0_g1_i1	365	1627C;1627D	5	1	5	1	2.3327	0.30429	3.61955	6.46581	0.773298	0.119598	-3.06373	0.194244	1
1627D_12124_c0_g1_i1	218	1627C;1627D	2	4	2	4	2.72701	2.84481	2.83976	2.58632	3.09319	1.19598	0.258193	1	1
1627D_12125_c0_g1_i1	265	1627C;1627D	5	4	5	4	4.60142	1.99686	4.7795	6.46581	3.09319	0.478392	-1.06373	0.630059	1
1627D_12128_c0_g1_i1	706	1627C;1627D	1	24	1	24	0.13282	2.33758	9.92616	1.29316	18.5592	14.3518	3.84316	0.0545783	1
1627D_12128_c1_g1_i1	329	1627C;1627D	1	5	1	5	0.584899	1.78622	2.57983	1.29316	3.86649	2.98995	1.58012	0.671734	1
1627D_12129_c0_g1_i1	286	1627C;1627D	4	9	4	9	3.13989	3.99157	6.06617	5.17265	6.95968	1.34548	0.428118	0.918274	1
1627D_1212_c0_g1_i1	484	1627C;1627D	8	3	8	3	2.0769	0.564756	6.3326	10.3453	2.31989	0.224246	-2.15684	0.230122	1
1627D_12130_c0_g1_i1	246	1627C;1627D	2	1	2	1	2.13702	0.568749	1.67981	2.58632	0.773298	0.298995	-1.74181	0.724388	1
1627D_12130_c1_g1_i1	330	1627C;1627D	3	4	3	4	1.7424	1.42264	3.48634	3.87949	3.09319	0.79732	-0.326769	1	1
1627D_12135_c0_g1_i1	233	1627C;1627D	4	5	4	5	4.79345	3.14692	4.51957	5.17265	3.86649	0.747487	-0.419879	0.950785	1
1627D_12140_c0_g1_i1	248	1627C;1627D	7	4	7	4	7.38173	2.2411	6.07266	9.05214	3.09319	0.341709	-1.54916	0.3978	1
1627D_12142_c0_g1_i1	474	1627C;1627D	9	24	9	24	2.43558	4.69108	15.0988	11.6385	18.5592	1.59464	0.673231	0.679839	1
1627D_12145_c0_g1_i1	240	1627C;1627D	3	5	3	5	3.37719	2.98142	3.87299	3.87949	3.86649	0.99665	-0.00484126	1	1
1627D_12146_c0_g1_i1	311	1627C;1627D	5	14	5	14	3.29322	5.45763	8.64599	6.46581	10.8262	1.67437	0.74362	0.709393	1
1627D_12149_c0_g1_i1	262	1627C;1627D	3	6	3	6	2.83847	3.05547	4.25964	3.87949	4.63979	1.19598	0.258193	1	1
1627D_1214_c0_g1_i1	239	1627C;1627D	4	3	4	3	4.54313	1.80287	3.74627	5.17265	2.31989	0.448492	-1.15684	0.648551	1
1627D_12152_c0_g1_i1	456	1627C;1627D	1	14	1	14	0.292714	2.9271	6.05967	1.29316	10.8262	8.37186	3.06555	0.153248	1
1627D_12153_c0_g1_i1	512	1627C;1627D	13	3	13	3	3.02397	0.510277	9.5655	16.8111	2.31989	0.137998	-2.85728	0.0899059	1
1627D_12154_c0_g1_i1	529	1627D	0	15	0	15	0	2.40621	5.79974	0	11.5995	-	-	0.0450846	1
1627D_12155_c0_g1_i1	872	1627D	0	37	0	37	0	2.59958	14.306	0	28.612	-	-	0.00538766	0.345564
1627D_12156_c0_g1_i1	692	1627C;1627D	9	16	9	16	1.23432	1.61052	12.0056	11.6385	12.3728	1.06309	0.0882681	1	1
1627D_12157_c0_g1_i1	414	1627C;1627D	5	13	5	13	1.7863	3.21842	8.25934	6.46581	10.0529	1.55477	0.636705	0.76848	1
1627D_12157_c1_g1_i1	257	1627C;1627D	3	4	3	4	2.95137	2.09899	3.48634	3.87949	3.09319	0.79732	-0.326769	1	1
1627D_12159_c0_g1_i1	428	1627C;1627D	3	9	3	9	0.999043	2.09842	5.41958	3.87949	6.95968	1.79397	0.843156	0.736002	1
1627D_12161_c0_g1_i1	211	1627C;1627D	5	2	5	2	7.31785	1.52166	4.0062	6.46581	1.5466	0.239196	-2.06373	0.337831	1
1627D_12167_c0_g1_i1	213	1627D	0	6	0	6	0	4.47368	2.31989	0	4.63979	-	-	0.248282	1
1627D_12168_c0_g1_i1	213	1627D	0	2	0	2	0	1.49123	0.773298	0	1.5466	-	-	0.844722	1
1627D_12168_c1_g1_i1	290	1627D	0	3	0	3	0	1.30366	1.15995	0	2.31989	-	-	0.599876	1
1627D_12169_c0_g1_i1	203	1627C;1627D	4	2	4	2	6.34708	1.64392	3.35962	5.17265	1.5466	0.298995	-1.74181	0.472747	1
1627D_12171_c0_g1_i1	344	1627C;1627D	5	13	5	13	2.6525	4.33134	8.25934	6.46581	10.0529	1.55477	0.636705	0.76848	1
1627D_12172_c0_g1_i1	2397	1627C;1627D	84	72	84	72	2.31421	1.41518	82.1516	108.626	55.6775	0.512563	-0.964199	0.325159	1
1627D_12173_c0_g1_i1	237	1627C;1627D	2	1	2	1	2.31654	0.610245	1.67981	2.58632	0.773298	0.298995	-1.74181	0.724388	1
1627D_12173_c1_g1_i1	216	1627C;1627D	2	1	2	1	2.78663	0.723271	1.67981	2.58632	0.773298	0.298995	-1.74181	0.724388	1
1627D_12180_c0_g1_i1	250	1627D	0	5	0	5	0	2.75318	1.93325	0	3.86649	-	-	0.325011	1
1627D_12180_c1_g1_i1	376	1627C;1627D	1	18	1	18	0.437123	5.23425	7.60626	1.29316	13.9194	10.7638	3.42812	0.0973011	1
1627D_12181_c0_g1_i1	238	1627C;1627D	3	7	3	7	3.43878	4.23794	4.64629	3.87949	5.41309	1.39531	0.480586	0.937418	1
1627D_12182_c0_g1_i1	276	1627C;1627D	6	9	6	9	5.08273	4.21059	7.35933	7.75897	6.95968	0.896985	-0.156844	1	1
1627D_12183_c0_g1_i1	360	1627C;1627D	8	2	8	2	3.83768	0.61988	5.94595	10.3453	1.5466	0.149497	-2.74181	0.144633	1
1627D_12188_c0_g1_i1	556	1627C;1627D	19	38	19	38	3.78976	5.57375	26.9777	24.5701	29.3853	1.19598	0.258193	0.874473	1
1627D_12189_c0_g1_i1	259	1627C;1627D	2	5	2	5	1.93609	2.5892	3.22641	2.58632	3.86649	1.49497	0.580121	0.969684	1
1627D_1218_c0_g1_i1	237	1627C;1627D	4	4	4	4	4.63308	2.44098	4.13292	5.17265	3.09319	0.59799	-0.741807	0.808758	1
1627D_12190_c0_g1_i1	221	1627C;1627D	1	6	1	6	1.32801	4.16393	2.96648	1.29316	4.63979	3.58794	1.84316	0.549187	1
1627D_12198_c0_g1_i1	1280	1627C;1627D	82	159	82	159	4.74251	6.61548	114.497	106.039	122.954	1.15952	0.213524	0.825196	1
1627D_12199_c0_g1_i1	351	1627C;1627D	2.32485	12	2	12	1.17966	3.87747	5.93295	2.58632	9.27958	3.58794	1.84316	0.359445	1
1627D_12199_c0_g2_i1	211	1627C	1.67515	0	2	0	2.45169	0	1.29316	2.58632	0	0	-	0.39751	1
1627D_121_c0_g1_i1	396	1627C;1627D	6	7	6	7	2.35491	1.87174	6.58603	7.75897	5.41309	0.697655	-0.519414	0.839558	1
1627D_12200_c0_g1_i1	236	1627C;1627D	2	3	2	3	2.34385	1.83875	2.45311	2.58632	2.31989	0.896985	-0.156844	1	1
1627D_12201_c0_g1_i1	915	1627C;1627D	30	16	30	16	2.7077	1.04816	25.5838	38.7949	12.3728	0.318928	-1.6487	0.20665	1
1627D_12201_c1_g1_i1	234	1627C	4	0	4	0	4.75159	0	2.58632	5.17265	0	0	-	0.118811	1
1627D_12202_c0_g1_i1	201	1627C;1627D	5	4	5	4	8.09728	3.35695	4.7795	6.46581	3.09319	0.478392	-1.06373	0.630059	1
1627D_12203_c0_g1_i1	642	1627D	0	27	0	27	0	3.08388	10.4395	0	20.879	-	-	0.0126884	0.556458
1627D_12204_c0_g1_i1	316	1627C;1627D	5	3	5	3	3.18743	1.14093	4.39285	6.46581	2.31989	0.358794	-1.47877	0.486379	1
1627D_12204_c1_g1_i1	320	1627C;1627D	2	3	2	3	1.24042	1.12	2.45311	2.58632	2.31989	0.896985	-0.156844	1	1
1627D_12205_c0_g1_i1	431	1627C;1627D	64	100	64	100	21.0025	23.0128	80.0461	82.7624	77.3298	0.934359	-0.0979507	0.931388	1
1627D_12207_c0_g1_i1	277	1627C;1627D	4	2	4	2	3.36147	0.93069	3.35962	5.17265	1.5466	0.298995	-1.74181	0.472747	1
1627D_12208_c0_g1_i1	364	1627C;1627D	8	10	8	10	3.75614	3.05611	9.03914	10.3453	7.73298	0.747487	-0.419879	0.855428	1
1627D_12209_c0_g1_i1	244	1627C;1627D	5	1	5	1	5.42857	0.578318	3.61955	6.46581	0.773298	0.119598	-3.06373	0.194244	1
1627D_1220_c0_g1_i1	230	1627D	0	7	0	7	0	4.48841	2.70654	0	5.41309	-	-	0.193592	1
1627D_12211_c0_g1_i1	228	1627C;1627D	1	8	1	8	1.24755	5.21937	3.73977	1.29316	6.18638	4.78392	2.25819	0.377794	1
1627D_12213_c0_g1_i1	325	1627C;1627D	3	6	3	6	1.79979	2.18673	4.25964	3.87949	4.63979	1.19598	0.258193	1	1
1627D_12214_c0_g1_i1	218	1627C;1627D	3	2	3	2	4.09051	1.4224	2.71304	3.87949	1.5466	0.39866	-1.32677	0.677009	1
1627D_12216_c0_g1_i1	638	1627C;1627D	9	17	9	17	1.41082	1.96266	12.3923	11.6385	13.1461	1.12954	0.175731	0.976524	1
1627D_12217_c0_g1_i1	289	1627C;1627D	2	8	2	8	1.5358	3.49515	4.38635	2.58632	6.18638	2.39196	1.25819	0.612889	1
1627D_12219_c0_g1_i1	355	1627C	8	0	8	0	3.95745	0	5.17265	10.3453	0	0	-	0.0233311	0.746998
1627D_12219_c1_g1_i1	263	1627C;1627D	1	2	1	2	0.93618	1.01295	1.41988	1.29316	1.5466	1.19598	0.258193	1	1
1627D_1221_c0_g1_i1	217	1627C;1627D	2	3	2	3	2.76351	2.14525	2.45311	2.58632	2.31989	0.896985	-0.156844	1	1
1627D_12220_c0_g1_i1	313	1627C;1627D	7	6	7	6	4.55936	2.3151	6.84596	9.05214	4.63979	0.512563	-0.964199	0.611718	1
1627D_12222_c0_g1_i1	328	1627C;1627D	5	4	5	4	2.94011	1.43644	4.7795	6.46581	3.09319	0.478392	-1.06373	0.630059	1
1627D_12225_c0_g1_i1	286	1627C;1627D	3	3	3	3	2.35492	1.33052	3.09969	3.87949	2.31989	0.59799	-0.741807	0.875838	1
1627D_12227_c0_g1_i1	322	1627C;1627D	3	5	3	5	1.83432	1.84819	3.87299	3.87949	3.86649	0.99665	-0.00484126	1	1
1627D_12227_c1_g1_i1	289	1627C;1627D	3	6	3	6	2.30371	2.62136	4.25964	3.87949	4.63979	1.19598	0.258193	1	1
1627D_12231_c0_g1_i1	331	1627C;1627D	7	6	7	6	4.04085	2.12546	6.84596	9.05214	4.63979	0.512563	-0.964199	0.611718	1
1627D_12233_c0_g1_i1	536	1627C;1627D	4	11	4	11	0.853269	1.72466	6.83946	5.17265	8.50628	1.64447	0.717625	0.754905	1
1627D_12234_c0_g1_i1	460	1627C;1627D	7	14	7	14	2.01288	2.88211	9.93915	9.05214	10.8262	1.19598	0.258193	0.949135	1
1627D_12236_c0_g1_i1	257	1627C;1627D	1	7	1	7	0.983792	3.67324	3.35312	1.29316	5.41309	4.18593	2.06555	0.45332	1
1627D_12237_c0_g1_i1	203	1627D	0	8	0	8	0	6.57567	3.09319	0	6.18638	-	-	0.153719	1
1627D_12239_c0_g1_i1	892	1627C;1627D	10	30	10	30	0.935617	2.03892	18.0653	12.9316	23.1989	1.79397	0.843156	0.573759	1
1627D_12239_c1_g1_i1	282	1627C;1627D	1	4	1	4	0.809929	1.81232	2.19318	1.29316	3.09319	2.39196	1.25819	0.829066	1
1627D_1223_c0_g1_i1	1079	1627C;1627D	482	1090	482	1090	34.7509	56.758	733.1	623.304	842.895	1.3523	0.435416	0.506963	1
1627D_12240_c0_g1_i1	234	1627C;1627D	1	3	1	3	1.1879	1.87137	1.80653	1.29316	2.31989	1.79397	0.843156	1	1
1627D_12240_c1_g1_i1	235	1627D	0	5	0	5	0	3.0945	1.93325	0	3.86649	-	-	0.325011	1
1627D_12243_c0_g1_i1	283	1627D	0	28	0	28	0	12.6251	10.8262	0	21.6523	-	-	0.0115608	0.523159
1627D_12244_c0_g1_i1	345	1627C;1627D	2	10	2	10	1.05339	3.31912	5.15965	2.58632	7.73298	2.98995	1.58012	0.463406	1
1627D_12244_c1_g1_i1	276	1627D	0	4	0	4	0	1.87137	1.5466	0	3.09319	-	-	0.435645	1
1627D_12245_c0_g1_i1	333	1627C;1627D	3	7	3	7	1.70829	2.45481	4.64629	3.87949	5.41309	1.39531	0.480586	0.937418	1
1627D_12247_c0_g1_i1	1067	1627C;1627D	803	805	803	805	58.7591	42.5566	830.457	1038.41	622.505	0.599479	-0.738218	0.252719	1
1627D_12248_c0_g1_i1	405	1627C;1627D	4	5	4	5	1.4962	1.28596	4.51957	5.17265	3.86649	0.747487	-0.419879	0.950785	1
1627D_12249_c0_g1_i1	216	1627C;1627D	3	4	3	4	4.17995	2.89309	3.48634	3.87949	3.09319	0.79732	-0.326769	1	1
1627D_1224_c0_g1_i1	201	1627C	1	0	1	0	1.61946	0	0.646581	1.29316	0	0	-	0.836862	1
1627D_12251_c0_g1_i1	310	1627C;1627D	2	19	2	19	1.32825	7.44582	8.63949	2.58632	14.6927	5.6809	2.50612	0.172174	1
1627D_12251_c1_g1_i1	253	1627D	0	8	0	8	0	4.30851	3.09319	0	6.18638	-	-	0.153719	1
1627D_12252_c0_g1_i1	230	1627C;1627D	2	8	2	8	2.45749	5.12961	4.38635	2.58632	6.18638	2.39196	1.25819	0.612889	1
1627D_12253_c0_g1_i1	206	1627C	5	0	5	0	7.73458	0	3.23291	6.46581	0	0	-	0.0728995	1
1627D_12254_c0_g1_i1	301	1627C;1627D	5	2	5	2	3.5218	0.820971	4.0062	6.46581	1.5466	0.239196	-2.06373	0.337831	1
1627D_12257_c0_g1_i1	277	1627C;1627D	4	4	4	4	3.36147	1.86138	4.13292	5.17265	3.09319	0.59799	-0.741807	0.808758	1
1627D_12260_c0_g2_i1	229	1627C;1627D	4	5	4	5	4.94999	3.23379	4.51957	5.17265	3.86649	0.747487	-0.419879	0.950785	1
1627D_12262_c0_g1_i1	235	1627C;1627D	5	6	5	6	5.90163	3.7134	5.5528	6.46581	4.63979	0.717588	-0.478772	0.886022	1
1627D_12268_c0_g1_i1	587	1627C;1627D	17	4	17	4	3.07621	0.533747	12.5385	21.9838	3.09319	0.140704	-2.82927	0.0738535	1
1627D_12269_c0_g1_i1	270	1627D	0	6	0	6	0	2.90101	2.31989	0	4.63979	-	-	0.248282	1
1627D_1226_c0_g1_i1	362	1627D	0	6	0	6	0	1.84729	2.31989	0	4.63979	-	-	0.248282	1
1627D_12271_c0_g1_i1	280	1627C;1627D	3	6	3	6	2.46401	2.74094	4.25964	3.87949	4.63979	1.19598	0.258193	1	1
1627D_12272_c0_g1_i1	325	1627C;1627D	3	9	3	9	1.79979	3.2801	5.41958	3.87949	6.95968	1.79397	0.843156	0.736002	1
1627D_12274_c0_g1_i1	238	1627C;1627D	2	2	2	2	2.29252	1.21084	2.06646	2.58632	1.5466	0.59799	-0.741807	0.984725	1
1627D_12276_c0_g1_i1	341	1627D	0	12	0	12	0	4.05494	4.63979	0	9.27958	-	-	0.0707548	1
1627D_12278_c0_g1_i1	393	1627C;1627D	3	6	3	6	1.19639	1.62083	4.25964	3.87949	4.63979	1.19598	0.258193	1	1
1627D_12279_c0_g1_i1	219	1627C;1627D	2	2	2	2	2.70782	1.41347	2.06646	2.58632	1.5466	0.59799	-0.741807	0.984725	1
1627D_12280_c0_g1_i1	221	1627C;1627D	1	7	1	7	1.32801	4.85792	3.35312	1.29316	5.41309	4.18593	2.06555	0.45332	1
1627D_12281_c0_g1_i1	239	1627C;1627D	3	4	3	4	3.40734	2.40383	3.48634	3.87949	3.09319	0.79732	-0.326769	1	1
1627D_12282_c0_g1_i1	214	1627C;1627D	1	5	1	5	1.42018	3.69068	2.57983	1.29316	3.86649	2.98995	1.58012	0.671734	1
1627D_12283_c0_g1_i1	237	1627C;1627D	3	6	3	6	3.47481	3.66147	4.25964	3.87949	4.63979	1.19598	0.258193	1	1
1627D_12284_c0_g1_i1	477	1627C;1627D	7	8	7	8	1.86986	1.54573	7.61926	9.05214	6.18638	0.683417	-0.549162	0.804752	1
1627D_12285_c0_g1_i1	349	1627C;1627D	3	8	3	8	1.54014	2.60664	5.03294	3.87949	6.18638	1.59464	0.673231	0.829306	1
1627D_12286_c0_g1_i1	379	1627C;1627D	9	18	9	18	3.87171	5.16831	12.7789	11.6385	13.9194	1.19598	0.258193	0.926505	1
1627D_12289_c0_g1_i1	2419	1627C;1627D	88	422	88	422	2.39966	8.20922	220.065	113.798	326.332	2.86763	1.51986	0.0536904	1
1627D_1228_c0_g1_i1	230	1627C;1627D	5	3	5	3	6.14373	1.9236	4.39285	6.46581	2.31989	0.358794	-1.47877	0.486379	1
1627D_12291_c0_g1_i1	274	1627C;1627D	5	4	5	4	4.30343	1.89313	4.7795	6.46581	3.09319	0.478392	-1.06373	0.630059	1
1627D_12291_c1_g1_i1	273	1627C;1627D	3	3	3	3	2.59464	1.42927	3.09969	3.87949	2.31989	0.59799	-0.741807	0.875838	1
1627D_12292_c1_g1_i1	631	1627C;1627D	2	11	2	11	0.319448	1.29446	5.5463	2.58632	8.50628	3.28894	1.71762	0.406861	1
1627D_12293_c0_g1_i1	202	1627C;1627D	1	4	1	4	1.60214	3.32096	2.19318	1.29316	3.09319	2.39196	1.25819	0.829066	1
1627D_12296_c0_g1_i1	3121	1627C	323	0	323	0	6.64373	0	208.846	417.691	0	0	-	1.20634e-13	6.7787e-10
1627D_12297_c0_g1_i1	265	1627C;1627D	4	19	4	19	3.68113	9.48508	9.93266	5.17265	14.6927	2.84045	1.50612	0.377746	1
1627D_12299_c0_g1_i1	211	1627C;1627D	3	2	3	2	4.39071	1.52166	2.71304	3.87949	1.5466	0.39866	-1.32677	0.677009	1
1627D_122_c0_g1_i1	251	1627C;1627D	2	3	2	3	2.05983	1.64107	2.45311	2.58632	2.31989	0.896985	-0.156844	1	1
1627D_12301_c0_g1_i1	244	1627C;1627D	5.74362	7	6	7	6.23592	4.04823	6.58603	7.75897	5.41309	0.697655	-0.519414	0.839558	1
1627D_12302_c0_g1_i1	304	1627C;1627D	3	6	3	6	2.06697	2.42424	4.25964	3.87949	4.63979	1.19598	0.258193	1	1
1627D_12303_c0_g1_i1	227	1627C;1627D	3	2	3	2	3.76709	1.31604	2.71304	3.87949	1.5466	0.39866	-1.32677	0.677009	1
1627D_12307_c0_g1_i1	287	1627C;1627D	4	4	4	4	3.11693	1.76534	4.13292	5.17265	3.09319	0.59799	-0.741807	0.808758	1
1627D_12309_c0_g1_i1	386	1627C;1627D	9	5	9	5	3.72857	1.39221	7.75248	11.6385	3.86649	0.332217	-1.5898	0.350347	1
1627D_12310_c0_g1_i1	1264	1627D	0	77	0	77	0	3.25581	29.772	0	59.544	-	-	0.000358782	0.0641352
1627D_12311_c0_g1_i1	238	1627C;1627D	2	2	2	2	2.29252	1.21084	2.06646	2.58632	1.5466	0.59799	-0.741807	0.984725	1
1627D_12313_c0_g1_i1	243	1627C;1627D	4	5	4	5	4.38518	2.9155	4.51957	5.17265	3.86649	0.747487	-0.419879	0.950785	1
1627D_12316_c0_g1_i1	274	1627C;1627D	6	1	6	1	5.16411	0.473283	4.26614	7.75897	0.773298	0.099665	-3.32677	0.135332	1
1627D_12318_c0_g1_i1	268	1627C;1627D	3	5	3	5	2.69602	2.44798	3.87299	3.87949	3.86649	0.99665	-0.00484126	1	1
1627D_12318_c1_g1_i1	342	1627C;1627D	2	2	2	2	1.07579	0.673299	2.06646	2.58632	1.5466	0.59799	-0.741807	0.984725	1
1627D_1231_c0_g1_i1	209	1627C;1627D	10	2	10	2	15.008	1.55162	7.23911	12.9316	1.5466	0.119598	-3.06373	0.0927772	1
1627D_12322_c0_g1_i1	284	1627C;1627D	3	9	3	9	2.39355	4.03272	5.41958	3.87949	6.95968	1.79397	0.843156	0.736002	1
1627D_12323_c0_g1_i1	226	1627C;1627D	4	9	4	9	5.06734	5.96413	6.06617	5.17265	6.95968	1.34548	0.428118	0.918274	1
1627D_12324_c0_g1_i1	259	1627C;1627D	3	4	3	4	2.90414	2.07136	3.48634	3.87949	3.09319	0.79732	-0.326769	1	1
1627D_12326_c0_g1_i1	285	1627C;1627D	1	6	1	6	0.790804	2.67566	2.96648	1.29316	4.63979	3.58794	1.84316	0.549187	1
1627D_12328_c0_g1_i1	282	1627C;1627D	10	3	10	3	8.09929	1.35924	7.62576	12.9316	2.31989	0.179397	-2.47877	0.152967	1
1627D_1232_c0_g1_i1	241	1627C;1627D	4	4	4	4	4.46041	2.37003	4.13292	5.17265	3.09319	0.59799	-0.741807	0.808758	1
1627D_12336_c0_g1_i1	291	1627C	19	0	19	0	14.392	0	12.285	24.5701	0	0	-	0.00247991	0.221498
1627D_12337_c0_g1_i1	239	1627C;1627D	6	7	6	7	6.81469	4.2067	6.58603	7.75897	5.41309	0.697655	-0.519414	0.839558	1
1627D_12338_c0_g1_i1	219	1627C;1627D	1	3	1	3	1.35391	2.12021	1.80653	1.29316	2.31989	1.79397	0.843156	1	1
1627D_12342_c0_g1_i1	218	1627C;1627D	1	3	1	3	1.3635	2.13361	1.80653	1.29316	2.31989	1.79397	0.843156	1	1
1627D_12342_c1_g1_i1	240	1627C;1627D	2	2	2	2	2.25146	1.19257	2.06646	2.58632	1.5466	0.59799	-0.741807	0.984725	1
1627D_12343_c0_g1_i1	2382	1627C;1627D	1518	3392	1518	3392	42.1172	67.1464	2293.02	1963.02	2623.03	1.33622	0.418158	0.506848	1
1627D_12345_c0_g1_i1	318	1627D	0	4	0	4	0	1.50844	1.5466	0	3.09319	-	-	0.435645	1
1627D_12345_c1_g1_i1	266	1627C;1627D	1	3	1	3	0.912156	1.49058	1.80653	1.29316	2.31989	1.79397	0.843156	1	1
1627D_12346_c0_g1_i1	264	1627C	12	0	12	0	11.1469	0	7.75897	15.5179	0	0	-	0.00881609	0.453018
1627D_12348_c0_g1_i1	232	1627C;1627D	4	12	4	12	4.8371	7.59639	7.22611	5.17265	9.27958	1.79397	0.843156	0.686979	1
1627D_1234_c0_g1_i1	206	1627C;1627D	2	3	2	3	3.09383	2.39505	2.45311	2.58632	2.31989	0.896985	-0.156844	1	1
1627D_12350_c0_g1_i1	278	1627C;1627D	1	7	1	7	0.832795	3.23769	3.35312	1.29316	5.41309	4.18593	2.06555	0.45332	1
1627D_12351_c0_g1_i1	827	1627C;1627D	11	10	11	10	1.14786	0.760283	10.9789	14.2248	7.73298	0.543627	-0.87931	0.592453	1
1627D_12352_c0_g1_i1	201	1627C;1627D	3	2	3	2	4.85837	1.67848	2.71304	3.87949	1.5466	0.39866	-1.32677	0.677009	1
1627D_12353_c0_g1_i1	226	1627C;1627D	2	7	2	7	2.53367	4.63877	3.99971	2.58632	5.41309	2.09296	1.06555	0.71085	1
1627D_12356_c0_g1_i1	812	1627C;1627D	3.93918	14.0506	4	14	0.422305	1.09823	7.99941	5.17265	10.8262	2.09296	1.06555	0.573116	1
1627D_12356_c0_g2_i1	1797	1627C;1627D	375.061	1194.95	375	1195	14.3769	32.7756	704.514	484.936	924.091	1.90559	0.930241	0.157547	1
1627D_12359_c0_g1_i1	652	1627C;1627D	36	12	36	12	5.44332	1.33492	27.9167	46.5538	9.27958	0.19933	-2.32677	0.0749999	1
1627D_12359_c1_g1_i1	217	1627C	2	0	2	0	2.76351	0	1.29316	2.58632	0	0	-	0.39751	1
1627D_12363_c0_g1_i1	228	1627D	0	10	0	10	0	6.52421	3.86649	0	7.73298	-	-	0.101579	1
1627D_12364_c0_g1_i1	392	1627C;1627D	7	10	7	10	2.80542	2.71408	8.39256	9.05214	7.73298	0.854271	-0.227234	0.970937	1
1627D_12365_c0_g1_i1	590	1627C;1627D	6	11	6	11	1.076	1.4544	8.13263	7.75897	8.50628	1.09631	0.132662	1	1
1627D_12366_c0_g1_i1	543	1627C;1627D	9	10	9	10	1.87397	1.53176	9.68572	11.6385	7.73298	0.664433	-0.589804	0.755212	1
1627D_12367_c0_g1_i1	206	1627C;1627D	2	6	2	6	3.09383	4.79011	3.61306	2.58632	4.63979	1.79397	0.843156	0.828545	1
1627D_12371_c0_g1_i1	232	1627C;1627D	3	7	3	7	3.62783	4.43123	4.64629	3.87949	5.41309	1.39531	0.480586	0.937418	1
1627D_12372_c0_g1_i1	264	1627C;1627D	8	5	8	5	7.43124	2.51458	7.10589	10.3453	3.86649	0.373744	-1.41988	0.419109	1
1627D_12373_c0_g1_i1	512	1627C;1627D	10	24	10	24	2.32613	4.08221	15.7454	12.9316	18.5592	1.43518	0.521228	0.758489	1
1627D_12374_c0_g1_i1	374	1627C;1627D	7	7	7	7	3.09378	2.05156	7.23261	9.05214	5.41309	0.59799	-0.741807	0.711478	1
1627D_12376_c0_g1_i1	514	1627C;1627D	9	14	9	14	2.07791	2.36516	11.2323	11.6385	10.8262	0.930207	-0.104377	1	1
1627D_12377_c0_g1_i1	208	1627C;1627D	2	6	2	6	3.02624	4.69479	3.61306	2.58632	4.63979	1.79397	0.843156	0.828545	1
1627D_12378_c0_g1_i1	262	1627C;1627D	1	3	1	3	0.946156	1.52774	1.80653	1.29316	2.31989	1.79397	0.843156	1	1
1627D_12378_c1_g1_i1	382	1627C;1627D	2	4	2	4	0.847093	1.13399	2.83976	2.58632	3.09319	1.19598	0.258193	1	1
1627D_1237_c0_g1_i1	272	1627C;1627D	5	6	5	6	4.35203	2.87204	5.5528	6.46581	4.63979	0.717588	-0.478772	0.886022	1
1627D_12383_c0_g2_i1	227	1627C;1627D	3	6	3	6	3.76709	3.94813	4.25964	3.87949	4.63979	1.19598	0.258193	1	1
1627D_12383_c1_g1_i1	247	1627C;1627D	5	4	5	4	5.29979	2.2569	4.7795	6.46581	3.09319	0.478392	-1.06373	0.630059	1
1627D_12384_c0_g1_i1	276	1627C;1627D	8	8	8	8	6.77697	3.74275	8.26584	10.3453	6.18638	0.59799	-0.741807	0.694402	1
1627D_12385_c0_g1_i1	341	1627C;1627D	8	7	8	7	4.33082	2.36538	7.87919	10.3453	5.41309	0.523241	-0.934452	0.606426	1
1627D_12385_c1_g1_i1	235	1627D	0	3	0	3	0	1.8567	1.15995	0	2.31989	-	-	0.599876	1
1627D_12386_c0_g1_i1	275	1627C;1627D	1	6	1	6	0.853003	2.82275	2.96648	1.29316	4.63979	3.58794	1.84316	0.549187	1
1627D_12387_c0_g1_i1	225	1627C;1627D	4	5	4	5	5.1069	3.33522	4.51957	5.17265	3.86649	0.747487	-0.419879	0.950785	1
1627D_12388_c0_g1_i1	438	1627C;1627D	9	10	9	10	2.86022	2.24178	9.68572	11.6385	7.73298	0.664433	-0.589804	0.755212	1
1627D_1238_c0_g1_i1	602	1627C;1627D	15	15	15	15	2.59624	1.91421	15.4985	19.3974	11.5995	0.59799	-0.741807	0.625194	1
1627D_12391_c0_g1_i1	257	1627C;1627D	2	5	2	5	1.96758	2.62374	3.22641	2.58632	3.86649	1.49497	0.580121	0.969684	1
1627D_12393_c0_g1_i1	230	1627C;1627D	3	3	3	3	3.68624	1.9236	3.09969	3.87949	2.31989	0.59799	-0.741807	0.875838	1
1627D_12394_c0_g1_i1	215	1627D	0	2	0	2	0	1.46	0.773298	0	1.5466	-	-	0.844722	1
1627D_12395_c0_g1_i1	801	1627C;1627D	924	1396	924	1396	101.077	111.417	1137.2	1194.88	1079.52	0.903457	-0.146473	0.815323	1
1627D_1239_c0_g1_i1	285	1627C;1627D	4	8	4	8	3.16321	3.56755	5.67952	5.17265	6.18638	1.19598	0.258193	1	1
1627D_12400_c0_g1_i1	516	1627C;1627D	12	3	12	3	2.74951	0.503206	8.91892	15.5179	2.31989	0.149497	-2.74181	0.106514	1
1627D_12400_c1_g1_i1	205	1627C	2	0	2	0	3.12463	0	1.29316	2.58632	0	0	-	0.39751	1
1627D_12403_c0_g1_i1	436	1627D	0	15	0	15	0	3.38785	5.79974	0	11.5995	-	-	0.0450846	1
1627D_12404_c0_g1_i1	228	1627C;1627D	10	3	10	3	12.4755	1.95726	7.62576	12.9316	2.31989	0.179397	-2.47877	0.152967	1
1627D_12408_c0_g1_i1	234	1627D	0	2	0	2	0	1.24758	0.773298	0	1.5466	-	-	0.844722	1
1627D_12409_c0_g1_i1	249	1627D	0	11	0	11	0	6.10272	4.25314	0	8.50628	-	-	0.0842745	1
1627D_1240_c0_g1_i1	453	1627D	0	22	0	22	0	4.6532	8.50628	0	17.0126	-	-	0.0204679	0.712254
1627D_12411_c0_g1_i1	258	1627C;1627D	5	10	5	10	4.87061	5.20831	7.0994	6.46581	7.73298	1.19598	0.258193	0.985922	1
1627D_12413_c1_g1_i1	297	1627C;1627D	2	1	2	1	1.45119	0.418456	1.67981	2.58632	0.773298	0.298995	-1.74181	0.724388	1
1627D_12415_c0_g1_i1	555	1627C;1627D	8	10	8	10	1.60064	1.47166	9.03914	10.3453	7.73298	0.747487	-0.419879	0.855428	1
1627D_12417_c0_g1_i1	449	1627C;1627D	5	15	5	15	1.51087	3.22344	9.03264	6.46581	11.5995	1.79397	0.843156	0.655834	1
1627D_12419_c0_g1_i1	211	1627C	7	0	7	0	10.245	0	4.52607	9.05214	0	0	-	0.0325121	0.866734
1627D_1241_c0_g1_i1	269	1627C;1627D	5	4	5	4	4.4554	1.94669	4.7795	6.46581	3.09319	0.478392	-1.06373	0.630059	1
1627D_12420_c0_g1_i1	459	1627C;1627D	6	7	6	7	1.73255	1.4468	6.58603	7.75897	5.41309	0.697655	-0.519414	0.839558	1
1627D_12420_c1_g1_i1	237	1627C;1627D	3	3	3	3	3.47481	1.83073	3.09969	3.87949	2.31989	0.59799	-0.741807	0.875838	1
1627D_12421_c0_g1_i1	839	1627C;1627D	4	30	4	30	0.408736	2.23214	14.1858	5.17265	23.1989	4.48492	2.16508	0.170072	1
1627D_12423_c0_g1_i1	253	1627C;1627D	3	3	3	3	3.03968	1.61569	3.09969	3.87949	2.31989	0.59799	-0.741807	0.875838	1
1627D_12424_c0_g1_i1	207	1627D	0	2	0	2	0	1.58281	0.773298	0	1.5466	-	-	0.844722	1
1627D_12424_c1_g1_i1	234	1627D	0	6	0	6	0	3.74274	2.31989	0	4.63979	-	-	0.248282	1
1627D_12425_c0_g1_i1	207	1627C;1627D	3	3	3	3	4.58095	2.37421	3.09969	3.87949	2.31989	0.59799	-0.741807	0.875838	1
1627D_12428_c0_g1_i1	744	1627C;1627D	25	8	25	8	3.05905	0.716639	19.2577	32.3291	6.18638	0.191357	-2.38566	0.0925409	1
1627D_1242_c0_g1_i1	407	1627C;1627D	10	8	10	8	3.70097	2.04074	9.559	12.9316	6.18638	0.478392	-1.06373	0.523661	1
1627D_1242_c1_g1_i1	419	1627C;1627D	3	5	3	5	1.04431	1.21196	3.87299	3.87949	3.86649	0.99665	-0.00484126	1	1
1627D_12430_c0_g1_i1	531	1627C;1627D	24.5365	28	25	28	5.32432	4.46226	26.9907	32.3291	21.6523	0.669749	-0.578308	0.664687	1
1627D_12430_c0_g2_i1	221	1627C	3.46348	0	3	0	4.59955	0	1.93974	3.87949	0	0	-	0.207942	1
1627D_12431_c0_g1_i1	263	1627C;1627D	2	10	2	10	1.87236	5.06474	5.15965	2.58632	7.73298	2.98995	1.58012	0.463406	1
1627D_12432_c0_g1_i1	246	1627C;1627D	2	10	2	10	2.13702	5.68749	5.15965	2.58632	7.73298	2.98995	1.58012	0.463406	1
1627D_12433_c0_g1_i1	215	1627C;1627D	3	1	3	1	4.22259	0.729999	2.32639	3.87949	0.773298	0.19933	-2.32677	0.449606	1
1627D_12436_c0_g1_i1	372	1627C;1627D	3	8	3	8	1.34248	2.3657	5.03294	3.87949	6.18638	1.59464	0.673231	0.829306	1
1627D_12438_c0_g1_i1	233	1627C;1627D	1	10	1	10	1.19836	6.29384	4.51307	1.29316	7.73298	5.9799	2.58012	0.269732	1
1627D_12439_c0_g1_i1	201	1627D	0	4	0	4	0	3.35695	1.5466	0	3.09319	-	-	0.435645	1
1627D_1243_c0_g1_i1	450	1627C;1627D	26	3	26	3	7.81954	0.642219	17.9711	33.6222	2.31989	0.0689988	-3.85728	0.0146743	0.597145
1627D_12442_c0_g1_i1	436	1627C;1627D	12	14	12	14	3.84885	3.162	13.1721	15.5179	10.8262	0.697655	-0.519414	0.761968	1
1627D_12446_c0_g1_i1	458	1627C;1627D	7	16	7	16	2.03024	3.32095	10.7125	9.05214	12.3728	1.36683	0.450838	0.835328	1
1627D_12452_c0_g1_i1	269	1627C;1627D	3	6	3	6	2.67324	2.92004	4.25964	3.87949	4.63979	1.19598	0.258193	1	1
1627D_12453_c0_g1_i1	276	1627C;1627D	5	2	5	2	4.23561	0.935687	4.0062	6.46581	1.5466	0.239196	-2.06373	0.337831	1
1627D_12455_c0_g1_i1	288	1627C;1627D	2	5	2	5	1.54763	2.19396	3.22641	2.58632	3.86649	1.49497	0.580121	0.969684	1
1627D_12455_c1_g1_i1	202	1627C;1627D	1	1	1	1	1.60214	0.830241	1.03323	1.29316	0.773298	0.59799	-0.741807	1	1
1627D_12457_c0_g1_i1	968	1627C;1627D	664	472	664	472	55.4194	28.5422	611.828	858.66	364.997	0.425077	-1.2342	0.0647903	1
1627D_12462_c0_g1_i1	222	1627C;1627D	2	7	2	7	2.6321	4.80762	3.99971	2.58632	5.41309	2.09296	1.06555	0.71085	1
1627D_12463_c0_g1_i1	234	1627C;1627D	2	5	2	5	2.37579	3.11895	3.22641	2.58632	3.86649	1.49497	0.580121	0.969684	1
1627D_12466_c0_g1_i1	431	1627C;1627D	4	4	4	4	1.31266	0.920513	4.13292	5.17265	3.09319	0.59799	-0.741807	0.808758	1
1627D_12466_c1_g1_i1	233	1627C;1627D	2	2	2	2	2.39673	1.25877	2.06646	2.58632	1.5466	0.59799	-0.741807	0.984725	1
1627D_12471_c0_g1_i1	270	1627C;1627D	2	4	2	4	1.76635	1.93401	2.83976	2.58632	3.09319	1.19598	0.258193	1	1
1627D_12472_c0_g1_i1	403	1627C;1627D	6	5	6	5	2.26931	1.29588	5.81273	7.75897	3.86649	0.498325	-1.00484	0.61879	1
1627D_12474_c0_g1_i1	362	1627C;1627D	7	6	7	6	3.32264	1.84729	6.84596	9.05214	4.63979	0.512563	-0.964199	0.611718	1
1627D_12479_c0_g1_i1	335	1627C;1627D	4	8	4	8	2.24814	2.77767	5.67952	5.17265	6.18638	1.19598	0.258193	1	1
1627D_12482_c0_g1_i1	236	1627D	0	37	0	37	0	22.6779	14.306	0	28.612	-	-	0.00538766	0.345564
1627D_12484_c0_g1_i1	442	1627C;1627D	4	9	4	9	1.24814	1.98662	6.06617	5.17265	6.95968	1.34548	0.428118	0.918274	1
1627D_12487_c0_g1_i1	520	1627C;1627D	10	19	10	19	2.25811	3.14318	13.8121	12.9316	14.6927	1.13618	0.184193	0.963401	1
1627D_1248_c0_g1_i1	848	1627C;1627D	21	34	21	34	2.1128	2.48969	26.7243	27.1564	26.2921	0.968174	-0.0466614	1	1
1627D_12490_c0_g1_i1	653	1627C;1627D	6	12	6	12	0.904983	1.33136	8.51928	7.75897	9.27958	1.19598	0.258193	0.964872	1
1627D_12492_c0_g1_i1	899	1627C;1627D	18	28	18	28	1.66555	1.88148	22.4646	23.2769	21.6523	0.930207	-0.104377	0.973703	1
1627D_12493_c0_g1_i1	721	1627C;1627D	1	61	1	61	0.12849	5.74489	24.2322	1.29316	47.1712	36.4774	5.18893	0.00384815	0.28371
1627D_12494_c0_g1_i1	512	1627C;1627D	6	9	6	9	1.39568	1.53083	7.35933	7.75897	6.95968	0.896985	-0.156844	1	1
1627D_12497_c0_g1_i1	551	1627C;1627D	9	12	9	12	1.82465	1.78968	10.459	11.6385	9.27958	0.79732	-0.326769	0.893028	1
1627D_12499_c0_g1_i1	457	1627C;1627D	3	9	3	9	0.873969	1.87515	5.41958	3.87949	6.95968	1.79397	0.843156	0.736002	1
1627D_12503_c0_g1_i1	303	1627C;1627D	2	3	2	3	1.38786	1.21816	2.45311	2.58632	2.31989	0.896985	-0.156844	1	1
1627D_12503_c1_g1_i1	376	1627C;1627D	3	3	3	3	1.31137	0.872375	3.09969	3.87949	2.31989	0.59799	-0.741807	0.875838	1
1627D_12504_c0_g1_i1	201	1627C;1627D	5	1	5	1	8.09728	0.839238	3.61955	6.46581	0.773298	0.119598	-3.06373	0.194244	1
1627D_12506_c0_g1_i1	470	1627C;1627D	10	15	10	15	2.75213	2.97676	12.2655	12.9316	11.5995	0.896985	-0.156844	0.977939	1
1627D_12507_c0_g1_i1	447	1627C;1627D	2	7	2	7	0.609863	1.5156	3.99971	2.58632	5.41309	2.09296	1.06555	0.71085	1
1627D_12508_c0_g1_i1	271	1627C;1627D	1	4	1	4	0.877788	1.92262	2.19318	1.29316	3.09319	2.39196	1.25819	0.829066	1
1627D_12508_c1_g1_i1	294	1627C;1627D	1	3	1	3	0.741108	1.27501	1.80653	1.29316	2.31989	1.79397	0.843156	1	1
1627D_12509_c1_g1_i1	364	1627C;1627D	3	4	3	4	1.40855	1.22244	3.48634	3.87949	3.09319	0.79732	-0.326769	1	1
1627D_12512_c0_g1_i1	224	1627C;1627D	1	3	1	3	1.28807	2.02296	1.80653	1.29316	2.31989	1.79397	0.843156	1	1
1627D_12514_c0_g1_i1	381	1627C;1627D	14	11	14	11	5.96207	3.13167	13.3053	18.1043	8.50628	0.469849	-1.08973	0.473273	1
1627D_12515_c0_g1_i1	302	1627C;1627D	4	7	4	7	2.79661	2.8552	5.29287	5.17265	5.41309	1.04648	0.0655481	1	1
1627D_1251_c0_g1_i1	201	1627C;1627D	5	5	5	5	8.09728	4.19619	5.16615	6.46581	3.86649	0.59799	-0.741807	0.764054	1
1627D_12520_c0_g1_i1	280	1627C;1627D	5	3	5	3	4.10669	1.37047	4.39285	6.46581	2.31989	0.358794	-1.47877	0.486379	1
1627D_12521_c0_g1_i1	220	1627C;1627D	4	5	4	5	5.35734	3.50769	4.51957	5.17265	3.86649	0.747487	-0.419879	0.950785	1
1627D_12523_c0_g1_i1	221	1627C	2	0	2	0	2.65602	0	1.29316	2.58632	0	0	-	0.39751	1
1627D_12525_c0_g1_i1	205	1627C;1627D	5	7	5	7	7.81157	5.63961	5.93945	6.46581	5.41309	0.837186	-0.25638	0.995339	1
1627D_12527_c0_g1_i1	499	1627C;1627D	34	47	34	47	8.31024	8.37535	40.1563	43.9675	36.345	0.826633	-0.274681	0.829607	1
1627D_12528_c0_g1_i1	206	1627C;1627D	3	4	3	4	4.64075	3.1934	3.48634	3.87949	3.09319	0.79732	-0.326769	1	1
1627D_1252_c0_g1_i1	255	1627C;1627D	1	2	1	2	0.99931	1.06416	1.41988	1.29316	1.5466	1.19598	0.258193	1	1
1627D_1252_c1_g1_i1	235	1627C;1627D	3	1	3	1	3.54098	0.618901	2.32639	3.87949	0.773298	0.19933	-2.32677	0.449606	1
1627D_12530_c0_g1_i1	1823	1627C;1627D	37	150	37	150	1.39464	4.04495	81.9209	47.847	115.995	2.42428	1.27756	0.200023	1
1627D_12531_c0_g1_i1	292	1627C;1627D	1	8	1	8	0.751711	3.44016	3.73977	1.29316	6.18638	4.78392	2.25819	0.377794	1
1627D_12534_c0_g1_i1	258	1627C;1627D	3	5	3	5	2.92236	2.60416	3.87299	3.87949	3.86649	0.99665	-0.00484126	1	1
1627D_12538_c0_g1_i1	216	1627C;1627D	1	2	1	2	1.39332	1.44654	1.41988	1.29316	1.5466	1.19598	0.258193	1	1
1627D_12539_c0_g1_i1	304	1627D	0	9	0	9	0	3.63637	3.47984	0	6.95968	-	-	0.124053	1
1627D_1253_c0_g1_i1	280	1627C;1627D	2	2	2	2	1.64268	0.913648	2.06646	2.58632	1.5466	0.59799	-0.741807	0.984725	1
1627D_1253_c1_g1_i1	378	1627C;1627D	2.00469	5.00282	2	5	0.86749	1.44226	3.22641	2.58632	3.86649	1.49497	0.580121	0.969684	1
1627D_12540_c0_g1_i1	277	1627C;1627D	6	2	6	2	5.04221	0.93069	4.65279	7.75897	1.5466	0.19933	-2.32677	0.247593	1
1627D_12541_c0_g1_i1	264	1627C;1627D	2	2	2	2	1.85781	1.00583	2.06646	2.58632	1.5466	0.59799	-0.741807	0.984725	1
1627D_12541_c1_g1_i1	247	1627C;1627D	1	1	1	1	1.05996	0.564225	1.03323	1.29316	0.773298	0.59799	-0.741807	1	1
1627D_12542_c0_g1_i1	249	1627C;1627D	3	4	3	4	3.14655	2.21917	3.48634	3.87949	3.09319	0.79732	-0.326769	1	1
1627D_12543_c0_g1_i1	207	1627C;1627D	2	3	2	3	3.05396	2.37421	2.45311	2.58632	2.31989	0.896985	-0.156844	1	1
1627D_12544_c0_g1_i1	291	1627C;1627D	5.92451	12.8218	6	13	4.48767	5.54206	8.90592	7.75897	10.0529	1.29564	0.37367	0.897206	1
1627D_12546_c0_g1_i1	317	1627C;1627D	4	10	4	10	2.53019	3.78558	6.45282	5.17265	7.73298	1.49497	0.580121	0.831613	1
1627D_12547_c0_g1_i1	214	1627C;1627D	1	6	1	6	1.42018	4.42882	2.96648	1.29316	4.63979	3.58794	1.84316	0.549187	1
1627D_12548_c0_g1_i1	229	1627C;1627D	2	3	2	3	2.475	1.94028	2.45311	2.58632	2.31989	0.896985	-0.156844	1	1
1627D_12549_c0_g1_i1	245	1627C;1627D	1	3	1	3	1.07602	1.72242	1.80653	1.29316	2.31989	1.79397	0.843156	1	1
1627D_12551_c0_g1_i1	220	1627D	0	12	0	12	0	8.41844	4.63979	0	9.27958	-	-	0.0707548	1
1627D_12553_c0_g1_i1	816	1627C;1627D	99	124	99	124	10.5365	9.62086	111.956	128.023	95.889	0.748998	-0.416967	0.647469	1
1627D_12554_c0_g1_i1	211	1627D	0	2	0	2	0	1.52166	0.773298	0	1.5466	-	-	0.844722	1
1627D_12555_c0_g1_i1	822	1627C;1627D	2	28	2	28	0.210571	2.14842	12.1193	2.58632	21.6523	8.37186	3.06555	0.0794433	1
1627D_12555_c1_g1_i1	331	1627D	0	4	0	4	0	1.41697	1.5466	0	3.09319	-	-	0.435645	1
1627D_12556_c0_g1_i1	301	1627C;1627D	1	10	1	10	0.704361	4.10486	4.51307	1.29316	7.73298	5.9799	2.58012	0.269732	1
1627D_12558_c0_g1_i1	219	1627C;1627D	2	1	2	1	2.70782	0.706736	1.67981	2.58632	0.773298	0.298995	-1.74181	0.724388	1
1627D_12559_c0_g1_i1	282	1627C;1627D	7	3	7	3	5.6695	1.35924	5.68602	9.05214	2.31989	0.256281	-1.9642	0.289282	1
1627D_1255_c0_g1_i1	271	1627C;1627D	1	9	1	9	0.877788	4.3259	4.12642	1.29316	6.95968	5.38191	2.42812	0.317801	1
1627D_12561_c0_g1_i1	409	1627C;1627D	10	7	10	7	3.66311	1.77019	9.17236	12.9316	5.41309	0.418593	-1.25638	0.448153	1
1627D_12562_c0_g2_i1	287	1627C;1627D	53.7395	102.782	54	103	41.8756	45.361	74.7402	69.8308	79.6497	1.14061	0.189806	0.867308	1
1627D_12563_c0_g1_i1	307	1627C;1627D	3	3	3	3	2.02853	1.19474	3.09969	3.87949	2.31989	0.59799	-0.741807	0.875838	1
1627D_12563_c1_g1_i1	577	1627C;1627D	60	31	60	31	11.1941	4.26433	50.781	77.5897	23.9722	0.308961	-1.6945	0.1287	1
1627D_12564_c0_g1_i1	275	1627C;1627D	1	6	1	6	0.853003	2.82275	2.96648	1.29316	4.63979	3.58794	1.84316	0.549187	1
1627D_12564_c1_g1_i1	275	1627D	0	4	0	4	0	1.88183	1.5466	0	3.09319	-	-	0.435645	1
1627D_12565_c0_g1_i1	291	1627C;1627D	5	6	5	6	3.78738	2.59342	5.5528	6.46581	4.63979	0.717588	-0.478772	0.886022	1
1627D_12566_c0_g1_i1	243	1627C;1627D	1	3	1	3	1.09629	1.7493	1.80653	1.29316	2.31989	1.79397	0.843156	1	1
1627D_12566_c1_g1_i1	284	1627C;1627D	2	7	2	7	1.5957	3.13656	3.99971	2.58632	5.41309	2.09296	1.06555	0.71085	1
1627D_12567_c1_g1_i1	298	1627C;1627D	2	2	2	2	1.44151	0.834169	2.06646	2.58632	1.5466	0.59799	-0.741807	0.984725	1
1627D_1256_c0_g1_i1	692	1627C;1627D	7	30	7	30	0.960023	3.01973	16.1255	9.05214	23.1989	2.56281	1.35773	0.366046	1
1627D_12570_c0_g1_i1	369	1627C;1627D	3	6	3	6	1.36618	1.79728	4.25964	3.87949	4.63979	1.19598	0.258193	1	1
1627D_12572_c0_g1_i1	203	1627C;1627D	3	5	3	5	4.76031	4.10979	3.87299	3.87949	3.86649	0.99665	-0.00484126	1	1
1627D_12573_c0_g1_i1	272	1627C;1627D	5.75998	17	6	17	5.01352	8.13744	10.4525	7.75897	13.1461	1.6943	0.760693	0.67693	1
1627D_12574_c0_g1_i1	311	1627D	0	7	0	7	0	2.72882	2.70654	0	5.41309	-	-	0.193592	1
1627D_12574_c1_g1_i1	207	1627D	0	3	0	3	0	2.37421	1.15995	0	2.31989	-	-	0.599876	1
1627D_12577_c0_g1_i1	222	1627C;1627D	3	4	3	4	3.94816	2.74721	3.48634	3.87949	3.09319	0.79732	-0.326769	1	1
1627D_12578_c0_g1_i1	531	1627C;1627D	12	4	12	4	2.60395	0.637466	9.30557	15.5179	3.09319	0.19933	-2.32677	0.157763	1
1627D_1257_c0_g1_i1	332	1627D	0	5	0	5	0	1.76215	1.93325	0	3.86649	-	-	0.325011	1
1627D_1257_c1_g1_i1	251	1627C;1627D	1	1	1	1	1.02991	0.547023	1.03323	1.29316	0.773298	0.59799	-0.741807	1	1
1627D_12580_c0_g1_i1	241	1627C	1	0	1	0	1.1151	0	0.646581	1.29316	0	0	-	0.836862	1
1627D_12583_c0_g1_i1	219	1627C;1627D	2	4	2	4	2.70782	2.82694	2.83976	2.58632	3.09319	1.19598	0.258193	1	1
1627D_12586_c0_g1_i1	474	1627C;1627D	11	17	11	17	2.97681	3.32285	13.6854	14.2248	13.1461	0.924166	-0.113776	0.995728	1
1627D_12587_c0_g1_i1	210	1627C;1627D	1	7	1	7	1.48171	5.37532	3.35312	1.29316	5.41309	4.18593	2.06555	0.45332	1
1627D_12588_c0_g1_i1	312	1627D	0	6	0	6	0	2.3279	2.31989	0	4.63979	-	-	0.248282	1
1627D_12588_c1_g1_i1	207	1627C	2	0	2	0	3.05396	0	1.29316	2.58632	0	0	-	0.39751	1
1627D_1258_c0_g1_i1	250	1627C;1627D	2	2	2	2	2.07838	1.10127	2.06646	2.58632	1.5466	0.59799	-0.741807	0.984725	1
1627D_1258_c1_g1_i1	247	1627C;1627D	3	1	3	1	3.17987	0.564225	2.32639	3.87949	0.773298	0.19933	-2.32677	0.449606	1
1627D_12590_c0_g1_i1	502	1627C;1627D	4	7	4	7	0.9666	1.23311	5.29287	5.17265	5.41309	1.04648	0.0655481	1	1
1627D_12594_c0_g1_i1	524	1627C;1627D	17	20	17	20	3.78333	3.26417	18.7249	21.9838	15.466	0.703518	-0.507342	0.738114	1
1627D_12595_c0_g1_i1	445	1627C;1627D	10	7	10	7	3.07744	1.52849	9.17236	12.9316	5.41309	0.418593	-1.25638	0.448153	1
1627D_12596_c0_g1_i1	203	1627C;1627D	4	4	4	4	6.34708	3.28784	4.13292	5.17265	3.09319	0.59799	-0.741807	0.808758	1
1627D_12597_c0_g1_i1	270	1627D	0	8	0	8	0	3.86802	3.09319	0	6.18638	-	-	0.153719	1
1627D_12599_c0_g1_i1	1364	1627C;1627D	70	152	70	152	3.73936	5.83423	104.031	90.5214	117.541	1.29849	0.376838	0.693709	1
1627D_1259_c0_g1_i1	212	1627C;1627D	2	10	2	10	2.89722	7.52155	5.15965	2.58632	7.73298	2.98995	1.58012	0.463406	1
1627D_1259_c0_g2_i1	431	1627C;1627D	7	9	7	9	2.29715	2.07115	8.00591	9.05214	6.95968	0.768844	-0.379237	0.891211	1
1627D_125_c0_g1_i1	248	1627D	0	2	0	2	0	1.12055	0.773298	0	1.5466	-	-	0.844722	1
1627D_12600_c0_g1_i1	445	1627C;1627D	18	8	18	8	5.5394	1.74684	14.7317	23.2769	6.18638	0.265773	-1.91173	0.193791	1
1627D_12601_c0_g1_i1	600	1627C;1627D	22	15	22	15	3.83038	1.92564	20.0245	28.4496	11.5995	0.40772	-1.29435	0.346724	1
1627D_12602_c0_g1_i1	575	1627C;1627D	7	20	7	20	1.31406	2.76865	12.259	9.05214	15.466	1.70854	0.772766	0.651489	1
1627D_12603_c0_g1_i1	327	1627C;1627D	1	6	1	6	0.592007	2.1647	2.96648	1.29316	4.63979	3.58794	1.84316	0.549187	1
1627D_12605_c0_g1_i1	231	1627C;1627D	3	9	3	9	3.65374	5.72742	5.41958	3.87949	6.95968	1.79397	0.843156	0.736002	1
1627D_12616_c0_g1_i1	209	1627C;1627D	6	1	6	1	9.00479	0.775808	4.26614	7.75897	0.773298	0.099665	-3.32677	0.135332	1
1627D_12617_c0_g1_i1	228	1627C;1627D	1	1	1	1	1.24755	0.652421	1.03323	1.29316	0.773298	0.59799	-0.741807	1	1
1627D_12617_c1_g1_i1	205	1627D	0	3	0	3	0	2.41698	1.15995	0	2.31989	-	-	0.599876	1
1627D_12618_c0_g1_i1	204	1627C;1627D	6	1	6	1	9.4289	0.812835	4.26614	7.75897	0.773298	0.099665	-3.32677	0.135332	1
1627D_12619_c0_g1_i1	441	1627C	18	0	18	0	5.64133	0	11.6385	23.2769	0	0	-	0.00292879	0.244682
1627D_12622_c0_g1_i1	216	1627D	0	10	0	10	0	7.23271	3.86649	0	7.73298	-	-	0.101579	1
1627D_12623_c0_g1_i1	231	1627C;1627D	3	5	3	5	3.65374	3.1819	3.87299	3.87949	3.86649	0.99665	-0.00484126	1	1
1627D_12625_c0_g1_i1	225	1627C;1627D	7	1	7	1	8.93708	0.667044	4.91272	9.05214	0.773298	0.0854271	-3.54916	0.0977001	1
1627D_12629_c0_g1_i1	1692	1627C;1627D	2613	2301	2613	2301	107.526	67.8056	2579.2	3379.03	1779.36	0.526588	-0.925253	0.142305	1
1627D_1262_c0_g1_i1	578	1627C;1627D	5	23	5	23	0.929893	3.15439	12.1258	6.46581	17.7859	2.75075	1.45983	0.365683	1
1627D_12630_c0_g1_i1	240	1627C;1627D	2	5	2	5	2.25146	2.98142	3.22641	2.58632	3.86649	1.49497	0.580121	0.969684	1
1627D_12632_c0_g1_i1	719	1627C;1627D	20	15	20	15	2.58109	1.41896	18.7314	25.8632	11.5995	0.448492	-1.15684	0.408557	1
1627D_12633_c0_g1_i1	228	1627C;1627D	1	6	1	6	1.24755	3.91453	2.96648	1.29316	4.63979	3.58794	1.84316	0.549187	1
1627D_12634_c0_g1_i1	337	1627C;1627D	1	12	1	12	0.554518	4.12917	5.28637	1.29316	9.27958	7.17588	2.84316	0.199704	1
1627D_12636_c0_g1_i1	373	1627C;1627D	3	7	3	7	1.33384	2.06112	4.64629	3.87949	5.41309	1.39531	0.480586	0.937418	1
1627D_12637_c0_g1_i1	204	1627C;1627D	12	6	12	6	18.8578	4.87701	10.0789	15.5179	4.63979	0.298995	-1.74181	0.274993	1
1627D_12638_c0_g1_i1	426	1627C;1627D	7	14	7	14	2.35333	3.29141	9.93915	9.05214	10.8262	1.19598	0.258193	0.949135	1
1627D_1263_c0_g1_i1	602	1627C;1627D	11	27	11	27	1.90391	3.44558	17.5519	14.2248	20.879	1.46779	0.553649	0.730394	1
1627D_12640_c0_g1_i1	318	1627C;1627D	5	1	5	1	3.14133	0.37711	3.61955	6.46581	0.773298	0.119598	-3.06373	0.194244	1
1627D_12640_c1_g1_i1	214	1627C	4	0	4	0	5.68072	0	2.58632	5.17265	0	0	-	0.118811	1
1627D_12644_c0_g1_i1	224	1627C;1627D	2	7	2	7	2.57615	4.72023	3.99971	2.58632	5.41309	2.09296	1.06555	0.71085	1
1627D_12646_c0_g1_i1	688	1627C;1627D	9	10	9	10	1.24595	1.01631	9.68572	11.6385	7.73298	0.664433	-0.589804	0.755212	1
1627D_12647_c0_g1_i1	743	1627C;1627D	2	49	2	49	0.245235	4.39889	20.239	2.58632	37.8916	14.6508	3.8729	0.0188284	0.676324
1627D_12648_c0_g1_i1	216	1627C;1627D	1	1	1	1	1.39332	0.723271	1.03323	1.29316	0.773298	0.59799	-0.741807	1	1
1627D_12648_c1_g1_i1	223	1627C;1627D	1	2	1	2	1.30281	1.36136	1.41988	1.29316	1.5466	1.19598	0.258193	1	1
1627D_12651_c0_g1_i1	412	1627C;1627D	2	5	2	5	0.721689	1.24911	3.22641	2.58632	3.86649	1.49497	0.580121	0.969684	1
1627D_12651_c1_g1_i1	358	1627C;1627D	2	4	2	4	0.970786	1.25111	2.83976	2.58632	3.09319	1.19598	0.258193	1	1
1627D_12658_c0_g1_i1	210	1627C;1627D	3	3	3	3	4.44512	2.30371	3.09969	3.87949	2.31989	0.59799	-0.741807	0.875838	1
1627D_12659_c0_g1_i1	408	1627D	0	9	0	9	0	2.28584	3.47984	0	6.95968	-	-	0.124053	1
1627D_1265_c0_g1_i1	571	1627C;1627D	1	11	1	11	0.190076	1.5414	4.89972	1.29316	8.50628	6.57789	2.71762	0.230951	1
1627D_1265_c1_g1_i1	271	1627D	0	9	0	9	0	4.3259	3.47984	0	6.95968	-	-	0.124053	1
1627D_12661_c0_g1_i1	302	1627C;1627D	6	3	6	3	4.19491	1.22366	5.03943	7.75897	2.31989	0.298995	-1.74181	0.371103	1
1627D_12664_c0_g1_i1	265	1627C;1627D	2	5	2	5	1.84057	2.49607	3.22641	2.58632	3.86649	1.49497	0.580121	0.969684	1
1627D_12665_c0_g1_i1	249	1627C;1627D	8	3	8	3	8.3908	1.66438	6.3326	10.3453	2.31989	0.224246	-2.15684	0.230122	1
1627D_12667_c0_g1_i1	959	1627C;1627D	14	26	14	26	1.18361	1.59307	19.105	18.1043	20.1058	1.11055	0.151278	0.962082	1
1627D_12668_c0_g1_i1	686	1627C;1627D	236	226	236	226	32.8229	23.0813	239.976	305.186	174.765	0.572651	-0.804271	0.29003	1
1627D_1266_c0_g1_i1	408	1627C;1627D	7	16	7	16	2.57749	4.06372	10.7125	9.05214	12.3728	1.36683	0.450838	0.835328	1
1627D_12670_c0_g1_i1	212	1627C;1627D	3	2	3	2	4.34583	1.50431	2.71304	3.87949	1.5466	0.39866	-1.32677	0.677009	1
1627D_12672_c0_g1_i1	583	1627C;1627D	4	14	4	14	0.732693	1.89084	7.99941	5.17265	10.8262	2.09296	1.06555	0.573116	1
1627D_12674_c0_g1_i1	418	1627C;1627D	3	10	3	10	1.04897	2.43448	5.80623	3.87949	7.73298	1.9933	0.995159	0.655671	1
1627D_12675_c0_g1_i1	391	1627C;1627D	2	9	2	9	0.805903	2.45244	4.773	2.58632	6.95968	2.69095	1.42812	0.531275	1
1627D_12678_c0_g1_i1	228	1627C;1627D	1	4	1	4	1.24755	2.60968	2.19318	1.29316	3.09319	2.39196	1.25819	0.829066	1
1627D_12679_c0_g1_i1	227	1627C;1627D	5	7	5	7	6.27848	4.60615	5.93945	6.46581	5.41309	0.837186	-0.25638	0.995339	1
1627D_12682_c0_g1_i1	230	1627C;1627D	4	3	4	3	4.91498	1.9236	3.74627	5.17265	2.31989	0.448492	-1.15684	0.648551	1
1627D_12689_c0_g1_i1	242	1627C	5	0	5	0	5.53179	0	3.23291	6.46581	0	0	-	0.0728995	1
1627D_1268_c0_g1_i1	927	1627C;1627D	13	34	13	34	1.1521	2.18604	21.5516	16.8111	26.2921	1.56397	0.645216	0.660054	1
1627D_12691_c0_g1_i1	237	1627C;1627D	4	9	4	9	4.63308	5.4922	6.06617	5.17265	6.95968	1.34548	0.428118	0.918274	1
1627D_12692_c0_g1_i1	258	1627D	0	3	0	3	0	1.56249	1.15995	0	2.31989	-	-	0.599876	1
1627D_12692_c1_g1_i1	240	1627C;1627D	2	1	2	1	2.25146	0.596283	1.67981	2.58632	0.773298	0.298995	-1.74181	0.724388	1
1627D_12693_c0_g1_i1	255	1627C	2.0189	0	2	0	2.0175	0	1.29316	2.58632	0	0	-	0.39751	1
1627D_12693_c0_g2_i1	532	1627C;1627D	8.9811	8	9	8	1.94267	1.27046	8.91242	11.6385	6.18638	0.531547	-0.911732	0.601777	1
1627D_12694_c0_g1_i1	688	1627C;1627D	45	10	45	10	6.22973	1.01631	32.9626	58.1923	7.73298	0.132887	-2.91173	0.024444	0.772227
1627D_12694_c1_g1_i1	287	1627C;1627D	5	1	5	1	3.89616	0.441334	3.61955	6.46581	0.773298	0.119598	-3.06373	0.194244	1
1627D_12695_c0_g1_i1	419	1627C;1627D	3	7	3	7	1.04431	1.69675	4.64629	3.87949	5.41309	1.39531	0.480586	0.937418	1
1627D_12698_c0_g1_i1	225	1627C;1627D	2	1	2	1	2.55345	0.667044	1.67981	2.58632	0.773298	0.298995	-1.74181	0.724388	1
1627D_12698_c1_g1_i1	237	1627D	0	4	0	4	0	2.44098	1.5466	0	3.09319	-	-	0.435645	1
1627D_1269_c0_g1_i1	496	1627C;1627D	7	16	7	16	1.73024	2.88312	10.7125	9.05214	12.3728	1.36683	0.450838	0.835328	1
1627D_12700_c0_g1_i1	260	1627D	0	6	0	6	0	3.09057	2.31989	0	4.63979	-	-	0.248282	1
1627D_12701_c1_g1_i1	307	1627D	0	3	0	3	0	1.19474	1.15995	0	2.31989	-	-	0.599876	1
1627D_12704_c0_g1_i1	201	1627C;1627D	7	1	7	1	11.3362	0.839238	4.91272	9.05214	0.773298	0.0854271	-3.54916	0.0977001	1
1627D_12705_c0_g1_i1	1188	1627C;1627D	30	44	30	44	1.9078	2.01616	36.41	38.7949	34.0251	0.877052	-0.189266	0.894225	1
1627D_12707_c0_g1_i1	364	1627C;1627D	4	6	4	6	1.87807	1.83366	4.90622	5.17265	4.63979	0.896985	-0.156844	1	1
1627D_12709_c0_g1_i1	225	1627C;1627D	5	4	5	4	6.38363	2.66817	4.7795	6.46581	3.09319	0.478392	-1.06373	0.630059	1
1627D_1270_c0_g1_i1	371	1627C;1627D	8	1	8	1	3.60047	0.296991	5.5593	10.3453	0.773298	0.0747487	-3.74181	0.0732904	1
1627D_12710_c0_g1_i1	792	1627C;1627D	30	47	30	47	3.33763	3.81704	37.5699	38.7949	36.345	0.936851	-0.0941086	0.959234	1
1627D_12712_c0_g1_i1	290	1627C;1627D	10	4	10	4	7.63223	1.73821	8.01241	12.9316	3.09319	0.239196	-2.06373	0.22168	1
1627D_12714_c0_g1_i1	322	1627C;1627D	5	7	5	7	3.0572	2.58746	5.93945	6.46581	5.41309	0.837186	-0.25638	0.995339	1
1627D_12716_c0_g1_i1	223	1627D	0	12	0	12	0	8.16816	4.63979	0	9.27958	-	-	0.0707548	1
1627D_12717_c0_g1_i1	1029	1627C;1627D	75	71	75	71	5.76065	3.94383	75.9457	96.9872	54.9042	0.566097	-0.820878	0.411818	1
1627D_12718_c0_g1_i1	431	1627C;1627D	6	9	6	9	1.96899	2.07115	7.35933	7.75897	6.95968	0.896985	-0.156844	1	1
1627D_12719_c0_g1_i1	242	1627C;1627D	2	6.58896	2	7	2.21271	3.87051	3.99971	2.58632	5.41309	2.09296	1.06555	0.71085	1
1627D_12722_c0_g1_i1	291	1627D	0	36	0	36	0	15.5605	13.9194	0	27.8387	-	-	0.00583038	0.363497
1627D_12725_c0_g1_i1	220	1627C;1627D	3	2	3	2	4.018	1.40307	2.71304	3.87949	1.5466	0.39866	-1.32677	0.677009	1
1627D_12726_c0_g1_i1	218	1627D	0	8	0	8	0	5.68962	3.09319	0	6.18638	-	-	0.153719	1
1627D_1272_c0_g1_i1	222	1627D	0	7	0	7	0	4.80762	2.70654	0	5.41309	-	-	0.193592	1
1627D_12731_c0_g1_i1	301	1627C;1627D	3	2	3	2	2.11308	0.820971	2.71304	3.87949	1.5466	0.39866	-1.32677	0.677009	1
1627D_12731_c1_g1_i1	280	1627C;1627D	2	3	2	3	1.64268	1.37047	2.45311	2.58632	2.31989	0.896985	-0.156844	1	1
1627D_12732_c0_g1_i1	400	1627C;1627D	1	9	1	9	0.384242	2.36594	4.12642	1.29316	6.95968	5.38191	2.42812	0.317801	1
1627D_12732_c1_g1_i1	204	1627C;1627D	1	3	1	3	1.57148	2.43851	1.80653	1.29316	2.31989	1.79397	0.843156	1	1
1627D_12733_c0_g1_i1	299	1627D	0	6	0	6	0	2.48722	2.31989	0	4.63979	-	-	0.248282	1
1627D_12733_c1_g1_i1	321	1627D	0	7	0	7	0	2.60151	2.70654	0	5.41309	-	-	0.193592	1
1627D_12734_c0_g1_i1	277	1627C;1627D	2	8	2	8	1.68074	3.72276	4.38635	2.58632	6.18638	2.39196	1.25819	0.612889	1
1627D_12737_c0_g1_i1	207	1627C;1627D	3	3	3	3	4.58095	2.37421	3.09969	3.87949	2.31989	0.59799	-0.741807	0.875838	1
1627D_12739_c0_g1_i1	269	1627C;1627D	2	2	2	2	1.78216	0.973347	2.06646	2.58632	1.5466	0.59799	-0.741807	0.984725	1
1627D_12739_c1_g1_i1	266	1627C;1627D	2	4	2	4	1.82431	1.98744	2.83976	2.58632	3.09319	1.19598	0.258193	1	1
1627D_1273_c0_g1_i1	487	1627C;1627D	11	7	11	7	2.82153	1.3045	9.81894	14.2248	5.41309	0.380539	-1.39388	0.388115	1
1627D_1273_c1_g1_i1	249	1627C;1627D	4	3	4	3	4.1954	1.66438	3.74627	5.17265	2.31989	0.448492	-1.15684	0.648551	1
1627D_12741_c0_g1_i1	496	1627C;1627D	6	12	6	12	1.48307	2.16234	8.51928	7.75897	9.27958	1.19598	0.258193	0.964872	1
1627D_12742_c0_g1_i1	211	1627C;1627D	3	2	3	2	4.39071	1.52166	2.71304	3.87949	1.5466	0.39866	-1.32677	0.677009	1
1627D_12743_c0_g1_i1	231	1627D	0	29	0	29	0	18.455	11.2128	0	22.4256	-	-	0.0105459	0.504805
1627D_12744_c0_g1_i1	225	1627C	6	0	6	0	7.66035	0	3.87949	7.75897	0	0	-	0.0474753	1
1627D_12745_c0_g1_i1	524	1627C;1627D	27.0727	18	27	18	6.025	2.93775	24.4174	34.9154	13.9194	0.39866	-1.32677	0.313391	1
1627D_12746_c1_g1_i1	469	1627C;1627D	4	11	4	11	1.10546	2.19106	6.83946	5.17265	8.50628	1.64447	0.717625	0.754905	1
1627D_12749_c0_g1_i1	225	1627C;1627D	1	6	1	6	1.27673	4.00226	2.96648	1.29316	4.63979	3.58794	1.84316	0.549187	1
1627D_12750_c0_g1_i1	240	1627C;1627D	4	2	4	2	4.50292	1.19257	3.35962	5.17265	1.5466	0.298995	-1.74181	0.472747	1
1627D_12751_c0_g1_i1	379	1627C;1627D	7	7	7	7	3.01133	2.0099	7.23261	9.05214	5.41309	0.59799	-0.741807	0.711478	1
1627D_12753_c0_g1_i1	253	1627C;1627D	4	3	4	3	4.0529	1.61569	3.74627	5.17265	2.31989	0.448492	-1.15684	0.648551	1
1627D_12755_c0_g1_i1	983	1627C;1627D	1	43	1	43	0.081722	2.54477	17.2725	1.29316	33.2518	25.7136	4.68446	0.0123194	0.549597
1627D_12756_c0_g1_i1	406	1627C;1627D	1	9	1	9	0.372122	2.30429	4.12642	1.29316	6.95968	5.38191	2.42812	0.317801	1
1627D_12757_c0_g1_i1	225	1627C;1627D	5	6	5	6	6.38363	4.00226	5.5528	6.46581	4.63979	0.717588	-0.478772	0.886022	1
1627D_12759_c0_g1_i1	853	1627C;1627D	27	11	27	11	2.6934	0.798463	21.7108	34.9154	8.50628	0.243626	-2.03726	0.13583	1
1627D_1275_c0_g1_i1	226	1627C;1627D	6	3	6	3	7.60102	1.98804	5.03943	7.75897	2.31989	0.298995	-1.74181	0.371103	1
1627D_12761_c0_g1_i1	206	1627C;1627D	2	10	2	10	3.09383	7.98351	5.15965	2.58632	7.73298	2.98995	1.58012	0.463406	1
1627D_12763_c0_g1_i1	555	1627C;1627D	6	13	6	13	1.20048	1.91316	8.90592	7.75897	10.0529	1.29564	0.37367	0.897206	1
1627D_12766_c0_g1_i1	226	1627C;1627D	2	3	2	3	2.53367	1.98804	2.45311	2.58632	2.31989	0.896985	-0.156844	1	1
1627D_12767_c0_g1_i1	208	1627C;1627D	4	3	4	3	6.05247	2.3474	3.74627	5.17265	2.31989	0.448492	-1.15684	0.648551	1
1627D_12770_c0_g1_i1	321	1627C;1627D	13	23	13	23	8.01044	8.54783	17.2985	16.8111	17.7859	1.05798	0.0813154	1	1
1627D_12770_c1_g1_i1	249	1627C;1627D	4	3	4	3	4.1954	1.66438	3.74627	5.17265	2.31989	0.448492	-1.15684	0.648551	1
1627D_12771_c0_g1_i1	206	1627D	0	8	0	8	0	6.38681	3.09319	0	6.18638	-	-	0.153719	1
1627D_12772_c0_g1_i1	429	1627C;1627D	7	9	7	9	2.31942	2.09051	8.00591	9.05214	6.95968	0.768844	-0.379237	0.891211	1
1627D_12773_c0_g1_i1	262	1627C;1627D	1	8	1	8	0.946156	4.07396	3.73977	1.29316	6.18638	4.78392	2.25819	0.377794	1
1627D_12775_c0_g1_i1	303	1627D	0	7	0	7	0	2.84238	2.70654	0	5.41309	-	-	0.193592	1
1627D_12777_c0_g1_i1	627	1627C;1627D	8	35	8	35	1.29145	4.16374	18.7054	10.3453	27.0654	2.61621	1.38748	0.338339	1
1627D_12778_c0_g1_i1	495	1627C;1627D	6.45853	7.47268	6	7	1.60282	1.35154	6.58603	7.75897	5.41309	0.697655	-0.519414	0.839558	1
1627D_12778_c0_g2_i1	334	1627C;1627D	7.54147	5.52732	8	6	4.26466	1.92799	7.49254	10.3453	4.63979	0.448492	-1.15684	0.51423	1
1627D_1277_c0_g1_i1	251	1627C;1627D	5	6	5	6	5.14957	3.28214	5.5528	6.46581	4.63979	0.717588	-0.478772	0.886022	1
1627D_12785_c0_g1_i1	243	1627C;1627D	4	8	4	8	4.38518	4.6648	5.67952	5.17265	6.18638	1.19598	0.258193	1	1
1627D_12786_c0_g1_i1	214	1627D	0	3	0	3	0	2.21441	1.15995	0	2.31989	-	-	0.599876	1
1627D_12787_c0_g1_i1	283	1627C;1627D	4	4	4	4	3.21562	1.80358	4.13292	5.17265	3.09319	0.59799	-0.741807	0.808758	1
1627D_12788_c0_g1_i1	386	1627C;1627D	4	6	4	6	1.65714	1.67066	4.90622	5.17265	4.63979	0.896985	-0.156844	1	1
1627D_12789_c0_g1_i1	686	1627C;1627D	92	121	92	121	12.7954	12.3577	106.27	118.971	93.5691	0.786487	-0.346506	0.709204	1
1627D_1278_c0_g1_i1	218	1627D	0	2	0	2	0	1.4224	0.773298	0	1.5466	-	-	0.844722	1
1627D_12791_c0_g1_i1	370	1627C;1627D	3	9	3	9	1.35828	2.6835	5.41958	3.87949	6.95968	1.79397	0.843156	0.736002	1
1627D_12792_c0_g1_i1	276	1627C;1627D	4	3	4	3	3.38849	1.40353	3.74627	5.17265	2.31989	0.448492	-1.15684	0.648551	1
1627D_12793_c0_g1_i1	231	1627C;1627D	7	5	7	5	8.5254	3.1819	6.45931	9.05214	3.86649	0.427136	-1.22723	0.506475	1
1627D_12795_c0_g1_i1	221	1627D	0	4	0	4	0	2.77595	1.5466	0	3.09319	-	-	0.435645	1
1627D_12795_c1_g1_i1	229	1627D	0	3	0	3	0	1.94028	1.15995	0	2.31989	-	-	0.599876	1
1627D_12796_c0_g1_i1	215	1627C;1627D	1	7	1	7	1.40753	5.10999	3.35312	1.29316	5.41309	4.18593	2.06555	0.45332	1
1627D_12797_c0_g1_i1	348	1627C;1627D	11	4	11	4	5.68472	1.30926	8.65899	14.2248	3.09319	0.217451	-2.20124	0.186321	1
1627D_12800_c0_g1_i1	207	1627C;1627D	4	5	4	5	6.10793	3.95702	4.51957	5.17265	3.86649	0.747487	-0.419879	0.950785	1
1627D_12801_c0_g1_i1	535	1627D	0	87	0	87	0	13.685	33.6385	0	67.2769	-	-	0.000196746	0.0418221
1627D_12802_c0_g1_i1	229	1627C;1627D	2	3	2	3	2.475	1.94028	2.45311	2.58632	2.31989	0.896985	-0.156844	1	1
1627D_12803_c0_g1_i1	342	1627C;1627D	7	10	7	10	3.76527	3.3665	8.39256	9.05214	7.73298	0.854271	-0.227234	0.970937	1
1627D_12805_c0_g1_i1	251	1627C;1627D	2	3	2	3	2.05983	1.64107	2.45311	2.58632	2.31989	0.896985	-0.156844	1	1
1627D_12805_c1_g1_i1	221	1627C;1627D	2	3	2	3	2.65602	2.08197	2.45311	2.58632	2.31989	0.896985	-0.156844	1	1
1627D_12807_c0_g1_i1	294	1627C;1627D	4	7	4	7	2.96443	2.97502	5.29287	5.17265	5.41309	1.04648	0.0655481	1	1
1627D_12808_c0_g1_i1	231	1627C;1627D	3	4	3	4	3.65374	2.54552	3.48634	3.87949	3.09319	0.79732	-0.326769	1	1
1627D_12810_c0_g1_i1	260	1627C;1627D	4	7	4	7	3.84804	3.60566	5.29287	5.17265	5.41309	1.04648	0.0655481	1	1
1627D_12811_c0_g1_i1	211	1627C;1627D	1	14	1	14	1.46357	10.6516	6.05967	1.29316	10.8262	8.37186	3.06555	0.153248	1
1627D_12814_c0_g1_i1	207	1627C	9	0	9	0	13.7428	0	5.81923	11.6385	0	0	-	0.017539	0.648392
1627D_12815_c0_g1_i1	232	1627C;1627D	4	4	4	4	4.8371	2.53213	4.13292	5.17265	3.09319	0.59799	-0.741807	0.808758	1
1627D_12816_c0_g1_i1	316	1627D	0	15	0	15	0	5.70467	5.79974	0	11.5995	-	-	0.0450846	1
1627D_12818_c0_g1_i1	331	1627D	0	7	0	7	0	2.47971	2.70654	0	5.41309	-	-	0.193592	1
1627D_12818_c1_g1_i1	225	1627C;1627D	1	2	1	2	1.27673	1.33409	1.41988	1.29316	1.5466	1.19598	0.258193	1	1
1627D_12819_c0_g1_i1	232	1627C;1627D	3	7	3	7	3.62783	4.43123	4.64629	3.87949	5.41309	1.39531	0.480586	0.937418	1
1627D_1281_c0_g1_i1	565	1627C;1627D	9	8	9	8	1.74348	1.14179	8.91242	11.6385	6.18638	0.531547	-0.911732	0.601777	1
1627D_12820_c0_g1_i1	239	1627C;1627D	3	4	3	4	3.40734	2.40383	3.48634	3.87949	3.09319	0.79732	-0.326769	1	1
1627D_12821_c0_g1_i1	219	1627C	6	0	6	0	8.12345	0	3.87949	7.75897	0	0	-	0.0474753	1
1627D_12825_c0_g1_i1	251	1627C;1627D	4	2	4	2	4.11966	1.09405	3.35962	5.17265	1.5466	0.298995	-1.74181	0.472747	1
1627D_12827_c0_g1_i1	223	1627C;1627D	2	4	2	4	2.60563	2.72272	2.83976	2.58632	3.09319	1.19598	0.258193	1	1
1627D_12828_c0_g1_i1	206	1627C;1627D	1	3	1	3	1.54692	2.39505	1.80653	1.29316	2.31989	1.79397	0.843156	1	1
1627D_12829_c0_g1_i1	213	1627D	0	7	0	7	0	5.2193	2.70654	0	5.41309	-	-	0.193592	1
1627D_1282_c0_g1_i1	221	1627C;1627D	6	3	6	3	7.96807	2.08197	5.03943	7.75897	2.31989	0.298995	-1.74181	0.371103	1
1627D_12830_c0_g2_i1	310	1627C;1627D	1	8	1	8	0.664124	3.13508	3.73977	1.29316	6.18638	4.78392	2.25819	0.377794	1
1627D_12831_c0_g1_i1	237	1627C;1627D	3	5	3	5	3.47481	3.05122	3.87299	3.87949	3.86649	0.99665	-0.00484126	1	1
1627D_12832_c0_g1_i1	240	1627C;1627D	2	7	2	7	2.25146	4.17398	3.99971	2.58632	5.41309	2.09296	1.06555	0.71085	1
1627D_12833_c0_g1_i1	275	1627C;1627D	3	6	3	6	2.55901	2.82275	4.25964	3.87949	4.63979	1.19598	0.258193	1	1
1627D_12834_c0_g1_i1	368	1627C;1627D	6	7	6	7	2.74835	2.10604	6.58603	7.75897	5.41309	0.697655	-0.519414	0.839558	1
1627D_12837_c0_g1_i1	363	1627C;1627D	9	15	9	15	4.24989	4.60113	11.619	11.6385	11.5995	0.99665	-0.00484126	1	1
1627D_12838_c0_g1_i1	246	1627C;1627D	7	17	7	17	7.47959	9.66873	11.0991	9.05214	13.1461	1.45226	0.538301	0.784262	1
1627D_12839_c0_g1_i1	255	1627C	11	0	11	0	10.9924	0	7.11239	14.2248	0	0	-	0.0108714	0.506504
1627D_1283_c0_g1_i1	318	1627C;1627D	6.00391	7	6	7	3.77205	2.63977	6.58603	7.75897	5.41309	0.697655	-0.519414	0.839558	1
1627D_12842_c0_g1_i1	347	1627C;1627D	6	2	6	2	3.11892	0.657814	4.65279	7.75897	1.5466	0.19933	-2.32677	0.247593	1
1627D_12843_c0_g1_i1	390	1627C;1627D	4	8	4	8	1.62115	2.1887	5.67952	5.17265	6.18638	1.19598	0.258193	1	1
1627D_12845_c0_g1_i1	394	1627C;1627D	4	6	4	6	1.58684	1.61445	4.90622	5.17265	4.63979	0.896985	-0.156844	1	1
1627D_12847_c0_g1_i1	273	1627C;1627D	8	8	8	8	6.91905	3.81137	8.26584	10.3453	6.18638	0.59799	-0.741807	0.694402	1
1627D_12848_c0_g1_i1	204	1627C;1627D	2	5	2	5	3.14297	4.06418	3.22641	2.58632	3.86649	1.49497	0.580121	0.969684	1
1627D_12849_c0_g1_i1	468	1627D	0	7	0	7	0	1.39905	2.70654	0	5.41309	-	-	0.193592	1
1627D_12849_c1_g1_i1	236	1627C;1627D	2	2	2	2	2.34385	1.22583	2.06646	2.58632	1.5466	0.59799	-0.741807	0.984725	1
1627D_12851_c0_g1_i1	281	1627C;1627D	5	2	5	2	4.07571	0.910401	4.0062	6.46581	1.5466	0.239196	-2.06373	0.337831	1
1627D_12852_c0_g1_i1	574	1627C;1627D	4	8	4	8	0.753149	1.11048	5.67952	5.17265	6.18638	1.19598	0.258193	1	1
1627D_12855_c0_g1_i1	356	1627C;1627D	5	9	5	9	2.45905	2.84144	6.71275	6.46581	6.95968	1.07638	0.10619	1	1
1627D_12856_c0_g1_i1	262	1627D	0	8	0	8	0	4.07396	3.09319	0	6.18638	-	-	0.153719	1
1627D_12858_c0_g1_i1	718	1627C;1627D	20	14	20	14	2.58677	1.32738	18.3447	25.8632	10.8262	0.418593	-1.25638	0.370406	1
1627D_12859_c0_g1_i1	294	1627C;1627D	7	2	7	2	5.18776	0.850006	5.29937	9.05214	1.5466	0.170854	-2.54916	0.186571	1
1627D_1285_c0_g1_i1	260	1627C;1627D	9	1	9	1	8.65809	0.515094	6.20588	11.6385	0.773298	0.0664433	-3.91173	0.0567843	1
1627D_12860_c0_g1_i1	245	1627D	0	9.4593	0	9	0	5.43096	3.47984	0	6.95968	-	-	0.124053	1
1627D_12861_c0_g1_i1	456	1627C;1627D	12	12	12	12	3.51257	2.50894	12.3988	15.5179	9.27958	0.59799	-0.741807	0.647811	1
1627D_12865_c0_g1_i1	505	1627C;1627D	14	142	14	142	3.34356	24.7702	63.9563	18.1043	109.808	6.06533	2.60059	0.0194189	0.691819
1627D_12867_c1_g1_i1	245	1627C	1	0	1	0	1.07602	0	0.646581	1.29316	0	0	-	0.836862	1
1627D_12871_c0_g1_i1	333	1627D	0	9	0	9	0	3.15618	3.47984	0	6.95968	-	-	0.124053	1
1627D_12872_c0_g1_i1	252	1627C;1627D	2	8	2	8	2.04362	4.33542	4.38635	2.58632	6.18638	2.39196	1.25819	0.612889	1
1627D_12878_c0_g1_i1	217	1627C;1627D	4	2	4	2	5.52703	1.43017	3.35962	5.17265	1.5466	0.298995	-1.74181	0.472747	1
1627D_12879_c0_g1_i1	340	1627C;1627D	9	5	9	5	4.90313	1.69664	7.75248	11.6385	3.86649	0.332217	-1.5898	0.350347	1
1627D_1287_c0_g1_i1	341	1627C;1627D	7	3	7	3	3.78946	1.01374	5.68602	9.05214	2.31989	0.256281	-1.9642	0.289282	1
1627D_12880_c0_g1_i1	227	1627C;1627D	4	3	4	3	5.02278	1.97406	3.74627	5.17265	2.31989	0.448492	-1.15684	0.648551	1
1627D_12886_c0_g1_i1	292	1627C;1627D	4	8	4	8	3.00684	3.44016	5.67952	5.17265	6.18638	1.19598	0.258193	1	1
1627D_12887_c0_g1_i1	215	1627C;1627D	3	4	3	4	4.22259	2.91999	3.48634	3.87949	3.09319	0.79732	-0.326769	1	1
1627D_12889_c0_g1_i1	1680	1627C;1627D	47	98	47	98	1.95046	2.9126	68.2809	60.7786	75.7832	1.24687	0.318314	0.772349	1
1627D_1288_c0_g1_i1	309	1627C;1627D	3	4	3	4	2.00364	1.57332	3.48634	3.87949	3.09319	0.79732	-0.326769	1	1
1627D_12892_c0_g1_i1	212	1627C;1627D	1	4	1	4	1.44861	3.00862	2.19318	1.29316	3.09319	2.39196	1.25819	0.829066	1
1627D_12892_c1_g1_i1	216	1627C;1627D	1	4	1	4	1.39332	2.89309	2.19318	1.29316	3.09319	2.39196	1.25819	0.829066	1
1627D_12896_c0_g1_i1	238	1627C;1627D	3	2	3	2	3.43878	1.21084	2.71304	3.87949	1.5466	0.39866	-1.32677	0.677009	1
1627D_12897_c0_g1_i1	209	1627C;1627D	3	5	3	5	4.50239	3.87904	3.87299	3.87949	3.86649	0.99665	-0.00484126	1	1
1627D_12898_c0_g1_i1	267	1627C;1627D	1	5	1	5	0.904812	2.46476	2.57983	1.29316	3.86649	2.98995	1.58012	0.671734	1
1627D_12899_c0_g1_i1	250	1627C;1627D	1	3	1	3	1.03919	1.65191	1.80653	1.29316	2.31989	1.79397	0.843156	1	1
1627D_1289_c0_g1_i1	275	1627D	0	26	0	26	0	12.2319	10.0529	0	20.1058	-	-	0.0139326	0.574195
1627D_12900_c0_g1_i1	231	1627C;1627D	6	6	6	6	7.30749	3.81828	6.19938	7.75897	4.63979	0.59799	-0.741807	0.733553	1
1627D_12903_c0_g1_i1	243	1627D	0	5	0	5	0	2.9155	1.93325	0	3.86649	-	-	0.325011	1
1627D_12903_c1_g1_i1	213	1627D	0	4	0	4	0	2.98246	1.5466	0	3.09319	-	-	0.435645	1
1627D_12906_c0_g1_i1	203	1627C;1627D	3	3	3	3	4.76031	2.46588	3.09969	3.87949	2.31989	0.59799	-0.741807	0.875838	1
1627D_1290_c0_g1_i1	632	1627C;1627D	22	12	22	12	3.50441	1.40815	18.8646	28.4496	9.27958	0.326176	-1.61628	0.24587	1
1627D_1290_c1_g1_i1	467	1627C;1627D	12	14	12	14	3.34546	2.80646	13.1721	15.5179	10.8262	0.697655	-0.519414	0.761968	1
1627D_12911_c0_g1_i1	223	1627C;1627D	3	5	3	5	3.90844	3.4034	3.87299	3.87949	3.86649	0.99665	-0.00484126	1	1
1627D_12914_c0_g1_i1	238	1627C;1627D	1	13	1	13	1.14626	7.87046	5.67302	1.29316	10.0529	7.77387	2.95863	0.174252	1
1627D_12915_c0_g1_i1	326	1627C;1627D	4	6	4	6	2.3833	2.17711	4.90622	5.17265	4.63979	0.896985	-0.156844	1	1
1627D_12916_c0_g1_i1	210	1627D	0	7	0	7	0	5.37532	2.70654	0	5.41309	-	-	0.193592	1
1627D_12917_c0_g1_i1	310	1627C;1627D	9	5	9	5	5.97711	1.95943	7.75248	11.6385	3.86649	0.332217	-1.5898	0.350347	1
1627D_12918_c0_g1_i1	418	1627C;1627D	7.69616	8.7157	8	9	2.69103	2.12182	8.65249	10.3453	6.95968	0.672739	-0.571882	0.777488	1
1627D_12918_c0_g2_i1	873	1627C;1627D	92.3038	54.2843	92	54	8.90549	3.80753	80.3645	118.971	41.7581	0.350994	-1.51048	0.128131	1
1627D_1291_c0_g1_i1	284	1627C;1627D	3	8	3	8	2.39355	3.58464	5.03294	3.87949	6.18638	1.59464	0.673231	0.829306	1
1627D_12922_c0_g1_i1	365	1627C;1627D	4	10	4	10	1.86616	3.0429	6.45282	5.17265	7.73298	1.49497	0.580121	0.831613	1
1627D_12924_c0_g1_i1	215	1627C	2	0	2	0	2.81506	0	1.29316	2.58632	0	0	-	0.39751	1
1627D_12924_c1_g1_i1	1310	1627C;1627D	69	7	69	7	3.87621	0.282766	47.3206	89.2282	5.41309	0.0606656	-4.04298	0.00148739	0.160596
1627D_12925_c0_g1_i1	637	1627C;1627D	84	9	84	9	13.2028	1.04195	57.7927	108.626	6.95968	0.0640704	-3.9642	0.000992167	0.123761
1627D_12926_c0_g1_i1	666	1627C;1627D	2	17	2	17	0.29195	1.82489	7.8662	2.58632	13.1461	5.08291	2.34566	0.208609	1
[truncated: 127,243 more rows]

## Sheet: Differential Expression
Transcript Ids	Transcript Length	Transcript Library	1627C Estimated Read Count (Control)	1627D Estimated Read Count (Drought)	Rounded Read count 1627C	Rounded Read count 1627D	1627C TPM (Control)	1627D TPM (Drought)	baseMean	baseMean_1627C	baseMean_1627D	foldChange [1627C vs. 1627D]	log2FoldChange [1627C vs. 1627D]	pval [1627C vs. 1627D]	padj [1627C vs. 1627D]	NRDB Accession	NRDB Description	Organism(NRDB)	UniPort Accession	Protein Names	Gene Names	Organism	Gene Names (Synonym )	Gene Names (Primary )	EC Number	Pathway	Gene Ontology (GO)	Gene Ontology IDs	Gene Ontology (biological process)	Gene Ontology (cellular component)	Gene Ontology (molecular function)	Subcellular Location [CC]	KEGG
1627D_10029_c0_g1_i1	1237	1627C;1627D	45	12	45	12	2.7176	0.521711	33.7359	58.1923	9.27958	0.159464	-2.6487	0.0370249	0.934239	XP_020253105.1	protein disulfide-isomerase-like	Asparagus officinalis	-	-	-	-	-	-	-	-	-	-	-	-	-	-	-
1627D_10114_c0_g1_i1	572	1627C;1627D	14	1	14	1	2.65275	0.139671	9.43879	18.1043	0.773298	0.0427136	-4.54916	0.0206813	0.715252	-	-	-	-	-	-	-	-	-	-	-	-	-	-	-	-	-	-
1627D_10135_c0_g1_i1	389	1627C;1627D	12	1	12	1	4.88862	0.274557	8.14562	15.5179	0.773298	0.0498325	-4.32677	0.0299178	0.864826	-	-	-	-	-	-	-	-	-	-	-	-	-	-	-	-	-	-
1627D_10209_c0_g1_i1	547	1627C;1627D	33	8	33	8	6.78264	1.20898	24.4304	42.6744	6.18638	0.144967	-2.7862	0.0428837	1	XP_008775242.1	PREDICTED: blue copper protein-like	Phoenix dactylifera	A0A2H3WXN0	blue copper protein-like	LOC103695646	Phoenix dactylifera (Date palm)	-	LOC103695646	-	-	electron transfer activity [GO:0009055]	GO:0009055	-	-	electron transfer activity [GO:0009055]	-	pda:103695646;
1627D_10405_c0_g1_i1	387	1627C;1627D	1	28	1	28	0.412063	7.75974	11.4728	1.29316	21.6523	16.7437	4.06555	0.0382836	0.958124	YP_006291845.1	orf50 (mitochondrion)	Daucus carota subsp. sativus	I1TIF8	Orf50	orf50	Daucus carota subsp. sativus	-	orf50	-	-	mitochondrion [GO:0005739]	GO:0005739	-	mitochondrion [GO:0005739]	-	-	dcr:12598557;
1627D_10461_c0_g1_i1	272	1627C;1627D	10	1	10	1	8.70406	0.478673	6.85246	12.9316	0.773298	0.059799	-4.06373	0.0450925	1	-	-	-	-	-	-	-	-	-	-	-	-	-	-	-	-	-	-
1627D_10578_c0_g1_i1	511	1627C;1627D	20	4	20	4	4.67028	0.682734	14.4782	25.8632	3.09319	0.119598	-3.06373	0.0494007	1	-	-	-	-	-	-	-	-	-	-	-	-	-	-	-	-	-	-
1627D_10638_c1_g1_i1	376	1627C;1627D	10	1	10	1	4.37123	0.290792	6.85246	12.9316	0.773298	0.059799	-4.06373	0.0450925	1	-	-	-	-	-	-	-	-	-	-	-	-	-	-	-	-	-	-
1627D_10673_c0_g1_i1	489	1627C;1627D	15	2	15	2	3.81502	0.369989	10.472	19.3974	1.5466	0.079732	-3.6487	0.0375256	0.944109	XP_021671769.1	uncharacterized protein LOC110658457	Hevea brasiliensis	-	-	-	-	-	-	-	-	-	-	-	-	-	-	-
1627D_11362_c0_g1_i1	802	1627C;1627D	2	58	2	58	0.218375	4.62022	23.7188	2.58632	44.8513	17.3417	4.11617	0.0109253	0.507733	-	-	-	-	-	-	-	-	-	-	-	-	-	-	-	-	-	-
1627D_11552_c0_g1_i1	1756	1627C;1627D	3	113	3	113	0.118156	3.1855	45.6311	3.87949	87.3827	22.5243	4.49341	0.00126104	0.145647	-	-	-	-	-	-	-	-	-	-	-	-	-	-	-	-	-	-
1627D_11584_c0_g1_i1	519	1627C;1627D	224.469	11	224	11	50.8727	1.82643	149.087	289.668	8.50628	0.0293656	-5.08973	5.20243e-07	0.000463705	-	-	-	-	-	-	-	-	-	-	-	-	-	-	-	-	-	-
1627D_11614_c0_g1_i1	734	1627C;1627D	46	2	46	2	5.74776	0.183064	30.516	59.4855	1.5466	0.0259996	-5.26537	0.000804542	0.109453	XP_010532033.1	PREDICTED: acyl-acyl carrier protein thioesterase ATL3, chloroplastic-like	Tarenaya hassleriana	-	-	-	-	-	-	-	-	-	-	-	-	-	-	-
1627D_11747_c0_g1_i1	214	1627C;1627D	650.18	294.501	650	295	923.373	217.382	534.339	840.556	228.123	0.271395	-1.88153	0.00633293	0.37665	-	-	-	-	-	-	-	-	-	-	-	-	-	-	-	-	-	-
1627D_11886_c0_g1_i1	871	1627C;1627D	18	140	18	140	1.74236	9.8529	65.7693	23.2769	108.262	4.65103	2.21755	0.0409412	0.996108	-	-	-	-	-	-	-	-	-	-	-	-	-	-	-	-	-	-
1627D_11890_c0_g1_i1	1129	1627C;1627D	1523	7169	1523	7169	103.458	351.32	3756.63	1969.49	5543.77	2.81483	1.49305	0.0209999	0.724719	XP_008791967.1	PREDICTED: protein GDAP2 homolog	Phoenix dactylifera	A0A2H3Y1B5	protein GDAP2 homolog	LOC103708693	Phoenix dactylifera (Date palm)	-	LOC103708693	-	-	-	-	-	-	-	-	pda:103708693;
1627D_1243_c0_g1_i1	450	1627C;1627D	26	3	26	3	7.81954	0.642219	17.9711	33.6222	2.31989	0.0689988	-3.85728	0.0146743	0.597145	-	-	-	-	-	-	-	-	-	-	-	-	-	-	-	-	-	-
1627D_12493_c0_g1_i1	721	1627C;1627D	1	61	1	61	0.12849	5.74489	24.2322	1.29316	47.1712	36.4774	5.18893	0.00384815	0.28371	-	-	-	-	-	-	-	-	-	-	-	-	-	-	-	-	-	-
1627D_12647_c0_g1_i1	743	1627C;1627D	2	49	2	49	0.245235	4.39889	20.239	2.58632	37.8916	14.6508	3.8729	0.0188284	0.676324	-	-	-	-	-	-	-	-	-	-	-	-	-	-	-	-	-	-
1627D_12694_c0_g1_i1	688	1627C;1627D	45	10	45	10	6.22973	1.01631	32.9626	58.1923	7.73298	0.132887	-2.91173	0.024444	0.772227	-	-	-	-	-	-	-	-	-	-	-	-	-	-	-	-	-	-
1627D_12755_c0_g1_i1	983	1627C;1627D	1	43	1	43	0.081722	2.54477	17.2725	1.29316	33.2518	25.7136	4.68446	0.0123194	0.549597	-	-	-	-	-	-	-	-	-	-	-	-	-	-	-	-	-	-
1627D_12865_c0_g1_i1	505	1627C;1627D	14	142	14	142	3.34356	24.7702	63.9563	18.1043	109.808	6.06533	2.60059	0.0194189	0.691819	-	-	-	-	-	-	-	-	-	-	-	-	-	-	-	-	-	-
1627D_12924_c1_g1_i1	1310	1627C;1627D	69	7	69	7	3.87621	0.282766	47.3206	89.2282	5.41309	0.0606656	-4.04298	0.00148739	0.160596	XP_020271425.1	uncharacterized protein LOC109846585	Asparagus officinalis	-	-	-	-	-	-	-	-	-	-	-	-	-	-	-
1627D_12925_c0_g1_i1	637	1627C;1627D	84	9	84	9	13.2028	1.04195	57.7927	108.626	6.95968	0.0640704	-3.9642	0.000992167	0.123761	XP_009388507.1	PREDICTED: uncharacterized protein LOC103975306	Musa acuminata subsp. malaccensis	M0S8R3	Uncharacterized protein	103975306	Musa acuminata subsp. malaccensis (Wild banana) (Musa malaccensis)	-	103975306	-	-	-	-	-	-	-	-	mus:103975306;
1627D_12997_c0_g1_i1	1052	1627C;1627D	417	259	417	259	31.0945	13.9581	369.766	539.249	200.284	0.371413	-1.4289	0.0453477	1	XP_020265736.1	chorismate mutase 2-like	Asparagus officinalis	-	-	-	-	-	-	-	-	-	-	-	-	-	-	-
1627D_13191_c0_g1_i1	1798	1627C;1627D	132	16	132	16	5.05654	0.438566	91.5351	170.697	12.3728	0.0724836	-3.7862	0.000346597	0.0629141	AEX55225.1	sugar transporter	Allium sativum	H2CLW1	Sugar transporter	-	Allium sativum (Garlic)	-	-	-	-	integral component of membrane [GO:0016021]; transmembrane transporter activity [GO:0022857]; carbohydrate transport [GO:0008643]	GO:0008643; GO:0016021; GO:0022857	carbohydrate transport [GO:0008643]	integral component of membrane [GO:0016021]	transmembrane transporter activity [GO:0022857]	-	-
1627D_13456_c0_g1_i1	653	1627C;1627D	1	37	1	37	0.15083	4.10503	14.9526	1.29316	28.612	22.1256	4.46765	0.0188388	0.676324	-	-	-	-	-	-	-	-	-	-	-	-	-	-	-	-	-	-
1627D_1356_c0_g1_i1	3080	1627C;1627D	415	255	415	255	8.66034	3.78957	366.927	536.662	197.191	0.36744	-1.44442	0.0433712	1	OVA05573.1	Endonuclease/exonuclease/phosphatase	Macleaya cordata	A0A200Q506	Endonuclease/exonuclease/phosphatase	BVC80_7593g4	Macleaya cordata	-	-	-	-	endonuclease activity [GO:0004519]; exonuclease activity [GO:0004527]	GO:0004519; GO:0004527	-	-	endonuclease activity [GO:0004519]; exonuclease activity [GO:0004527]	-	-
1627D_13894_c0_g1_i1	419	1627C;1627D	13	1	13	1	4.52536	0.242393	8.7922	16.8111	0.773298	0.0459992	-4.44225	0.0247856	0.772227	XP_020266884.1	uncharacterized protein LOC109842415	Asparagus officinalis	-	-	-	-	-	-	-	-	-	-	-	-	-	-	-
1627D_14039_c0_g1_i1	345	1627C;1627D	1	41.3244	1	41	0.526697	13.7161	16.4992	1.29316	31.7052	24.5176	4.61575	0.0141493	0.581644	XP_015163374.1	PREDICTED: uncharacterized protein LOC107060251	Solanum tuberosum	-	-	-	-	-	-	-	-	-	-	-	-	-	-	-
1627D_1412_c0_g1_i1	1146	1627C;1627D	4615	1824	4615	1824	307.457	87.6316	3689.22	5967.94	1410.5	0.236345	-2.08103	0.00155866	0.164445	XP_020275661.1	probable WRKY transcription factor 70	Asparagus officinalis	-	-	-	-	-	-	-	-	-	-	-	-	-	-	-
1627D_1412_c1_g1_i1	493	1627C;1627D	74	28	74	28	18.5154	5.10105	58.6732	95.694	21.6523	0.226266	-2.14391	0.0497011	1	-	-	-	-	-	-	-	-	-	-	-	-	-	-	-	-	-	-
1627D_14232_c0_g1_i1	790	1627C;1627D	28	2	28	2	3.12697	0.163047	18.8776	36.2085	1.5466	0.0427136	-4.54916	0.00614044	0.371363	XP_008784878.1	PREDICTED: sphinganine C4-monooxygenase 2-like	Phoenix dactylifera	A0A2H3XK64	sphinganine C4-monooxygenase 2-like	LOC103703704	Phoenix dactylifera (Date palm)	-	LOC103703704	-	-	integral component of membrane [GO:0016021]; iron ion binding [GO:0005506]; monooxygenase activity [GO:0004497]; lipid biosynthetic process [GO:0008610]	GO:0004497; GO:0005506; GO:0008610; GO:0016021	lipid biosynthetic process [GO:0008610]	integral component of membrane [GO:0016021]	iron ion binding [GO:0005506]; monooxygenase activity [GO:0004497]	-	pda:103703704;
1627D_1426_c0_g1_i1	204	1627C;1627D	12	1	12	1	18.8578	0.812835	8.14562	15.5179	0.773298	0.0498325	-4.32677	0.0299178	0.864826	-	-	-	-	-	-	-	-	-	-	-	-	-	-	-	-	-	-
1627D_14362_c0_g1_i1	1059	1627C;1627D	7867	2235.95	7867	2236	581.455	119.418	5951.2	10173.3	1729.09	0.169964	-2.5567	0.000217018	0.0446621	XP_010933649.1	PREDICTED: probable aquaporin TIP2-1	Elaeis guineensis	-	-	-	-	-	-	-	-	-	-	-	-	-	-	-
1627D_14363_c0_g1_i1	705	1627C;1627D	20	4	20	4	2.66242	0.390471	14.4782	25.8632	3.09319	0.119598	-3.06373	0.0494007	1	-	-	-	-	-	-	-	-	-	-	-	-	-	-	-	-	-	-
1627D_14478_c0_g2_i1	1271	1627C;1627D	383	165	383	165	22.3489	6.92746	311.438	495.281	127.594	0.25762	-1.95669	0.00853127	0.453018	ONK70186.1	uncharacterized protein A4U43_C05F31150	Asparagus officinalis	-	-	-	-	-	-	-	-	-	-	-	-	-	-	-
1627D_1472_c0_g1_i1	464	1627C;1627D	28	1	28	1	7.91059	0.202848	18.4909	36.2085	0.773298	0.0213568	-5.54916	0.00258308	0.226795	ONK81662.1	uncharacterized protein A4U43_C01F31600	Asparagus officinalis	-	-	-	-	-	-	-	-	-	-	-	-	-	-	-
1627D_15050_c0_g1_i1	415	1627C;1627D	20	2	20	2	7.10655	0.493123	13.7049	25.8632	1.5466	0.059799	-4.06373	0.017368	0.648392	ONK81806.1	uncharacterized protein A4U43_C01F33060	Asparagus officinalis	-	-	-	-	-	-	-	-	-	-	-	-	-	-	-
1627D_1521_c0_g1_i1	737	1627C;1627D	3	49	3	49	0.372478	4.45567	20.8855	3.87949	37.8916	9.76717	3.28794	0.0342266	0.903263	XP_009392127.1	PREDICTED: ethylene-responsive transcription factor RAP2-9-like	Musa acuminata subsp. malaccensis	-	-	-	-	-	-	-	-	-	-	-	-	-	-	-
1627D_15458_c0_g1_i1	408	1627C;1627D	20	1	20	1	7.36426	0.253983	13.3183	25.8632	0.773298	0.0298995	-5.06373	0.00768517	0.420254	XP_022003725.1	uncharacterized protein LOC110901189	Helianthus annuus	-	-	-	-	-	-	-	-	-	-	-	-	-	-	-
1627D_15478_c0_g1_i1	465	1627C;1627D	16	1	16	1	4.50056	0.201995	10.7319	20.6906	0.773298	0.0373744	-4.74181	0.0145848	0.59425	-	-	-	-	-	-	-	-	-	-	-	-	-	-	-	-	-	-
1627D_15542_c0_g2_i1	324	1627C;1627D	105	21	105	21	63.3979	7.69682	76.0107	135.782	16.2393	0.119598	-3.06373	0.00407754	0.295232	-	-	-	-	-	-	-	-	-	-	-	-	-	-	-	-	-	-
1627D_16052_c0_g1_i1	416	1627C;1627D	14	2	14	2	4.94888	0.491235	9.82543	18.1043	1.5466	0.0854271	-3.54916	0.0444083	1	XP_020155843.1	putative FBD-associated F-box protein At3g60710	Aegilops tauschii subsp. tauschii	-	-	-	-	-	-	-	-	-	-	-	-	-	-	-
1627D_1608_c0_g1_i1	433	1627C;1627D	11	1	11	1	3.57664	0.228609	7.49904	14.2248	0.773298	0.0543627	-4.20124	0.0364777	0.922773	XP_008776788.1	PREDICTED: uncharacterized protein LOC103696844	Phoenix dactylifera	A0A2H3X191	uncharacterized protein LOC103696844	LOC103696844	Phoenix dactylifera (Date palm)	-	LOC103696844	-	-	-	-	-	-	-	-	pda:103696844;
1627D_16124_c0_g1_i1	357	1627C;1627D	28	2	28	2	13.6834	0.628771	18.8776	36.2085	1.5466	0.0427136	-4.54916	0.00614044	0.371363	XP_010942290.1	PREDICTED: uncharacterized protein LOC105060324	Elaeis guineensis	-	-	-	-	-	-	-	-	-	-	-	-	-	-	-
1627D_16346_c0_g1_i1	1134	1627C;1627D	793	294	793	294	53.5592	14.3233	626.414	1025.48	227.35	0.221701	-2.17331	0.00148924	0.160661	XP_008808344.1	PREDICTED: mitogen-activated protein kinase kinase 5-like	Phoenix dactylifera	A0A2H3Z586	mitogen-activated protein kinase kinase 5-like	LOC103720430	Phoenix dactylifera (Date palm)	-	LOC103720430	-	-	ATP binding [GO:0005524]; protein serine/threonine kinase activity [GO:0004674]	GO:0004674; GO:0005524	-	-	ATP binding [GO:0005524]; protein serine/threonine kinase activity [GO:0004674]	-	pda:103720430;
1627D_16354_c0_g1_i1	476	1627C;1627D	20	1	20	1	5.36409	0.193952	13.3183	25.8632	0.773298	0.0298995	-5.06373	0.00768517	0.420254	-	-	-	-	-	-	-	-	-	-	-	-	-	-	-	-	-	-
1627D_16393_c0_g1_i1	1544	1627C;1627D	10742	3705	10742	3705	493.144	121.961	8378.11	13891.2	2865.07	0.206251	-2.27752	0.0013221	0.150414	ARO76404.1	ACC oxidase	Narcissus tazetta var. chinensis	A0A2Z2GIK2	ACC oxidase	ACO1	Narcissus tazetta var. chinensis	-	ACO1	-	-	-	-	-	-	-	-	-
1627D_16812_c0_g1_i1	849	1627C;1627D	1336.98	880	1337	880	134.283	64.3259	1204.73	1728.96	680.502	0.393591	-1.34523	0.0354298	0.90998	AAT08700.1	pollen-specific protein, partial	Hyacinthus orientalis	Q677C4	Pollen-specific protein (Fragment)	-	Hyacinthus orientalis (Common hyacinth)	-	-	-	-	-	-	-	-	-	-	-
1627D_1692_c0_g1_i1	540	1627C;1627D	15	2	15	2	3.1546	0.309453	10.472	19.3974	1.5466	0.079732	-3.6487	0.0375256	0.944109	-	-	-	-	-	-	-	-	-	-	-	-	-	-	-	-	-	-
1627D_17377_c0_g1_i1	479	1627C;1627D	37	9	37	9	9.80743	1.72679	27.4033	47.847	6.95968	0.145457	-2.78134	0.0380088	0.954223	XP_020244576.1	uncharacterized protein LOC109822741	Asparagus officinalis	-	-	-	-	-	-	-	-	-	-	-	-	-	-	-
1627D_17406_c0_g1_i1	686	1627C;1627D	241	64	241	64	33.5183	6.5363	180.572	311.652	49.4911	0.158802	-2.6547	0.00175336	0.178392	XP_008803816.1	PREDICTED: uncharacterized protein LOC103717274 isoform X1	Phoenix dactylifera	A0A2H3YU27	uncharacterized protein LOC103717274 isoform X1	LOC103717274	Phoenix dactylifera (Date palm)	-	LOC103717274	-	-	catalase activity [GO:0004096]; heme binding [GO:0020037]	GO:0004096; GO:0020037	-	-	catalase activity [GO:0004096]; heme binding [GO:0020037]	-	pda:103717274;
1627D_17446_c0_g1_i1	1243	1627C;1627D	25	203	25	203	1.50053	8.77064	94.6543	32.3291	156.98	4.85568	2.27967	0.0211892	0.731049	ONK76558.1	uncharacterized protein A4U43_C03F29520	Asparagus officinalis	-	-	-	-	-	-	-	-	-	-	-	-	-	-	-
1627D_17534_c0_g1_i1	431	1627C;1627D	46	11	46	11	15.0956	2.53141	33.9959	59.4855	8.50628	0.142998	-2.80594	0.0280928	0.82762	-	-	-	-	-	-	-	-	-	-	-	-	-	-	-	-	-	-
1627D_17554_c0_g1_i1	561	1627C;1627D	29	7	29	7	5.69236	1.01161	21.4574	37.5017	5.41309	0.144342	-2.79243	0.0485216	1	XP_008811083.1	PREDICTED: EG45-like domain containing protein	Phoenix dactylifera	A0A2H3ZBM3	EG45-like domain containing protein	LOC103722338	Phoenix dactylifera (Date palm)	-	LOC103722338	-	-	-	-	-	-	-	-	pda:103722338;
1627D_17735_c0_g1_i1	287	1627C;1627D	20	1	20	1	15.5847	0.441334	13.3183	25.8632	0.773298	0.0298995	-5.06373	0.00768517	0.420254	-	-	-	-	-	-	-	-	-	-	-	-	-	-	-	-	-	-
1627D_17775_c0_g1_i1	734	1627C;1627D	17	163	17	163	2.12417	14.9197	74.0157	21.9838	126.048	5.73367	2.51946	0.0181616	0.668158	-	-	-	-	-	-	-	-	-	-	-	-	-	-	-	-	-	-
1627D_17782_c0_g2_i1	1590	1627C;1627D	3163	1368	3163	1368	140.17	43.4505	2574.07	4090.27	1057.87	0.258631	-1.95103	0.00253804	0.225754	XP_009396708.1	PREDICTED: uncharacterized protein At4g06744-like	Musa acuminata subsp. malaccensis	-	-	-	-	-	-	-	-	-	-	-	-	-	-	-
1627D_17791_c0_g1_i1	415	1627C;1627D	24	1	24	1	8.52786	0.246562	15.9046	31.0359	0.773298	0.0249162	-5.32677	0.00435844	0.304202	-	-	-	-	-	-	-	-	-	-	-	-	-	-	-	-	-	-
1627D_18152_c0_g1_i1	463	1627C;1627D	27	4	27	4	7.66413	0.814132	19.0043	34.9154	3.09319	0.0885911	-3.49669	0.0213336	0.734079	-	-	-	-	-	-	-	-	-	-	-	-	-	-	-	-	-	-
1627D_18227_c0_g1_i1	504	1627C;1627D	25	1	25	1	5.99379	0.174916	16.5512	32.3291	0.773298	0.0239196	-5.38566	0.00381154	0.282299	-	-	-	-	-	-	-	-	-	-	-	-	-	-	-	-	-	-
1627D_18361_c0_g1_i1	542	1627C;1627D	24	4	24	4	5.01452	0.614778	17.0645	31.0359	3.09319	0.099665	-3.32677	0.0301821	0.866734	XP_026274034.1	upstream activation factor subunit spp27	Frankliniella occidentalis	-	-	-	-	-	-	-	-	-	-	-	-	-	-	-
1627D_18485_c0_g1_i1	265	1627C;1627D	13	1	13	1	11.9637	0.499215	8.7922	16.8111	0.773298	0.0459992	-4.44225	0.0247856	0.772227	-	-	-	-	-	-	-	-	-	-	-	-	-	-	-	-	-	-
1627D_18712_c0_g1_i1	537	1627C;1627D	20	3	20	3	4.25092	0.468933	14.0916	25.8632	2.31989	0.0896985	-3.47877	0.0313218	0.866734	XP_010909910.1	PREDICTED: helicase SEN1-like isoform X1	Elaeis guineensis	-	-	-	-	-	-	-	-	-	-	-	-	-	-	-
1627D_18738_c0_g1_i1	360	1627C;1627D	2	40	2	40	0.959421	12.3976	16.7591	2.58632	30.9319	11.9598	3.58012	0.0334843	0.887345	-	-	-	-	-	-	-	-	-	-	-	-	-	-	-	-	-	-
1627D_18772_c0_g1_i1	2425	1627C;1627D	12	183	12	183	0.326318	3.54996	78.5158	15.5179	141.514	9.11935	3.18893	0.00341373	0.26443	-	-	-	-	-	-	-	-	-	-	-	-	-	-	-	-	-	-
1627D_18846_c0_g1_i1	433	1627C;1627D	17	2	17	2	5.52753	0.457218	11.7652	21.9838	1.5466	0.0703518	-3.82927	0.0271261	0.821696	-	-	-	-	-	-	-	-	-	-	-	-	-	-	-	-	-	-
1627D_19066_c0_g1_i1	595	1627C;1627D	18	1	18	1	3.18043	0.130294	12.0251	23.2769	0.773298	0.0332217	-4.91173	0.0104636	0.504805	XP_020255505.1	glutathione S-transferase U10-like	Asparagus officinalis	-	-	-	-	-	-	-	-	-	-	-	-	-	-	-
1627D_19073_c0_g1_i1	513	1627C;1627D	1	25	1	25	0.231767	4.23851	10.3128	1.29316	19.3325	14.9497	3.90205	0.0498662	1	-	-	-	-	-	-	-	-	-	-	-	-	-	-	-	-	-	-
1627D_1911_c0_g1_i1	507	1627C;1627D	35	3	35	3	8.29654	0.51961	23.7903	45.2607	2.31989	0.0512563	-4.28613	0.0052711	0.343371	-	-	-	-	-	-	-	-	-	-	-	-	-	-	-	-	-	-
1627D_19260_c0_g1_i1	285	1627C;1627D	12	1	12	1	9.48964	0.445944	8.14562	15.5179	0.773298	0.0498325	-4.32677	0.0299178	0.864826	-	-	-	-	-	-	-	-	-	-	-	-	-	-	-	-	-	-
1627D_19315_c1_g1_i1	609	1627C;1627D	17	3	17	3	2.88382	0.375244	12.1518	21.9838	2.31989	0.105528	-3.24431	0.0478112	1	-	-	-	-	-	-	-	-	-	-	-	-	-	-	-	-	-	-
1627D_19389_c0_g1_i1	246	1627C;1627D	1	61	1	61	1.06851	34.6937	24.2322	1.29316	47.1712	36.4774	5.18893	0.00384815	0.28371	PUE84272.1	hypothetical protein DBP04_25700, partial	Escherichia sp. R8	-	-	-	-	-	-	-	-	-	-	-	-	-	-	-
1627D_19666_c0_g1_i1	1167	1627C;1627D	2169	11	2169	11	141.141	0.51597	1406.69	2804.87	8.50628	0.00303268	-8.36519	2.54606e-21	5.4843e-17	ACA09437.1	nucleocapsid protein	Iris yellow spot virus	B2C7S4	Nucleoprotein (Nucleocapsid protein)	N	Iris yellow spot virus	-	N	-	-	viral nucleocapsid [GO:0019013]; RNA binding [GO:0003723]	GO:0003723; GO:0019013	-	viral nucleocapsid [GO:0019013]	RNA binding [GO:0003723]	SUBCELLULAR LOCATION: Virion {ECO:0000256|PIRNR:PIRNR003948}.	-
1627D_19812_c0_g1_i1	381	1627C;1627D	29	1	29	1	12.35	0.284697	19.1375	37.5017	0.773298	0.0206203	-5.59979	0.00227701	0.210354	-	-	-	-	-	-	-	-	-	-	-	-	-	-	-	-	-	-
1627D_19872_c0_g1_i1	1123	1627C;1627D	185	5	185	5	12.6549	0.246771	121.551	239.235	3.86649	0.0161619	-5.95126	1.73464e-07	0.00018999	XP_017612873.1	PREDICTED: expansin-A10-like	Gossypium arboreum	-	-	-	-	-	-	-	-	-	-	-	-	-	-	-
1627D_19878_c0_g1_i1	451	1627C;1627D	978	442	978	442	292.819	94.2185	803.255	1264.71	341.798	0.270257	-1.88759	0.00445695	0.310191	-	-	-	-	-	-	-	-	-	-	-	-	-	-	-	-	-	-
1627D_19992_c0_g1_i1	748	1627C;1627D	2	78	2	78	0.242703	6.92758	31.4518	2.58632	60.3173	23.3216	4.5436	0.00350272	0.265824	-	-	-	-	-	-	-	-	-	-	-	-	-	-	-	-	-	-
1627D_20152_c0_g1_i1	748	1627C;1627D	27	4	27	4	3.27649	0.355261	19.0043	34.9154	3.09319	0.0885911	-3.49669	0.0213336	0.734079	PKA56755.1	hypothetical protein AXF42_Ash002058	Apostasia shenzhenica	A0A2I0AMQ1	Uncharacterized protein	AXF42_Ash002058	Apostasia shenzhenica	-	-	-	-	-	-	-	-	-	-	-
1627D_20209_c0_g1_i1	771	1627C;1627D	24	3	24	3	2.78065	0.254027	16.6779	31.0359	2.31989	0.0747487	-3.74181	0.0187095	0.674679	-	-	-	-	-	-	-	-	-	-	-	-	-	-	-	-	-	-
1627D_20243_c0_g1_i1	620	1627C;1627D	21	3	21	3	3.45546	0.363774	14.7382	27.1564	2.31989	0.0854271	-3.54916	0.0274143	0.823227	-	-	-	-	-	-	-	-	-	-	-	-	-	-	-	-	-	-
1627D_20460_c0_g1_i1	1442	1627C;1627D	33	210.573	33	211	1.64613	7.53998	102.92	42.6744	163.166	3.82351	1.9349	0.0428222	1	XP_009394142.1	PREDICTED: probable protein phosphatase 2C 51 isoform X1	Musa acuminata subsp. malaccensis	-	-	-	-	-	-	-	-	-	-	-	-	-	-	-
1627D_20888_c0_g1_i1	511	1627C;1627D	32	7	32	7	7.47245	1.19479	23.3971	41.3812	5.41309	0.13081	-2.93445	0.0361636	0.92241	-	-	-	-	-	-	-	-	-	-	-	-	-	-	-	-	-	-
1627D_21658_c0_g1_i1	394	1627C;1627D	1	28	1	28	0.396711	7.5341	11.4728	1.29316	21.6523	16.7437	4.06555	0.0382836	0.958124	-	-	-	-	-	-	-	-	-	-	-	-	-	-	-	-	-	-
1627D_21926_c0_g1_i1	2604	1627C;1627D	173	30	173	30	4.34456	0.53714	123.458	223.717	23.1989	0.103698	-3.26954	0.000611174	0.0910016	XP_020266870.1	TPR repeat-containing thioredoxin TTL1-like	Asparagus officinalis	-	-	-	-	-	-	-	-	-	-	-	-	-	-	-
1627D_21936_c0_g1_i1	1444	1627C;1627D	75	1	75	1	3.73486	0.0357454	48.8802	96.9872	0.773298	0.0079732	-6.97063	1.65026e-05	0.00694735	XP_019095868.1	PREDICTED: uncharacterized protein LOC109130605	Camelina sativa	-	-	-	-	-	-	-	-	-	-	-	-	-	-	-
1627D_22018_c0_g1_i1	1146	1627C;1627D	9	231	9	231	0.59959	11.0981	95.1352	11.6385	178.632	15.3484	3.94002	0.000285447	0.0541729	XP_009417276.1	PREDICTED: uncharacterized protein LOC103997697	Musa acuminata subsp. malaccensis	-	-	-	-	-	-	-	-	-	-	-	-	-	-	-
1627D_22034_c0_g2_i1	1676	1627C;1627D	861	515	861	515	35.8319	15.3499	755.831	1113.41	398.249	0.357683	-1.48325	0.0245278	0.772227	XP_020241314.1	12-oxophytodienoate reductase 7	Asparagus officinalis	-	-	-	-	-	-	-	-	-	-	-	-	-	-	-
1627D_22052_c0_g2_i1	867	1627C;1627D	230	20	230	20	22.4112	1.41714	156.447	297.427	15.466	0.0519991	-4.26537	7.32538e-06	0.00361354	XP_010908301.1	PREDICTED: uncharacterized protein LOC105034737	Elaeis guineensis	-	-	-	-	-	-	-	-	-	-	-	-	-	-	-
1627D_22093_c0_g1_i1	1131	1627C;1627D	127	20	127	20	8.60725	0.977806	89.8488	164.232	15.466	0.0941716	-3.40856	0.00105921	0.129219	XP_020273999.1	acyl transferase 4-like	Asparagus officinalis	-	-	-	-	-	-	-	-	-	-	-	-	-	-	-
1627D_22122_c0_g1_i1	1339	1627C;1627D	153	42	153	42	8.36322	1.65014	115.166	197.854	32.4785	0.164154	-2.60688	0.00561938	0.357764	XP_020576957.1	probable fructokinase-1	Phalaenopsis equestris	-	-	-	-	-	-	-	-	-	-	-	-	-	-	-
1627D_22134_c0_g1_i1	482	1627C;1627D	17	2	17	2	4.45002	0.379375	11.7652	21.9838	1.5466	0.0703518	-3.82927	0.0271261	0.821696	-	-	-	-	-	-	-	-	-	-	-	-	-	-	-	-	-	-
1627D_22163_c0_g1_i1	457	1627C;1627D	55	9	55	9	16.0228	1.87515	39.0418	71.1239	6.95968	0.0978529	-3.35324	0.00856207	0.453018	XP_010918506.1	PREDICTED: probable galacturonosyltransferase-like 3	Elaeis guineensis	-	-	-	-	-	-	-	-	-	-	-	-	-	-	-
1627D_22175_c0_g1_i1	526	1627C;1627D	25	2	25	2	5.52524	0.324043	16.9378	32.3291	1.5466	0.0478392	-4.38566	0.00890568	0.455656	-	-	-	-	-	-	-	-	-	-	-	-	-	-	-	-	-	-
1627D_22183_c1_g1_i1	2593	1627C;1627D	6	124	6	124	0.15139	2.23074	51.824	7.75897	95.889	12.3585	3.62743	0.00382039	0.28263	XP_021991415.1	uncharacterized protein LOC110888183	Helianthus annuus	-	-	-	-	-	-	-	-	-	-	-	-	-	-	-
1627D_22232_c0_g2_i1	1207	1627C;1627D	409.923	45	410	45	25.5432	2.01972	282.497	530.197	34.7984	0.065633	-3.92943	1.77759e-06	0.0012554	XP_008787779.1	PREDICTED: syntaxin-121-like	Phoenix dactylifera	A0A2H3XRL1	syntaxin-121-like	LOC103705725	Phoenix dactylifera (Date palm)	-	LOC103705725	-	-	integral component of membrane [GO:0016021]; intracellular [GO:0005622]; SNAP receptor activity [GO:0005484]; intracellular protein transport [GO:0006886]; vesicle-mediated transport [GO:0016192]	GO:0005484; GO:0005622; GO:0006886; GO:0016021; GO:0016192	intracellular protein transport [GO:0006886]; vesicle-mediated transport [GO:0016192]	integral component of membrane [GO:0016021]; intracellular [GO:0005622]	SNAP receptor activity [GO:0005484]	-	pda:103705725;
1627D_22246_c0_g1_i1	1542	1627C;1627D	181	1616.96	181	1617	8.32235	53.3111	742.243	234.062	1250.42	5.34226	2.41745	0.000374477	0.0666642	XP_020260949.1	triacylglycerol lipase 2	Asparagus officinalis	-	-	-	-	-	-	-	-	-	-	-	-	-	-	-
1627D_22250_c0_g1_i2	841	1627C;1627D	1.20259	61.5271	1	62	0.12246	4.56159	24.6188	1.29316	47.9445	37.0754	5.21239	0.00361669	0.273031	XP_020241067.1	LOW QUALITY PROTEIN: probable chromo domain-containing protein LHP1	Asparagus officinalis	-	-	-	-	-	-	-	-	-	-	-	-	-	-	-
1627D_22274_c0_g1_i1	420	1627C;1627D	57	2	57	2	19.7439	0.482696	37.6284	73.7103	1.5466	0.0209821	-5.5747	0.00026316	0.0512991	-	-	-	-	-	-	-	-	-	-	-	-	-	-	-	-	-	-
1627D_22316_c0_g2_i1	1089	1627C;1627D	61	16	61	16	4.34463	0.822848	45.6278	78.8829	12.3728	0.15685	-2.67254	0.0241416	0.766225	XP_020256733.1	ADP,ATP carrier protein 1, mitochondrial-like	Asparagus officinalis	-	-	-	-	-	-	-	-	-	-	-	-	-	-	-
1627D_22318_c0_g1_i1	738	1627C;1627D	25	3	25	3	3.09744	0.272201	17.3245	32.3291	2.31989	0.0717588	-3.8007	0.0165529	0.648392	XP_020262226.1	probable acyl-activating enzyme 12, peroxisomal	Asparagus officinalis	-	-	-	-	-	-	-	-	-	-	-	-	-	-	-
1627D_22319_c0_g1_i2	1416	1627C;1627D	45	279	45	279	2.29538	10.2188	136.971	58.1923	215.75	3.70754	1.89046	0.0331605	0.881112	XP_020263707.1	uncharacterized protein LOC109839620	Asparagus officinalis	-	-	-	-	-	-	-	-	-	-	-	-	-	-	-
1627D_22346_c0_g1_i1	984	1627C;1627D	86	30	86	30	7.01833	1.7729	67.2055	111.212	23.1989	0.208601	-2.26118	0.0331522	0.881073	XP_020250145.1	uncharacterized protein LOC109827551	Asparagus officinalis	-	-	-	-	-	-	-	-	-	-	-	-	-	-	-
1627D_22404_c1_g1_i1	419	1627C;1627D	12	1	12	1	4.17726	0.242393	8.14562	15.5179	0.773298	0.0498325	-4.32677	0.0299178	0.864826	XP_020256475.1	BTB/POZ domain-containing protein At3g22104-like	Asparagus officinalis	-	-	-	-	-	-	-	-	-	-	-	-	-	-	-
1627D_22407_c0_g2_i1	627	1627C;1627D	250	79	250	79	40.3577	9.39816	192.191	323.291	61.0905	0.188965	-2.40381	0.00372015	0.276639	-	-	-	-	-	-	-	-	-	-	-	-	-	-	-	-	-	-
1627D_22468_c0_g1_i1	506	1627C;1627D	22	1	22	1	5.23449	0.173891	14.6114	28.4496	0.773298	0.0271814	-5.20124	0.00574729	0.363497	AGZ20212.1	FT6	Allium cepa	U5U9L1	FT6	-	Allium cepa (Onion)	-	-	-	-	-	-	-	-	-	-	-
1627D_22530_c0_g1_i1	669	1627C;1627D	539	316	539	316	78.0985	33.6644	470.688	697.015	244.362	0.350584	-1.51217	0.0289855	0.849658	XP_020257729.1	uncharacterized protein LOC109834197	Asparagus officinalis	-	-	-	-	-	-	-	-	-	-	-	-	-	-	-
1627D_22624_c0_g1_i1	783	1627C;1627D	83	1751	83	1751	9.39418	144.733	730.689	107.332	1354.04	12.6154	3.65712	3.49072e-07	0.000344388	XP_010914931.1	PREDICTED: uncharacterized protein LOC105040205	Elaeis guineensis	-	-	-	-	-	-	-	-	-	-	-	-	-	-	-
1627D_22642_c0_g1_i1	982	1627C;1627D	2	71	2	71	0.163672	4.20781	28.7452	2.58632	54.9042	21.2286	4.40794	0.00515395	0.33744	-	-	-	-	-	-	-	-	-	-	-	-	-	-	-	-	-	-
1627D_22778_c0_g1_i1	776	1627C;1627D	95	31	95	31	10.8993	2.59851	73.4113	122.85	23.9722	0.195134	-2.35747	0.0237258	0.756196	AGZ20210.1	FT4	Allium cepa	U5U6J3	FT4	-	Allium cepa (Onion)	-	-	-	-	phosphatidylethanolamine binding [GO:0008429]; photoperiodism, flowering [GO:0048573]; regulation of flower development [GO:0009909]	GO:0008429; GO:0009909; GO:0048573	photoperiodism, flowering [GO:0048573]; regulation of flower development [GO:0009909]	-	phosphatidylethanolamine binding [GO:0008429]	-	-
1627D_22823_c0_g1_i1	745	1627C;1627D	90	7	90	7	10.9897	0.625712	60.8988	116.385	5.41309	0.0465103	-4.42631	0.000304923	0.0570317	XP_008785073.1	PREDICTED: TATA-binding protein-associated factor 2N-like isoform X2	Phoenix dactylifera	A0A2H3ZNC4	TATA-binding protein-associated factor 2N-like isoform X2	LOC103703823	Phoenix dactylifera (Date palm)	-	LOC103703823	-	-	metal ion binding [GO:0046872]	GO:0046872	-	-	metal ion binding [GO:0046872]	-	-
1627D_22857_c0_g1_i1	342	1627C;1627D	134	52	134	52	72.0781	17.5058	106.748	173.284	40.2115	0.232056	-2.10746	0.0251175	0.772545	-	-	-	-	-	-	-	-	-	-	-	-	-	-	-	-	-	-
1627D_23042_c0_g1_i1	711	1627C;1627D	28	503	28	503	3.67778	48.4491	212.589	36.2085	388.969	10.7425	3.42525	6.57324e-05	0.0188368	-	-	-	-	-	-	-	-	-	-	-	-	-	-	-	-	-	-
1627D_23119_c0_g1_i1	1513	1627C;1627D	76	26	76	26	3.5756	0.877379	59.193	98.2803	20.1058	0.204576	-2.28929	0.0367264	0.928521	-	-	-	-	-	-	-	-	-	-	-	-	-	-	-	-	-	-
1627D_23145_c0_g1_i1	260	1627C;1627D	14	1	14	1	13.4681	0.515094	9.43879	18.1043	0.773298	0.0427136	-4.54916	0.0206813	0.715252	-	-	-	-	-	-	-	-	-	-	-	-	-	-	-	-	-	-
1627D_23185_c0_g1_i2	575	1627C;1627D	1	113.665	1	114	0.187723	15.7349	44.7246	1.29316	88.156	68.1709	6.09108	0.000200944	0.0424354	XP_015081420.1	PREDICTED: uncharacterized protein LOC107025066	Solanum pennellii	-	-	-	-	-	-	-	-	-	-	-	-	-	-	-
1627D_23239_c0_g1_i1	1426	1627C;1627D	291	115	291	115	14.7157	4.17528	232.62	376.31	88.9293	0.236319	-2.08119	0.00821571	0.439311	YP_009026399.2	Coat Protein	Arhar cryptic virus-I	X5M5C8	Coat Protein	CP	Arhar cryptic virus-I	-	CP	-	-	viral capsid [GO:0019028]	GO:0019028	-	viral capsid [GO:0019028]	-	-	vg:18995871;
1627D_23241_c0_g1_i1	2602	1627C;1627D	342	2423	342	2423	8.59602	43.4204	1157.98	442.262	1873.7	4.23664	2.08292	0.00141908	0.156622	XP_010942100.1	PREDICTED: CBL-interacting serine/threonine-protein kinase 5	Elaeis guineensis	-	-	-	-	-	-	-	-	-	-	-	-	-	-	-
1627D_23258_c0_g1_i1	562	1627C;1627D	46	13	46	13	8.99921	1.87259	34.7692	59.4855	10.0529	0.168997	-2.56493	0.0411922	0.999798	XP_020260744.1	heavy metal-associated isoprenylated plant protein 30	Asparagus officinalis	-	-	-	-	-	-	-	-	-	-	-	-	-	-	-
1627D_23291_c0_g1_i1	310	1627C;1627D	11	1	11	1	7.30536	0.391885	7.49904	14.2248	0.773298	0.0543627	-4.20124	0.0364777	0.922773	XP_020578605.1	ethylene-responsive transcription factor ERF003-like	Phalaenopsis equestris	-	-	-	-	-	-	-	-	-	-	-	-	-	-	-
1627D_23298_c0_g1_i1	1452	1627C;1627D	2.34015	43.82	2	44	0.11575	1.55567	18.3057	2.58632	34.0251	13.1558	3.71762	0.0257902	0.788918	-	-	-	-	-	-	-	-	-	-	-	-	-	-	-	-	-	-
1627D_23307_c0_g1_i1	384	1627C;1627D	12	1	12	1	5.02686	0.280823	8.14562	15.5179	0.773298	0.0498325	-4.32677	0.0299178	0.864826	-	-	-	-	-	-	-	-	-	-	-	-	-	-	-	-	-	-
1627D_23318_c0_g1_i1	1351	1627C;1627D	6	115	6	115	0.324349	4.46763	48.3441	7.75897	88.9293	11.4615	3.51872	0.00550159	0.351476	-	-	-	-	-	-	-	-	-	-	-	-	-	-	-	-	-	-
1627D_23514_c0_g2_i1	401	1627C;1627D	1	47	1	47	0.382444	12.2939	18.8191	1.29316	36.345	28.1055	4.81278	0.00940787	0.474772	ABI34339.1	Polyprotein, 3'-partial, putative, partial	Solanum demissum	Q0KIP3	Polyprotein, 3'-partial, putative (Fragment)	SDM1_42t00005	Solanum demissum (Wild potato)	-	-	-	-	nucleic acid binding [GO:0003676]; zinc ion binding [GO:0008270]; DNA integration [GO:0015074]	GO:0003676; GO:0008270; GO:0015074	DNA integration [GO:0015074]	-	nucleic acid binding [GO:0003676]; zinc ion binding [GO:0008270]	-	-
1627D_23537_c0_g1_i1	549	1627C;1627D	19	3	19	3	3.87842	0.450281	13.445	24.5701	2.31989	0.0944195	-3.40477	0.035914	0.916948	-	-	-	-	-	-	-	-	-	-	-	-	-	-	-	-	-	-
1627D_23615_c0_g1_i1	865	1627C;1627D	117	16	117	16	11.4384	1.13759	81.8364	151.3	12.3728	0.0817764	-3.61217	0.000808059	0.109651	ONK72610.1	uncharacterized protein A4U43_C04F21200	Asparagus officinalis	-	-	-	-	-	-	-	-	-	-	-	-	-	-	-
1627D_23654_c0_g1_i1	1207	1627C;1627D	155	65	155	65	9.65838	2.91738	125.352	200.44	50.2644	0.25077	-1.99556	0.0268308	0.815571	XP_009409183.1	PREDICTED: protein FAF-like, chloroplastic	Musa acuminata subsp. malaccensis	-	-	-	-	-	-	-	-	-	-	-	-	-	-	-
1627D_23774_c0_g2_i1	608	1627C;1627D	30	6	30	6	5.10384	0.752675	21.7173	38.7949	4.63979	0.119598	-3.06373	0.0326763	0.870572	-	-	-	-	-	-	-	-	-	-	-	-	-	-	-	-	-	-
1627D_23811_c0_g1_i1	1261	1627C;1627D	44	4	44	4	2.59325	0.16965	29.9962	56.8991	3.09319	0.0543627	-4.20124	0.00355968	0.269514	XP_009380625.1	PREDICTED: protein NRT1/ PTR FAMILY 5.7	Musa acuminata subsp. malaccensis	-	-	-	-	-	-	-	-	-	-	-	-	-	-	-
1627D_23950_c0_g1_i1	1011	1627C;1627D	439	274	439	274	34.5314	15.5945	389.791	567.698	211.884	0.373233	-1.42185	0.0447438	1	XP_011090739.1	mavicyanin	Sesamum indicum	-	-	-	-	-	-	-	-	-	-	-	-	-	-	-
1627D_24031_c0_g1_i1	361	1627C;1627D	12	1	12	1	5.7244	0.309275	8.14562	15.5179	0.773298	0.0498325	-4.32677	0.0299178	0.864826	XP_019055591.1	PREDICTED: uncharacterized protein LOC104611073 isoform X2	Nelumbo nucifera	A0A1U8QBU3	uncharacterized protein LOC104611073 isoform X2	LOC104611073	Nelumbo nucifera (Sacred lotus)	-	LOC104611073	-	-	-	-	-	-	-	-	-
1627D_24037_c0_g2_i1	1014	1627C;1627D	20	161	20	161	1.56689	9.12577	75.1821	25.8632	124.501	4.81382	2.26718	0.0308266	0.866734	-	-	-	-	-	-	-	-	-	-	-	-	-	-	-	-	-	-
1627D_24054_c0_g2_i1	760	1627C;1627D	122	1	122	1	14.4469	0.0866143	79.2696	157.766	0.773298	0.00490156	-7.67254	2.89271e-07	0.000292078	XP_020242404.1	probable WRKY transcription factor 50	Asparagus officinalis	-	-	-	-	-	-	-	-	-	-	-	-	-	-	-
1627D_24135_c0_g1_i1	528	1627C;1627D	22	1	22	1	4.8264	0.160968	14.6114	28.4496	0.773298	0.0271814	-5.20124	0.00574729	0.363497	-	-	-	-	-	-	-	-	-	-	-	-	-	-	-	-	-	-
1627D_24219_c0_g1_i1	792	1627C;1627D	31	7	31	7	3.44889	0.568496	22.7506	40.088	5.41309	0.13503	-2.88865	0.0398569	0.974679	ONK63473.1	uncharacterized protein A4U43_C07F15510	Asparagus officinalis	-	-	-	-	-	-	-	-	-	-	-	-	-	-	-
1627D_24226_c1_g1_i1	1014	1627C;1627D	3	54.9029	3	55	0.235034	3.11199	23.2054	3.87949	42.5314	10.9631	3.45459	0.0242	0.766583	-	-	-	-	-	-	-	-	-	-	-	-	-	-	-	-	-	-
1627D_24268_c0_g1_i1	662	1627C;1627D	25	3	25	3	3.68599	0.325299	17.3245	32.3291	2.31989	0.0717588	-3.8007	0.0165529	0.648392	-	-	-	-	-	-	-	-	-	-	-	-	-	-	-	-	-	-
1627D_24360_c0_g1_i1	2211	1627C;1627D	10	90	10	90	0.301818	1.93935	41.2642	12.9316	69.5968	5.38191	2.42812	0.0490397	1	-	-	-	-	-	-	-	-	-	-	-	-	-	-	-	-	-	-
1627D_24463_c0_g1_i1	1027	1627C;1627D	142	9	142	9	10.9354	0.50126	95.2944	183.629	6.95968	0.0379008	-4.72163	2.15346e-05	0.00833287	-	-	-	-	-	-	-	-	-	-	-	-	-	-	-	-	-	-
1627D_24514_c0_g1_i1	334	1627C;1627D	20	3	20	3	11.3099	1.04643	14.0916	25.8632	2.31989	0.0896985	-3.47877	0.0313218	0.866734	-	-	-	-	-	-	-	-	-	-	-	-	-	-	-	-	-	-
1627D_24606_c0_g1_i1	261	1627C;1627D	26	6	26	6	24.8338	3.078	19.131	33.6222	4.63979	0.137998	-2.85728	0.0495013	1	-	-	-	-	-	-	-	-	-	-	-	-	-	-	-	-	-	-
1627D_24785_c0_g1_i1	651	1627C;1627D	131	2	131	2	19.8587	0.223083	85.4754	169.404	1.5466	0.00912962	-6.77523	4.97641e-07	0.00045473	-	-	-	-	-	-	-	-	-	-	-	-	-	-	-	-	-	-
1627D_2481_c0_g1_i1	274	1627C;1627D	27.8647	6.40035	28	6	23.9827	3.02918	20.4242	36.2085	4.63979	0.128141	-2.9642	0.0401296	0.979867	-	-	-	-	-	-	-	-	-	-	-	-	-	-	-	-	-	-
1627D_25087_c0_g1_i1	1456	1627C;1627D	1612	1134	1612	1134	79.4665	40.1218	1480.75	2084.58	876.92	0.42067	-1.24924	0.0488682	1	XP_010918444.1	PREDICTED: protochlorophyllide reductase	Elaeis guineensis	-	-	-	-	-	-	-	-	-	-	-	-	-	-	-
1627D_25113_c0_g1_i1	629	1627C;1627D	1	25	1	25	0.160565	2.95808	10.3128	1.29316	19.3325	14.9497	3.90205	0.0498662	1	XP_018674765.1	PREDICTED: plasma membrane ATPase 4-like	Musa acuminata subsp. malaccensis	-	-	-	-	-	-	-	-	-	-	-	-	-	-	-
1627D_25172_c0_g1_i1	1204	1627C;1627D	883	372	883	372	55.1972	16.7506	714.765	1141.86	287.667	0.251928	-1.98892	0.00307909	0.252345	ONK72047.1	uncharacterized protein A4U43_C04F15140	Asparagus officinalis	-	-	-	-	-	-	-	-	-	-	-	-	-	-	-
1627D_25197_c0_g2_i1	581	1627C;1627D	22	2	22	2	4.05346	0.271719	14.9981	28.4496	1.5466	0.0543627	-4.20124	0.0131755	0.571704	-	-	-	-	-	-	-	-	-	-	-	-	-	-	-	-	-	-
1627D_25284_c1_g1_i1	431	1627C;1627D	1	55	1	55	0.328164	12.6571	21.9123	1.29316	42.5314	32.8894	5.03955	0.00560564	0.357064	-	-	-	-	-	-	-	-	-	-	-	-	-	-	-	-	-	-
1627D_25290_c0_g1_i1	294	1627C;1627D	13	1	13	1	9.6344	0.425003	8.7922	16.8111	0.773298	0.0459992	-4.44225	0.0247856	0.772227	XP_020264491.1	probable inactive receptor kinase At2g26730	Asparagus officinalis	-	-	-	-	-	-	-	-	-	-	-	-	-	-	-
1627D_25394_c0_g1_i1	1085	1627C;1627D	1	42	1	42	0.0715704	2.17071	16.8858	1.29316	32.4785	25.1156	4.65051	0.0131982	0.571704	XP_020246451.1	serine carboxypeptidase-like 18 isoform X2	Asparagus officinalis	-	-	-	-	-	-	-	-	-	-	-	-	-	-	-
1627D_25417_c1_g1_i1	767	1627C;1627D	1	41	1	41	0.116782	3.50019	16.4992	1.29316	31.7052	24.5176	4.61575	0.0141493	0.581644	-	-	-	-	-	-	-	-	-	-	-	-	-	-	-	-	-	-
1627D_25613_c0_g1_i1	1562	1627C;1627D	95.8193	29.9041	96	30	4.33788	0.970559	73.6713	124.144	23.1989	0.186872	-2.41988	0.0204663	0.712254	-	-	-	-	-	-	-	-	-	-	-	-	-	-	-	-	-	-
1627D_25613_c0_g2_i1	2160	1627C;1627D	170.997	71.4508	171	71	5.29982	1.58141	138.017	221.131	54.9042	0.248288	-2.00991	0.0225539	0.746998	-	-	-	-	-	-	-	-	-	-	-	-	-	-	-	-	-	-
1627D_25615_c0_g1_i1	297	1627C;1627D	10	1	10	1	7.25596	0.418456	6.85246	12.9316	0.773298	0.059799	-4.06373	0.0450925	1	XP_020256322.1	L-type lectin-domain containing receptor kinase IV.1-like	Asparagus officinalis	-	-	-	-	-	-	-	-	-	-	-	-	-	-	-
1627D_25717_c1_g1_i1	2174	1627C;1627D	507	2379	507	2379	15.5986	52.265	1247.65	655.633	1839.68	2.80595	1.48849	0.0201684	0.712254	XP_009411561.1	PREDICTED: putative glycerol-3-phosphate transporter 1	Musa acuminata subsp. malaccensis	-	-	-	-	-	-	-	-	-	-	-	-	-	-	-
1627D_25724_c0_g1_i1	1112	1627C;1627D	73	13	73	13	5.05831	0.650085	52.2269	94.4009	10.0529	0.106491	-3.23119	0.0062156	0.375557	XP_020252709.1	peroxidase 4-like	Asparagus officinalis	-	-	-	-	-	-	-	-	-	-	-	-	-	-	-
1627D_25731_c0_g1_i1	1282	1627C;1627D	32	245	32	245	1.8471	10.1733	115.42	41.3812	189.458	4.57836	2.19483	0.0191117	0.684598	XP_020277128.1	probable vacuolar amino acid transporter YPQ1	Asparagus officinalis	-	-	-	-	-	-	-	-	-	-	-	-	-	-	-
1627D_25746_c0_g1_i1	1957	1627C;1627D	181	64	181	64	6.28245	1.58796	141.777	234.062	49.4911	0.211444	-2.24165	0.0110908	0.513763	XP_020266255.1	uncharacterized protein LOC109841719	Asparagus officinalis	-	-	-	-	-	-	-	-	-	-	-	-	-	-	-
1627D_25755_c0_g1_i2	1511	1627C;1627D	197.053	71.4043	197	71	9.28569	2.41348	154.829	254.753	54.9042	0.215519	-2.21411	0.0103652	0.504805	XP_020251397.1	uncharacterized protein LOC109828842	Asparagus officinalis	-	-	-	-	-	-	-	-	-	-	-	-	-	-	-
1627D_25812_c1_g1_i1	524	1627C;1627D	24	1	24	1	5.34118	0.163209	15.9046	31.0359	0.773298	0.0249162	-5.32677	0.00435844	0.304202	XP_020190328.1	probable carboxylesterase 15	Aegilops tauschii subsp. tauschii	-	-	-	-	-	-	-	-	-	-	-	-	-	-	-
1627D_25843_c0_g1_i1	230	1627C;1627D	11	1	11	1	13.5162	0.641201	7.49904	14.2248	0.773298	0.0543627	-4.20124	0.0364777	0.922773	XP_021864859.1	uncharacterized protein LOC110803644	Spinacia oleracea	-	-	-	-	-	-	-	-	-	-	-	-	-	-	-
1627D_25846_c0_g1_i1	1166	1627C;1627D	2	68	2	68	0.130288	3.19323	27.5853	2.58632	52.5843	20.3317	4.34566	0.00610444	0.370052	-	-	-	-	-	-	-	-	-	-	-	-	-	-	-	-	-	-
1627D_25869_c0_g1_i1	2820	1627C;1627D	112	656	112	656	2.57499	10.7467	326.059	144.834	507.284	3.50251	1.80839	0.0142234	0.583389	XP_020273539.1	probable boron transporter 2	Asparagus officinalis	-	-	-	-	-	-	-	-	-	-	-	-	-	-	-
1627D_25913_c0_g1_i1	282	1627C;1627D	10	1	10	1	8.09929	0.453081	6.85246	12.9316	0.773298	0.059799	-4.06373	0.0450925	1	-	-	-	-	-	-	-	-	-	-	-	-	-	-	-	-	-	-
1627D_25931_c0_g1_i1	1488	1627C;1627D	551.514	171.258	552	171	26.4772	5.89875	423.03	713.826	132.234	0.185247	-2.43248	0.000758542	0.105534	XP_020269651.1	3-oxo-Delta(4,5)-steroid 5-beta-reductase-like	Asparagus officinalis	-	-	-	-	-	-	-	-	-	-	-	-	-	-	-
1627D_25931_c0_g1_i2	2022	1627C;1627D	280.486	90.7418	280	91	9.37563	2.16747	216.228	362.085	70.3701	0.194347	-2.3633	0.00340832	0.26443	XP_020269651.1	3-oxo-Delta(4,5)-steroid 5-beta-reductase-like	Asparagus officinalis	-	-	-	-	-	-	-	-	-	-	-	-	-	-	-
1627D_25948_c0_g1_i1	1827	1627C;1627D	792	382	792	382	29.7764	10.2745	659.792	1024.18	295.4	0.288424	-1.79373	0.00767892	0.420254	NP_739611.1	cytochrome c oxidase subunit I	Thrips imaginis	Q94XE1	Cytochrome c oxidase subunit 1 (EC 1.9.3.1)	cox1	Thrips imaginis (Plague thrips)	-	cox1	1.9.3.1	Energy metabolism; oxidative phosphorylation. {ECO:0000256|RuleBase:RU000369, ECO:0000256|SAAS:SAAS00887552}.	integral component of membrane [GO:0016021]; mitochondrial inner membrane [GO:0005743]; respiratory chain complex IV [GO:0045277]; cytochrome-c oxidase activity [GO:0004129]; heme binding [GO:0020037]; metal ion binding [GO:0046872]; aerobic respiration [GO:0009060]; oxidative phosphorylation [GO:0006119]	GO:0004129; GO:0005743; GO:0006119; GO:0009060; GO:0016021; GO:0020037; GO:0045277; GO:0046872	aerobic respiration [GO:0009060]; oxidative phosphorylation [GO:0006119]	integral component of membrane [GO:0016021]; mitochondrial inner membrane [GO:0005743]; respiratory chain complex IV [GO:0045277]	cytochrome-c oxidase activity [GO:0004129]; heme binding [GO:0020037]; metal ion binding [GO:0046872]	SUBCELLULAR LOCATION: Mitochondrion inner membrane {ECO:0000256|RuleBase:RU000369}; Multi-pass membrane protein {ECO:0000256|RuleBase:RU000369}.	-
1627D_26033_c0_g1_i1	834	1627C;1627D	79	8	79	8	8.14251	0.600606	54.1731	102.16	6.18638	0.0605559	-4.04559	0.00100797	0.124332	XP_010917905.1	PREDICTED: uncharacterized protein LOC105042407	Elaeis guineensis	-	-	-	-	-	-	-	-	-	-	-	-	-	-	-
1627D_26033_c1_g1_i1	271	1627C;1627D	10	1	10	1	8.77788	0.480655	6.85246	12.9316	0.773298	0.059799	-4.06373	0.0450925	1	-	-	-	-	-	-	-	-	-	-	-	-	-	-	-	-	-	-
1627D_2618_c0_g1_i1	498	1627C;1627D	86	3	86	3	21.0949	0.536727	56.7659	111.212	2.31989	0.0208601	-5.58311	4.39224e-05	0.0142629	XP_020267271.1	hydrophobic protein LTI6B	Asparagus officinalis	-	-	-	-	-	-	-	-	-	-	-	-	-	-	-
1627D_2619_c0_g1_i1	530	1627C;1627D	41	7	41	7	8.9289	1.11928	29.2164	53.0197	5.41309	0.102096	-3.292	0.0155298	0.616812	-	-	-	-	-	-	-	-	-	-	-	-	-	-	-	-	-	-
1627D_26191_c0_g1_i1	1110	1627C;1627D	59	16	59	16	4.09789	0.802033	44.3347	76.2966	12.3728	0.162167	-2.62445	0.0275059	0.823227	XP_008803111.1	PREDICTED: uncharacterized protein LOC103716750	Phoenix dactylifera	A0A2H3YST5	uncharacterized protein LOC103716750	LOC103716750	Phoenix dactylifera (Date palm)	-	LOC103716750	-	-	-	-	-	-	-	-	pda:103716750;
1627D_26199_c0_g1_i1	559	1627C;1627D	97	28	97	28	19.1642	4.07142	73.5445	125.437	21.6523	0.172616	-2.53436	0.0157414	0.625022	-	-	-	-	-	-	-	-	-	-	-	-	-	-	-	-	-	-
1627D_26210_c0_g1_i1	1233	1627C;1627D	4.344	50.5418	4	51	0.263422	2.20657	22.3054	5.17265	39.4382	7.62437	2.93062	0.0486207	1	XP_010910922.1	PREDICTED: uncharacterized protein LOC105036897	Elaeis guineensis	-	-	-	-	-	-	-	-	-	-	-	-	-	-	-
1627D_26219_c0_g1_i1	1215	1627C;1627D	94	607	94	607	5.80807	27.0107	295.475	121.557	469.392	3.86149	1.94916	0.00966606	0.478828	XP_020252992.1	putative 12-oxophytodienoate reductase 11 isoform X1	Asparagus officinalis	-	-	-	-	-	-	-	-	-	-	-	-	-	-	-
1627D_26328_c0_g1_i1	354	1627C;1627D	34	1	34	1	16.9261	0.317892	22.3704	43.9675	0.773298	0.0175879	-5.82927	0.00123433	0.142945	-	-	-	-	-	-	-	-	-	-	-	-	-	-	-	-	-	-
1627D_26373_c0_g3_i1	844	1627C;1627D	84.3494	14	84	14	8.54486	1.03243	59.7259	108.626	10.8262	0.099665	-3.32677	0.00378338	0.281018	XP_020250172.1	myb-related protein Myb4-like	Asparagus officinalis	-	-	-	-	-	-	-	-	-	-	-	-	-	-	-
1627D_26409_c0_g1_i1	704	1627C;1627D	3	51	3	51	0.40027	4.99021	21.6588	3.87949	39.4382	10.1658	3.34566	0.0304575	0.866734	-	-	-	-	-	-	-	-	-	-	-	-	-	-	-	-	-	-
1627D_2642_c0_g1_i1	325	1627C;1627D	16	1	16	1	9.59889	0.364456	10.7319	20.6906	0.773298	0.0373744	-4.74181	0.0145848	0.59425	-	-	-	-	-	-	-	-	-	-	-	-	-	-	-	-	-	-
1627D_26500_c0_g1_i1	2189	1627C;1627D	1568	824	1568	824	47.8659	17.9605	1332.44	2027.68	637.198	0.31425	-1.67002	0.00934114	0.472697	XP_020251296.1	LOW QUALITY PROTEIN: protein NRT1/ PTR FAMILY 6.2	Asparagus officinalis	-	-	-	-	-	-	-	-	-	-	-	-	-	-	-
1627D_26585_c0_g1_i1	646	1627C;1627D	72	470	72	470	11.054	53.1205	228.279	93.1077	363.45	3.90355	1.96479	0.0130824	0.570061	-	-	-	-	-	-	-	-	-	-	-	-	-	-	-	-	-	-
1627D_26590_c0_g1_i1	678	1627C;1627D	37	1	37	1	5.24474	0.104165	24.3102	47.847	0.773298	0.0161619	-5.95126	0.000863108	0.114488	XP_013623779.1	PREDICTED: uncharacterized protein LOC106329639	Brassica oleracea var. oleracea	-	-	-	-	-	-	-	-	-	-	-	-	-	-	-
1627D_26590_c1_g1_i1	861	1627C;1627D	77	5	77	5	7.57827	0.357943	51.72	99.5735	3.86649	0.0388305	-4.68667	0.000323541	0.0595656	-	-	-	-	-	-	-	-	-	-	-	-	-	-	-	-	-	-
1627D_26598_c0_g1_i1	341	1627C;1627D	14	1	14	1	7.57893	0.337912	9.43879	18.1043	0.773298	0.0427136	-4.54916	0.0206813	0.715252	-	-	-	-	-	-	-	-	-	-	-	-	-	-	-	-	-	-
1627D_26649_c0_g1_i1	694	1627C;1627D	27	6	27	6	3.68574	0.601098	19.7776	34.9154	4.63979	0.132887	-2.91173	0.0445424	1	-	-	-	-	-	-	-	-	-	-	-	-	-	-	-	-	-	-
1627D_26665_c0_g1_i1	431	1627C;1627D	21	1	21	1	6.89145	0.230128	13.9649	27.1564	0.773298	0.0284757	-5.13412	0.00663287	0.389657	CAN67819.1	hypothetical protein VITISV_041315	Vitis vinifera	A5BDX8	Uncharacterized protein	VITISV_041315	Vitis vinifera (Grape)	-	-	-	-	nucleic acid binding [GO:0003676]; DNA integration [GO:0015074]	GO:0003676; GO:0015074	DNA integration [GO:0015074]	-	nucleic acid binding [GO:0003676]	-	-
1627D_26853_c0_g1_i1	638	1627C;1627D	2	61	2	61	0.313515	7.0425	24.8788	2.58632	47.1712	18.2387	4.18893	0.00915028	0.464864	-	-	-	-	-	-	-	-	-	-	-	-	-	-	-	-	-	-
1627D_26858_c1_g1_i1	1596	1627C;1627D	5	68	5	68	0.22058	2.14997	29.525	6.46581	52.5843	8.13266	3.02373	0.0299051	0.864826	ONK74664.1	uncharacterized protein A4U43_C03F8860	Asparagus officinalis	-	-	-	-	-	-	-	-	-	-	-	-	-	-	-
1627D_2693_c0_g1_i1	755	1627C;1627D	38	1	38	1	4.54565	0.0875251	24.9567	49.1402	0.773298	0.0157366	-5.98973	0.000766828	0.105534	CAA64986.2	Histone H2b homologue, partial	Allium cepa	Q38684	Histone H2b homologue (Fragment)	ABE2	Allium cepa (Onion)	-	ABE2	-	-	nucleosome [GO:0000786]; nucleus [GO:0005634]; DNA binding [GO:0003677]; protein heterodimerization activity [GO:0046982]	GO:0000786; GO:0003677; GO:0005634; GO:0046982	-	nucleosome [GO:0000786]; nucleus [GO:0005634]	DNA binding [GO:0003677]; protein heterodimerization activity [GO:0046982]	SUBCELLULAR LOCATION: Chromosome {ECO:0000256|SAAS:SAAS00593243}. Nucleus {ECO:0000256|SAAS:SAAS00593244}.	-
1627D_26942_c0_g1_i1	480	1627C;1627D	3257	1527	3257	1527	859.705	291.881	2696.33	4211.83	1180.83	0.280359	-1.83465	0.00444194	0.309313	-	-	-	-	-	-	-	-	-	-	-	-	-	-	-	-	-	-
1627D_27008_c0_g1_i1	470	1627C;1627D	22	1	22	1	6.05468	0.198451	14.6114	28.4496	0.773298	0.0271814	-5.20124	0.00574729	0.363497	-	-	-	-	-	-	-	-	-	-	-	-	-	-	-	-	-	-
1627D_27036_c0_g1_i1	1276	1627C;1627D	53	17	53	17	3.0774	0.710155	40.8418	68.5376	13.1461	0.191808	-2.38226	0.0472834	1	-	-	-	-	-	-	-	-	-	-	-	-	-	-	-	-	-	-
1627D_27040_c0_g1_i1	204	1627C;1627D	19	2	19	2	29.8582	1.62567	13.0583	24.5701	1.5466	0.0629463	-3.98973	0.020056	0.711523	PKU87287.1	hypothetical protein MA16_Dca009435	Dendrobium catenatum	A0A2I0XH93	Uncharacterized protein	MA16_Dca009435	Dendrobium catenatum	-	-	-	-	-	-	-	-	-	-	-
1627D_27105_c0_g1_i1	1143	1627C;1627D	1	68	1	68	0.0668485	3.27832	26.9387	1.29316	52.5843	40.6633	5.34566	0.00250629	0.223238	-	-	-	-	-	-	-	-	-	-	-	-	-	-	-	-	-	-
1627D_27139_c0_g1_i1	1812	1627C;1627D	11	177	11	177	0.417567	4.80731	75.5493	14.2248	136.874	9.6222	3.26637	0.00313791	0.254913	XP_008776382.1	PREDICTED: WD repeat-containing protein 86-like	Phoenix dactylifera	A0A2H3X093	WD repeat-containing protein 86-like	LOC103696502	Phoenix dactylifera (Date palm)	-	LOC103696502	-	-	-	-	-	-	-	-	pda:103696502;
1627D_27179_c1_g1_i1	224	1627C;1627D	10	1	10	1	12.8807	0.674319	6.85246	12.9316	0.773298	0.059799	-4.06373	0.0450925	1	ABW74566.1	integrase	Boechera divaricarpa	B6REL8	Integrase	TnInt1	Boechera divaricarpa	-	TnInt1	-	-	nucleic acid binding [GO:0003676]; zinc ion binding [GO:0008270]; DNA integration [GO:0015074]	GO:0003676; GO:0008270; GO:0015074	DNA integration [GO:0015074]	-	nucleic acid binding [GO:0003676]; zinc ion binding [GO:0008270]	-	-
1627D_27185_c0_g1_i1	666	1627C;1627D	1	25	1	25	0.145975	2.68367	10.3128	1.29316	19.3325	14.9497	3.90205	0.0498662	1	-	-	-	-	-	-	-	-	-	-	-	-	-	-	-	-	-	-
1627D_27223_c0_g1_i1	336	1627C;1627D	23	4	23	4	12.8342	1.38288	16.418	29.7427	3.09319	0.103998	-3.26537	0.0340123	0.89894	-	-	-	-	-	-	-	-	-	-	-	-	-	-	-	-	-	-
1627D_27237_c1_g1_i1	504	1627C;1627D	64	21	64	21	15.3441	3.67323	49.5008	82.7624	16.2393	0.196215	-2.34949	0.0404268	0.986192	-	-	-	-	-	-	-	-	-	-	-	-	-	-	-	-	-	-
1627D_27290_c0_g1_i1	316	1627C;1627D	23	3	23	3	14.6622	1.14093	16.0313	29.7427	2.31989	0.0779987	-3.68041	0.0211947	0.731049	-	-	-	-	-	-	-	-	-	-	-	-	-	-	-	-	-	-
1627D_27301_c0_g1_i1	751	1627C;1627D	68	15	68	15	8.20109	1.32388	49.7673	87.935	11.5995	0.13191	-2.92238	0.0128985	0.564821	XP_020574052.1	uncharacterized protein LOC110020331	Phalaenopsis equestris	-	-	-	-	-	-	-	-	-	-	-	-	-	-	-
1627D_27308_c0_g1_i1	1491	1627C;1627D	4	79	4	79	0.191563	2.71431	33.1316	5.17265	61.0905	11.8103	3.56197	0.0113252	0.523159	ADN33807.1	ty1-copia retrotransposon protein	Cucumis melo subsp. melo	E5GBG5	Ty1-copia retrotransposon protein	-	Cucumis melo subsp. melo	-	-	-	-	nucleic acid binding [GO:0003676]; zinc ion binding [GO:0008270]; DNA integration [GO:0015074]	GO:0003676; GO:0008270; GO:0015074	DNA integration [GO:0015074]	-	nucleic acid binding [GO:0003676]; zinc ion binding [GO:0008270]	-	-
1627D_27309_c0_g1_i1	422	1627C;1627D	24	4	24	4	8.22413	0.956498	17.0645	31.0359	3.09319	0.099665	-3.32677	0.0301821	0.866734	-	-	-	-	-	-	-	-	-	-	-	-	-	-	-	-	-	-
1627D_27396_c0_g1_i1	423	1627C;1627D	12	1	12	1	4.09297	0.238138	8.14562	15.5179	0.773298	0.0498325	-4.32677	0.0299178	0.864826	ONK75079.1	uncharacterized protein A4U43_C03F13100	Asparagus officinalis	-	-	-	-	-	-	-	-	-	-	-	-	-	-	-
1627D_27446_c0_g1_i1	856	1627C;1627D	26	4	26	4	2.5805	0.288839	18.3577	33.6222	3.09319	0.0919985	-3.44225	0.0239085	0.760706	-	-	-	-	-	-	-	-	-	-	-	-	-	-	-	-	-	-
1627D_27460_c0_g1_i1	1307	1627C;1627D	74.8163	11	75	11	4.21504	0.445644	52.7467	96.9872	8.50628	0.0877052	-3.51119	0.00335917	0.26443	XP_021625302.1	ethylene-responsive transcription factor WRI1	Manihot esculenta	-	-	-	-	-	-	-	-	-	-	-	-	-	-	-
1627D_27510_c0_g1_i1	794	1627C;1627D	72	12	72	12	7.98011	0.970775	51.1936	93.1077	9.27958	0.099665	-3.32677	0.00529641	0.344672	XP_020242404.1	probable WRKY transcription factor 50	Asparagus officinalis	-	-	-	-	-	-	-	-	-	-	-	-	-	-	-
1627D_27532_c0_g1_i1	357	1627C;1627D	32.4738	4.08621	32	4	15.8697	1.28464	22.2372	41.3812	3.09319	0.0747487	-3.74181	0.0122989	0.549597	-	-	-	-	-	-	-	-	-	-	-	-	-	-	-	-	-	-
1627D_27561_c0_g1_i1	666	1627C;1627D	80	24	80	24	11.678	2.57632	61.0061	103.453	18.5592	0.179397	-2.47877	0.0237621	0.757166	XP_020257205.1	zinc finger protein 7-like	Asparagus officinalis	-	-	-	-	-	-	-	-	-	-	-	-	-	-	-
1627D_27590_c0_g1_i1	695	1627C;1627D	1	26	1	26	0.136193	2.5985	10.6995	1.29316	20.1058	15.5477	3.95863	0.045602	1	-	-	-	-	-	-	-	-	-	-	-	-	-	-	-	-	-	-
1627D_27600_c0_g1_i1	668	1627C;1627D	1	35	1	35	0.145253	3.73822	14.1793	1.29316	27.0654	20.9296	4.38748	0.0218591	0.746998	-	-	-	-	-	-	-	-	-	-	-	-	-	-	-	-	-	-
1627D_27644_c0_g1_i1	611	1627C;1627D	16	1	16	1	2.69942	0.124384	10.7319	20.6906	0.773298	0.0373744	-4.74181	0.0145848	0.59425	-	-	-	-	-	-	-	-	-	-	-	-	-	-	-	-	-	-
1627D_27679_c0_g1_i1	508	1627C;1627D	24	2	24	2	5.66907	0.34515	16.2912	31.0359	1.5466	0.0498325	-4.32677	0.0101216	0.496636	XP_020256549.1	gibberellin 2-beta-dioxygenase 8-like isoform X1	Asparagus officinalis	-	-	-	-	-	-	-	-	-	-	-	-	-	-	-
1627D_27774_c0_g1_i1	275	1627C;1627D	10	1.09611	10	1	8.53003	0.515673	6.85246	12.9316	0.773298	0.059799	-4.06373	0.0450925	1	-	-	-	-	-	-	-	-	-	-	-	-	-	-	-	-	-	-
1627D_27885_c0_g1_i1	403	1627C;1627D	14	2	14	2	5.29506	0.518353	9.82543	18.1043	1.5466	0.0854271	-3.54916	0.0444083	1	-	-	-	-	-	-	-	-	-	-	-	-	-	-	-	-	-	-
1627D_27909_c0_g1_i1	1828	1627C;1627D	161	81	161	81	6.04915	2.17722	135.418	208.199	62.6371	0.300852	-1.73287	0.0483657	1	XP_008804449.1	PREDICTED: probable pectate lyase 8 isoform X1	Phoenix dactylifera	A0A2H3YVE1	Pectate lyase (EC 4.2.2.2)	LOC103717735	Phoenix dactylifera (Date palm)	-	LOC103717735	4.2.2.2	Glycan metabolism; pectin degradation; 2-dehydro-3-deoxy-D-gluconate from pectin: step 2/5. {ECO:0000256|RuleBase:RU361123}.	metal ion binding [GO:0046872]; pectate lyase activity [GO:0030570]; pectin catabolic process [GO:0045490]	GO:0030570; GO:0045490; GO:0046872	pectin catabolic process [GO:0045490]	-	metal ion binding [GO:0046872]; pectate lyase activity [GO:0030570]	-	pda:103717735;
1627D_27972_c0_g2_i1	446	1627C;1627D	1.48322	32	1	32	0.454358	6.96163	13.0194	1.29316	24.7455	19.1357	4.25819	0.0275567	0.823227	ONK65152.1	uncharacterized protein A4U43_C07F34230	Asparagus officinalis	-	-	-	-	-	-	-	-	-	-	-	-	-	-	-
1627D_27982_c0_g1_i1	1494	1627C;1627D	152	55	152	55	7.26165	1.88504	119.546	196.561	42.5314	0.216378	-2.20837	0.0161965	0.640142	XP_010922329.1	PREDICTED: glucan endo-1,3-beta-glucosidase	Elaeis guineensis	-	-	-	-	-	-	-	-	-	-	-	-	-	-	-
1627D_28031_c0_g1_i1	1084	1627C;1627D	54	7	54	7	3.86951	0.362234	37.6219	69.8308	5.41309	0.0775172	-3.68934	0.00500666	0.328796	XP_020257860.1	protein IQ-DOMAIN 14-like	Asparagus officinalis	-	-	-	-	-	-	-	-	-	-	-	-	-	-	-
1627D_28071_c1_g1_i1	403	1627C;1627D	24	5	24	5	9.07724	1.29588	17.4512	31.0359	3.86649	0.124581	-3.00484	0.0444652	1	XP_009413040.1	PREDICTED: uncharacterized protein LOC103994436	Musa acuminata subsp. malaccensis	-	-	-	-	-	-	-	-	-	-	-	-	-	-	-
1627D_28081_c0_g1_i1	497	1627C;1627D	1	75	1	75	0.246192	13.4676	29.6453	1.29316	57.9974	44.8492	5.48701	0.00165621	0.171516	-	-	-	-	-	-	-	-	-	-	-	-	-	-	-	-	-	-
1627D_28100_c0_g1_i1	291	1627C;1627D	21	1	21	1	15.907	0.432237	13.9649	27.1564	0.773298	0.0284757	-5.13412	0.00663287	0.389657	-	-	-	-	-	-	-	-	-	-	-	-	-	-	-	-	-	-
1627D_28105_c0_g1_i1	260	1627C;1627D	10	1	10	1	9.6201	0.515094	6.85246	12.9316	0.773298	0.059799	-4.06373	0.0450925	1	-	-	-	-	-	-	-	-	-	-	-	-	-	-	-	-	-	-
1627D_28184_c0_g1_i1	757	1627C;1627D	24	1	24	1	2.85929	0.0871585	15.9046	31.0359	0.773298	0.0249162	-5.32677	0.00435844	0.304202	PNX94328.1	Ty3/gypsy retrotransposon protein, partial	Trifolium pratense	A0A2K3MU25	Ty3/gypsy retrotransposon protein (Fragment)	L195_g017501	Trifolium pratense (Red clover)	-	-	-	-	nucleic acid binding [GO:0003676]; DNA integration [GO:0015074]	GO:0003676; GO:0015074	DNA integration [GO:0015074]	-	nucleic acid binding [GO:0003676]	-	-
1627D_28206_c0_g2_i1	1881	1627C;1627D	702	373	702	373	25.5113	9.69409	598.12	907.8	288.44	0.317735	-1.6541	0.0145001	0.593609	ONK64652.1	uncharacterized protein A4U43_C07F28410	Asparagus officinalis	-	-	-	-	-	-	-	-	-	-	-	-	-	-	-
1627D_28291_c0_g1_i1	403	1627C;1627D	15	2	15	2	5.67328	0.518353	10.472	19.3974	1.5466	0.079732	-3.6487	0.0375256	0.944109	-	-	-	-	-	-	-	-	-	-	-	-	-	-	-	-	-	-
1627D_28357_c0_g1_i1	350	1627C;1627D	468.058	239.634	468	240	239.055	77.7063	395.396	605.2	185.592	0.306662	-1.70528	0.0166415	0.648392	BAC22637.1	lachrymatory factor synthase	Allium fistulosum	Q8H942	Lachrymatory factor synthase	lfs	Allium fistulosum (Welsh onion)	-	lfs	-	-	-	-	-	-	-	-	-
1627D_28512_c0_g1_i1	1481	1627C;1627D	2	66	2	66	0.0965685	2.28653	26.812	2.58632	51.0377	19.7337	4.30259	0.00684285	0.395246	-	-	-	-	-	-	-	-	-	-	-	-	-	-	-	-	-	-
1627D_28602_c0_g1_i1	807	1627C;1627D	253	83	253	83	27.3729	6.54901	195.677	327.17	64.1837	0.196179	-2.34976	0.00433762	0.304005	XP_020578035.1	probable calcium-binding protein CML18	Phalaenopsis equestris	-	-	-	-	-	-	-	-	-	-	-	-	-	-	-
1627D_28623_c3_g1_i1	422	1627C;1627D	10	1	10	1	3.42672	0.239125	6.85246	12.9316	0.773298	0.059799	-4.06373	0.0450925	1	-	-	-	-	-	-	-	-	-	-	-	-	-	-	-	-	-	-
1627D_28629_c0_g1_i1	445	1627C;1627D	46	4	46	4	14.1562	0.873422	31.2893	59.4855	3.09319	0.0519991	-4.26537	0.0029264	0.244682	-	-	-	-	-	-	-	-	-	-	-	-	-	-	-	-	-	-
1627D_28636_c0_g2_i1	722	1627C;1627D	24	4	24	4	3.07704	0.375863	17.0645	31.0359	3.09319	0.099665	-3.32677	0.0301821	0.866734	XP_017613789.1	PREDICTED: mavicyanin-like	Gossypium arboreum	-	-	-	-	-	-	-	-	-	-	-	-	-	-	-
1627D_28639_c0_g1_i1	1414	1627C;1627D	170	813	170	813	8.6865	29.8297	424.264	219.838	628.691	2.8598	1.51591	0.0312031	0.866734	XP_017701707.1	PREDICTED: protein PHYTOCHROME KINASE SUBSTRATE 4-like	Phoenix dactylifera	A0A2H3ZZ28	protein PHYTOCHROME KINASE SUBSTRATE 4-like	LOC103721269	Phoenix dactylifera (Date palm)	-	LOC103721269	-	-	kinase activity [GO:0016301]	GO:0016301	-	-	kinase activity [GO:0016301]	-	pda:103721269;
1627D_28673_c0_g2_i1	779	1627C;1627D	59	18	59	18	6.72964	1.49975	45.108	76.2966	13.9194	0.182438	-2.45452	0.0370186	0.934239	-	-	-	-	-	-	-	-	-	-	-	-	-	-	-	-	-	-
1627D_28721_c0_g2_i1	893	1627C;1627D	20	169	20	169	1.86826	11.4672	78.2753	25.8632	130.687	5.05302	2.33714	0.0249184	0.772227	XP_020241145.1	UDP-N-acetylglucosamine transferase subunit ALG13 homolog isoform X1	Asparagus officinalis	-	-	-	-	-	-	-	-	-	-	-	-	-	-	-
1627D_28730_c2_g1_i1	401	1627C;1627D	12	1	12	1	4.58933	0.261572	8.14562	15.5179	0.773298	0.0498325	-4.32677	0.0299178	0.864826	ONK76007.1	uncharacterized protein A4U43_C03F22860	Asparagus officinalis	-	-	-	-	-	-	-	-	-	-	-	-	-	-	-
1627D_28741_c1_g1_i1	314	1627C;1627D	12	1	12	1	7.75599	0.383804	8.14562	15.5179	0.773298	0.0498325	-4.32677	0.0299178	0.864826	ONK71659.1	uncharacterized protein A4U43_C04F11010	Asparagus officinalis	-	-	-	-	-	-	-	-	-	-	-	-	-	-	-
1627D_28742_c0_g1_i1	775	1627C;1627D	7	79	7	79	0.804679	6.63536	35.0713	9.05214	61.0905	6.74874	2.75462	0.0353798	0.909058	-	-	-	-	-	-	-	-	-	-	-	-	-	-	-	-	-	-
1627D_28772_c0_g1_i1	1159	1627C;1627D	1	64	1	64	0.0656536	3.02932	25.3921	1.29316	49.4911	38.2714	5.25819	0.00319649	0.255328	-	-	-	-	-	-	-	-	-	-	-	-	-	-	-	-	-	-
1627D_28773_c0_g1_i1	1510	1627C;1627D	208	99	208	99	9.8094	3.34894	172.767	268.978	76.5565	0.28462	-1.81289	0.0292418	0.856589	XP_017696866.1	PREDICTED: LOW QUALITY PROTEIN: phytosulfokine receptor 2-like	Phoenix dactylifera	A0A2H3ZL55	LOW QUALITY PROTEIN: phytosulfokine receptor 2-like	LOC103701245	Phoenix dactylifera (Date palm)	-	LOC103701245	-	-	integral component of membrane [GO:0016021]; ATP binding [GO:0005524]; protein serine/threonine kinase activity [GO:0004674]	GO:0004674; GO:0005524; GO:0016021	-	integral component of membrane [GO:0016021]	ATP binding [GO:0005524]; protein serine/threonine kinase activity [GO:0004674]	-	pda:103701245;
1627D_28796_c0_g1_i1	988	1627C;1627D	28	4.02736	28	4	2.27242	0.236659	19.6509	36.2085	3.09319	0.0854271	-3.54916	0.0190639	0.683456	-	-	-	-	-	-	-	-	-	-	-	-	-	-	-	-	-	-
1627D_28878_c0_g2_i1	726	1627C;1627D	21	3	21	3	2.66938	0.279374	14.7382	27.1564	2.31989	0.0854271	-3.54916	0.0274143	0.823227	CDP15213.1	unnamed protein product	Coffea canephora	A0A068V5U1	Uncharacterized protein	GSCOC_T00042841001	Coffea canephora (Robusta coffee)	-	-	-	-	extracellular region [GO:0005576]; polygalacturonase activity [GO:0004650]; carbohydrate metabolic process [GO:0005975]; cell wall organization [GO:0071555]	GO:0004650; GO:0005576; GO:0005975; GO:0071555	carbohydrate metabolic process [GO:0005975]; cell wall organization [GO:0071555]	extracellular region [GO:0005576]	polygalacturonase activity [GO:0004650]	SUBCELLULAR LOCATION: Secreted {ECO:0000256|SAAS:SAAS00564398}.	-
1627D_28878_c1_g1_i1	576	1627C;1627D	19	1	19	1	3.55575	0.138001	12.6717	24.5701	0.773298	0.0314732	-4.98973	0.00894449	0.456377	XP_020087271.1	polygalacturonase At1g48100-like	Ananas comosus	-	-	-	-	-	-	-	-	-	-	-	-	-	-	-
1627D_28911_c1_g1_i1	209	1627C;1627D	14	1	14	1	21.0112	0.775808	9.43879	18.1043	0.773298	0.0427136	-4.54916	0.0206813	0.715252	ONK58337.1	uncharacterized protein A4U43_C09F11170	Asparagus officinalis	-	-	-	-	-	-	-	-	-	-	-	-	-	-	-
1627D_28970_c2_g2_i1	795	1627C;1627D	2	43	2	43	0.221252	3.47186	17.9191	2.58632	33.2518	12.8568	3.68446	0.0275053	0.823227	-	-	-	-	-	-	-	-	-	-	-	-	-	-	-	-	-	-
1627D_29042_c0_g1_i1	533	1627C;1627D	17	2	17	2	3.66483	0.316537	11.7652	21.9838	1.5466	0.0703518	-3.82927	0.0271261	0.821696	-	-	-	-	-	-	-	-	-	-	-	-	-	-	-	-	-	-
1627D_29129_c0_g1_i1	858	1627C;1627D	1	140	1	140	0.0989161	10.0744	54.7774	1.29316	108.262	83.7186	6.38748	5.62403e-05	0.0167989	-	-	-	-	-	-	-	-	-	-	-	-	-	-	-	-	-	-
1627D_29165_c0_g2_i1	342	1627C;1627D	1	82.4525	1	82	0.537896	27.7576	32.3518	1.29316	63.4104	49.0352	5.61575	0.00110858	0.133528	-	-	-	-	-	-	-	-	-	-	-	-	-	-	-	-	-	-
1627D_29233_c0_g1_i1	406	1627C;1627D	17	2	17	2	6.32607	0.512064	11.7652	21.9838	1.5466	0.0703518	-3.82927	0.0271261	0.821696	-	-	-	-	-	-	-	-	-	-	-	-	-	-	-	-	-	-
1627D_29253_c0_g1_i1	269	1627C;1627D	10	1	10	1	8.9108	0.486673	6.85246	12.9316	0.773298	0.059799	-4.06373	0.0450925	1	-	-	-	-	-	-	-	-	-	-	-	-	-	-	-	-	-	-
1627D_29307_c0_g1_i1	812	1627C;1627D	121	25	121	25	12.972	1.95407	87.9025	156.473	19.3325	0.123552	-3.01681	0.00327663	0.261245	XP_020252878.1	flavonoid 3',5'-methyltransferase-like	Asparagus officinalis	-	-	-	-	-	-	-	-	-	-	-	-	-	-	-
1627D_29346_c0_g1_i1	252	1627C;1627D	10	1	10	1	10.2181	0.541927	6.85246	12.9316	0.773298	0.059799	-4.06373	0.0450925	1	-	-	-	-	-	-	-	-	-	-	-	-	-	-	-	-	-	-
1627D_29347_c0_g1_i1	453	1627C;1627D	121	47	121	47	35.8996	9.94092	96.4088	156.473	36.345	0.232277	-2.10608	0.0290795	0.852026	-	-	-	-	-	-	-	-	-	-	-	-	-	-	-	-	-	-
1627D_29433_c1_g1_i1	539	1627C;1627D	12	1	12	1	2.53249	0.155272	8.14562	15.5179	0.773298	0.0498325	-4.32677	0.0299178	0.864826	XP_020269961.1	protein trichome birefringence-like 5	Asparagus officinalis	-	-	-	-	-	-	-	-	-	-	-	-	-	-	-
1627D_29441_c1_g1_i1	428	1627C;1627D	10	1	10	1	3.33014	0.233158	6.85246	12.9316	0.773298	0.059799	-4.06373	0.0450925	1	-	-	-	-	-	-	-	-	-	-	-	-	-	-	-	-	-	-
1627D_29482_c0_g1_i2	707	1627C;1627D	2.11156	36.3011	2	36	0.279854	3.52743	15.2125	2.58632	27.8387	10.7638	3.42812	0.0439577	1	ONK55819.1	uncharacterized protein A4U43_C10F1300	Asparagus officinalis	-	-	-	-	-	-	-	-	-	-	-	-	-	-	-
1627D_29503_c0_g1_i1	252	1627C;1627D	33	2	33	2	33.7198	1.08385	22.1105	42.6744	1.5466	0.0362418	-4.7862	0.00339989	0.26443	-	-	-	-	-	-	-	-	-	-	-	-	-	-	-	-	-	-
1627D_29581_c0_g1_i1	975	1627C;1627D	810	58	810	58	66.9395	3.47198	546.156	1047.46	44.8513	0.042819	-4.5456	3.56931e-09	7.32229e-06	XP_010265103.1	PREDICTED: acyl-acyl carrier protein thioesterase ATL3, chloroplastic-like isoform X1	Nelumbo nucifera	A0A1U8AQ92	acyl-acyl carrier protein thioesterase ATL3, chloroplastic-like isoform X1	LOC104602928	Nelumbo nucifera (Sacred lotus)	-	LOC104602928	-	-	-	-	-	-	-	-	nnu:104602928;
1627D_29606_c0_g2_i1	576	1627C;1627D	28	230	28	230	5.24005	31.7403	107.034	36.2085	177.859	4.91206	2.29633	0.0166266	0.648392	-	-	-	-	-	-	-	-	-	-	-	-	-	-	-	-	-	-
1627D_29619_c3_g1_i1	899	1627C;1627D	30	7	30	7	2.77592	0.470371	22.104	38.7949	5.41309	0.139531	-2.84134	0.0439587	1	XP_008802213.1	PREDICTED: synaptonemal complex protein ZEP1-like	Phoenix dactylifera	A0A2H3YQA2	synaptonemal complex protein ZEP1-like	LOC103716118	Phoenix dactylifera (Date palm)	-	LOC103716118	-	-	-	-	-	-	-	-	pda:103716118;
1627D_29759_c0_g1_i1	409	1627C;1627D	10	1	10	1	3.66311	0.252884	6.85246	12.9316	0.773298	0.059799	-4.06373	0.0450925	1	-	-	-	-	-	-	-	-	-	-	-	-	-	-	-	-	-	-
1627D_29794_c0_g1_i1	1045	1627C;1627D	24621	9394	24621	9394	1852.37	510.896	19551.7	31839	7264.36	0.22816	-2.13188	0.00923975	0.4683	XP_020264638.1	chlorophyll a-b binding protein of LHCII type 1-like	Asparagus officinalis	-	-	-	-	-	-	-	-	-	-	-	-	-	-	-
1627D_29891_c0_g2_i1	1165	1627C;1627D	3618.34	1822	3618	1822	235.975	85.6565	3043.81	4678.66	1408.95	0.301144	-1.73148	0.00731507	0.40927	AJT55764.1	aquaporin plasma intrinsic protein 3	Allium sativum	A0A0D4CYY1	Aquaporin plasma intrinsic protein 3	-	Allium sativum (Garlic)	-	-	-	-	integral component of membrane [GO:0016021]; channel activity [GO:0015267]	GO:0015267; GO:0016021	-	integral component of membrane [GO:0016021]	channel activity [GO:0015267]	-	-
1627D_2998_c0_g1_i1	916	1627C;1627D	3720	2140	3720	2140	335.24	139.971	3232.71	4810.56	1654.86	0.344005	-1.5395	0.0167971	0.648392	XP_020253087.1	thioredoxin M-type, chloroplastic-like	Asparagus officinalis	-	-	-	-	-	-	-	-	-	-	-	-	-	-	-
1627D_30299_c0_g1_i1	343	1627C;1627D	25	4	25	4	13.3526	1.34046	17.7111	32.3291	3.09319	0.0956784	-3.38566	0.0268382	0.815571	-	-	-	-	-	-	-	-	-	-	-	-	-	-	-	-	-	-
1627D_30406_c0_g1_i1	507	1627C;1627D	14	2	14	2	3.31862	0.346407	9.82543	18.1043	1.5466	0.0854271	-3.54916	0.0444083	1	-	-	-	-	-	-	-	-	-	-	-	-	-	-	-	-	-	-
1627D_30426_c0_g1_i1	407	1627C;1627D	10	1	10	1	3.70097	0.255092	6.85246	12.9316	0.773298	0.059799	-4.06373	0.0450925	1	-	-	-	-	-	-	-	-	-	-	-	-	-	-	-	-	-	-
1627D_30495_c0_g1_i1	2039	1627C;1627D	298.626	83.1646	299	83	9.88639	1.96728	225.42	386.656	64.1837	0.165997	-2.59077	0.00133058	0.15065	XP_020265526.1	protein argonaute 16-like	Asparagus officinalis	-	-	-	-	-	-	-	-	-	-	-	-	-	-	-
1627D_30612_c0_g1_i1	992	1627C;1627D	1	74	1	74	0.0807119	4.32403	29.2586	1.29316	57.2241	44.2513	5.46765	0.00175574	0.178392	-	-	-	-	-	-	-	-	-	-	-	-	-	-	-	-	-	-
1627D_30802_c0_g1_i1	574	1627C;1627D	20	2	20	2	3.76574	0.27762	13.7049	25.8632	1.5466	0.059799	-4.06373	0.017368	0.648392	XP_010647534.2	PREDICTED: uncharacterized protein LOC104878637	Vitis vinifera	-	-	-	-	-	-	-	-	-	-	-	-	-	-	-
1627D_30818_c0_g1_i1	1397	1627C;1627D	63	1557	63	1557	3.26741	57.9971	642.747	81.4692	1204.03	14.7789	3.88547	1.26779e-07	0.000141252	XP_008803118.1	PREDICTED: probable protein phosphatase 2C 24	Phoenix dactylifera	A0A2H3YSE6	probable protein phosphatase 2C 24	LOC103716755	Phoenix dactylifera (Date palm)	-	LOC103716755	-	-	metal ion binding [GO:0046872]; protein serine/threonine phosphatase activity [GO:0004722]	GO:0004722; GO:0046872	-	-	metal ion binding [GO:0046872]; protein serine/threonine phosphatase activity [GO:0004722]	-	pda:103716755;
1627D_30818_c1_g1_i1	566	1627C;1627D	1	33	1	33	0.193083	4.69521	13.406	1.29316	25.5188	19.7337	4.30259	0.0254771	0.780819	-	-	-	-	-	-	-	-	-	-	-	-	-	-	-	-	-	-
1627D_30937_c0_g1_i1	270	1627C;1627D	22	3	22	3	19.4298	1.45051	15.3847	28.4496	2.31989	0.0815441	-3.61628	0.0240706	0.764358	-	-	-	-	-	-	-	-	-	-	-	-	-	-	-	-	-	-
1627D_31117_c0_g2_i1	1166	1627C;1627D	91.8811	17.8034	92	18	5.98551	0.836037	66.4452	118.971	13.9194	0.116998	-3.09544	0.00509228	0.33391	XP_020260814.1	LOW QUALITY PROTEIN: probable xyloglucan endotransglucosylase/hydrolase protein 30	Asparagus officinalis	-	-	-	-	-	-	-	-	-	-	-	-	-	-	-
1627D_31188_c0_g1_i1	567	1627C;1627D	25	4	25	4	4.81128	0.56735	17.7111	32.3291	3.09319	0.0956784	-3.38566	0.0268382	0.815571	XP_010924447.1	PREDICTED: uncharacterized protein LOC105047284	Elaeis guineensis	-	-	-	-	-	-	-	-	-	-	-	-	-	-	-
1627D_3127_c0_g1_i1	1345	1627C;1627D	688	449	688	449	37.3985	17.5414	618.453	889.696	347.211	0.390258	-1.3575	0.0425763	1	XP_020265557.1	probable cinnamyl alcohol dehydrogenase	Asparagus officinalis	-	-	-	-	-	-	-	-	-	-	-	-	-	-	-
1627D_31329_c0_g1_i1	369	1627C;1627D	17	3	17	3	7.74166	0.898639	12.1518	21.9838	2.31989	0.105528	-3.24431	0.0478112	1	-	-	-	-	-	-	-	-	-	-	-	-	-	-	-	-	-	-
1627D_31664_c0_g1_i1	807	1627C;1627D	31	1	31	1	3.35399	0.0789038	20.4307	40.088	0.773298	0.01929	-5.696	0.0017767	0.179423	-	-	-	-	-	-	-	-	-	-	-	-	-	-	-	-	-	-
1627D_31686_c1_g1_i1	403	1627C;1627D	14	1	14	1	5.29506	0.259176	9.43879	18.1043	0.773298	0.0427136	-4.54916	0.0206813	0.715252	-	-	-	-	-	-	-	-	-	-	-	-	-	-	-	-	-	-
1627D_31816_c1_g1_i1	286	1627C;1627D	10	1	10	1	7.84972	0.443508	6.85246	12.9316	0.773298	0.059799	-4.06373	0.0450925	1	-	-	-	-	-	-	-	-	-	-	-	-	-	-	-	-	-	-
1627D_319_c0_g1_i1	264	1627C;1627D	12	1	12	1	11.1469	0.502917	8.14562	15.5179	0.773298	0.0498325	-4.32677	0.0299178	0.864826	-	-	-	-	-	-	-	-	-	-	-	-	-	-	-	-	-	-
1627D_31933_c0_g2_i1	1387	1627C;1627D	21.3961	148.09	21	148	1.11956	5.56608	70.8023	27.1564	114.448	4.21441	2.07533	0.0498493	1	XP_020254147.1	uncharacterized protein LOC109831221	Asparagus officinalis	-	-	-	-	-	-	-	-	-	-	-	-	-	-	-
1627D_31998_c0_g2_i1	365	1627C;1627D	69.7828	21.0251	70	21	32.5564	6.39775	53.3803	90.5214	16.2393	0.179397	-2.47877	0.0285596	0.839724	XP_022022546.1	glutaredoxin-C6-like	Helianthus annuus	-	-	-	-	-	-	-	-	-	-	-	-	-	-	-
1627D_32055_c0_g1_i1	998	1627C;1627D	5	62	5	62	0.400261	3.59257	27.2051	6.46581	47.9445	7.41508	2.89046	0.0402554	0.982381	-	-	-	-	-	-	-	-	-	-	-	-	-	-	-	-	-	-
1627D_32081_c0_g3_i1	876	1627C;1627D	65.133	6.8137	65	7	6.25325	0.475512	44.7343	84.0556	5.41309	0.0643989	-3.95682	0.00203974	0.19732	XP_012070885.1	uncharacterized protein LOC105633000	Jatropha curcas	-	-	-	-	-	-	-	-	-	-	-	-	-	-	-
1627D_32129_c0_g1_i1	1011	1627C;1627D	367	190	367	190	28.8679	10.8137	310.759	474.591	146.927	0.309586	-1.69159	0.0219706	0.746998	XP_019704482.1	PREDICTED: uncharacterized protein LOC105041025	Elaeis guineensis	-	-	-	-	-	-	-	-	-	-	-	-	-	-	-
1627D_32135_c1_g1_i1	288	1627C;1627D	10	1	10	1	7.73816	0.438792	6.85246	12.9316	0.773298	0.059799	-4.06373	0.0450925	1	CAN82769.1	hypothetical protein VITISV_037882	Vitis vinifera	A5B195	Uncharacterized protein	VITISV_037882	Vitis vinifera (Grape)	-	-	-	-	integral component of membrane [GO:0016021]; ionotropic glutamate receptor activity [GO:0004970]; nucleic acid binding [GO:0003676]; DNA integration [GO:0015074]	GO:0003676; GO:0004970; GO:0015074; GO:0016021	DNA integration [GO:0015074]	integral component of membrane [GO:0016021]	ionotropic glutamate receptor activity [GO:0004970]; nucleic acid binding [GO:0003676]	-	-
1627D_32136_c0_g1_i2	260	1627C;1627D	17	1	17	1	16.3542	0.515094	11.3785	21.9838	0.773298	0.0351759	-4.82927	0.0123127	0.549597	-	-	-	-	-	-	-	-	-	-	-	-	-	-	-	-	-	-
1627D_32156_c0_g1_i1	603	1627C;1627D	2	42	2	42	0.345218	5.34502	17.5324	2.58632	32.4785	12.5578	3.65051	0.029351	0.858426	-	-	-	-	-	-	-	-	-	-	-	-	-	-	-	-	-	-
1627D_32295_c0_g1_i1	556	1627C;1627D	23	1	23	1	4.5876	0.146678	15.258	29.7427	0.773298	0.0259996	-5.26537	0.00499727	0.328346	-	-	-	-	-	-	-	-	-	-	-	-	-	-	-	-	-	-
1627D_32295_c1_g1_i1	613	1627C;1627D	32	1	32	1	5.36855	0.123682	21.0772	41.3812	0.773298	0.0186872	-5.74181	0.00157213	0.165353	-	-	-	-	-	-	-	-	-	-	-	-	-	-	-	-	-	-
1627D_32341_c0_g1_i1	1980	1627C;1627D	165.591	3.46623	166	3	5.67059	0.08484	108.492	214.665	2.31989	0.010807	-6.53188	1.13874e-07	0.000127976	PIA55374.1	hypothetical protein AQUCO_00800259v1	Aquilegia coerulea	A0A2G5EHW3	Uncharacterized protein	AQUCO_00800259v1	Aquilegia coerulea (Rocky mountain columbine)	-	-	-	-	nucleic acid binding [GO:0003676]; zinc ion binding [GO:0008270]	GO:0003676; GO:0008270	-	-	nucleic acid binding [GO:0003676]; zinc ion binding [GO:0008270]	-	-
1627D_32452_c0_g1_i1	540	1627C;1627D	25	2	25	2	5.25767	0.309453	16.9378	32.3291	1.5466	0.0478392	-4.38566	0.00890568	0.455656	-	-	-	-	-	-	-	-	-	-	-	-	-	-	-	-	-	-
1627D_32479_c0_g1_i1	771	1627C;1627D	38	7	38	7	4.4027	0.592729	27.2766	49.1402	5.41309	0.110156	-3.18238	0.0204511	0.712254	XP_010919644.2	PREDICTED: LOW QUALITY PROTEIN: ethylene-responsive transcription factor ERF038	Elaeis guineensis	-	-	-	-	-	-	-	-	-	-	-	-	-	-	-
1627D_32542_c0_g1_i1	322	1627C;1627D	14	1	14	1	8.56017	0.369637	9.43879	18.1043	0.773298	0.0427136	-4.54916	0.0206813	0.715252	-	-	-	-	-	-	-	-	-	-	-	-	-	-	-	-	-	-
1627D_32631_c0_g1_i1	1132	1627C;1627D	335	197	335	197	22.678	9.62009	292.775	433.209	152.34	0.351654	-1.50777	0.0422128	1	AAF65845.1	aquaporin 1	Allium cepa	Q9M4T0	Aquaporin 1	Aqp1	Allium cepa (Onion)	-	Aqp1	-	-	integral component of membrane [GO:0016021]; channel activity [GO:0015267]	GO:0015267; GO:0016021	-	integral component of membrane [GO:0016021]	channel activity [GO:0015267]	-	-
1627D_32665_c1_g1_i1	493	1627C;1627D	16	1	16	1	4.00333	0.182181	10.7319	20.6906	0.773298	0.0373744	-4.74181	0.0145848	0.59425	XP_020250145.1	uncharacterized protein LOC109827551	Asparagus officinalis	-	-	-	-	-	-	-	-	-	-	-	-	-	-	-
1627D_32710_c0_g1_i1	967	1627C;1627D	45	4	45	4	3.76117	0.242235	30.6427	58.1923	3.09319	0.0531547	-4.23366	0.00322643	0.257401	XP_024004020.1	uncharacterized protein LOC112081493	Eutrema salsugineum	-	-	-	-	-	-	-	-	-	-	-	-	-	-	-
1627D_32857_c0_g1_i1	402	1627C;1627D	59	17	59	17	22.4352	4.42835	44.7213	76.2966	13.1461	0.172302	-2.53699	0.0320655	0.866734	-	-	-	-	-	-	-	-	-	-	-	-	-	-	-	-	-	-
1627D_32876_c0_g1_i1	540	1627C;1627D	2	38	2	38	0.420613	5.87962	15.9858	2.58632	29.3853	11.3618	3.50612	0.0383051	0.958124	-	-	-	-	-	-	-	-	-	-	-	-	-	-	-	-	-	-
1627D_32924_c0_g1_i1	281	1627C;1627D	11	1	11	1	8.96656	0.455201	7.49904	14.2248	0.773298	0.0543627	-4.20124	0.0364777	0.922773	-	-	-	-	-	-	-	-	-	-	-	-	-	-	-	-	-	-
1627D_32964_c0_g1_i1	367	1627C;1627D	14	2	14	2	6.45065	0.604461	9.82543	18.1043	1.5466	0.0854271	-3.54916	0.0444083	1	-	-	-	-	-	-	-	-	-	-	-	-	-	-	-	-	-	-
1627D_33059_c0_g1_i1	258	1627C;1627D	14	1	14	1	13.6377	0.520831	9.43879	18.1043	0.773298	0.0427136	-4.54916	0.0206813	0.715252	XP_015169757.1	PREDICTED: uncharacterized protein LOC107062964	Solanum tuberosum	-	-	-	-	-	-	-	-	-	-	-	-	-	-	-
1627D_33065_c0_g1_i1	596	1627C;1627D	1	25	1	25	0.176161	3.24751	10.3128	1.29316	19.3325	14.9497	3.90205	0.0498662	1	-	-	-	-	-	-	-	-	-	-	-	-	-	-	-	-	-	-
1627D_33086_c1_g1_i1	677	1627C;1627D	19	3	19	3	2.69976	0.313246	13.445	24.5701	2.31989	0.0944195	-3.40477	0.035914	0.916948	-	-	-	-	-	-	-	-	-	-	-	-	-	-	-	-	-	-
1627D_33086_c3_g1_i1	370	1627C;1627D	10	1	10	1	4.52759	0.298167	6.85246	12.9316	0.773298	0.059799	-4.06373	0.0450925	1	-	-	-	-	-	-	-	-	-	-	-	-	-	-	-	-	-	-
1627D_33131_c0_g2_i1	1081	1627C;1627D	76.4793	523.376	76	523	5.50045	27.185	251.358	98.2803	404.435	4.11512	2.04093	0.00875879	0.453018	XP_020265324.1	uncharacterized protein LOC109840906	Asparagus officinalis	-	-	-	-	-	-	-	-	-	-	-	-	-	-	-
1627D_33185_c0_g1_i1	963	1627C;1627D	43	10	43	10	3.61457	0.609133	31.6695	55.606	7.73298	0.139067	-2.84614	0.0287552	0.843864	XP_020265440.1	probable cellulose synthase A catalytic subunit 5	UDP-forming isoform X1Asparagus officinalis	-	-	-	-	-	-	-	-	-	-	-	-	-	-	-
1627D_33203_c1_g1_i1	207	1627C;1627D	18	2	18	2	27.4857	1.58281	12.4118	23.2769	1.5466	0.0664433	-3.91173	0.023265	0.746998	-	-	-	-	-	-	-	-	-	-	-	-	-	-	-	-	-	-
1627D_33272_c2_g1_i1	411	1627C;1627D	11	1	11	1	3.98869	0.250805	7.49904	14.2248	0.773298	0.0543627	-4.20124	0.0364777	0.922773	-	-	-	-	-	-	-	-	-	-	-	-	-	-	-	-	-	-
1627D_33293_c0_g2_i1	1025	1627C;1627D	480.051	91	480	91	37.0659	5.0819	345.544	620.718	70.3701	0.113369	-3.1409	4.07456e-05	0.0133996	XP_018681641.1	PREDICTED: thaumatin-like protein 1b	Musa acuminata subsp. malaccensis	-	-	-	-	-	-	-	-	-	-	-	-	-	-	-
1627D_33410_c1_g1_i1	478	1627C;1627D	27	5	27	5	7.18699	0.962846	19.3909	34.9154	3.86649	0.110739	-3.17477	0.0318566	0.866734	-	-	-	-	-	-	-	-	-	-	-	-	-	-	-	-	-	-
1627D_33419_c0_g1_i1	697	1627C;1627D	4	69	4	69	0.542257	6.86374	29.2651	5.17265	53.3576	10.3153	3.36672	0.0186786	0.674679	-	-	-	-	-	-	-	-	-	-	-	-	-	-	-	-	-	-
1627D_33419_c1_g1_i1	307	1627C;1627D	33	5	33	5	22.3138	1.99123	23.2704	42.6744	3.86649	0.0906045	-3.46427	0.0168996	0.648392	-	-	-	-	-	-	-	-	-	-	-	-	-	-	-	-	-	-
1627D_33452_c0_g1_i1	988	1627C;1627D	7.42831	100.706	7	101	0.602864	5.91778	43.5776	9.05214	78.1031	8.62814	3.10905	0.014072	0.579203	XP_020275683.1	uncharacterized protein LOC109850156	Asparagus officinalis	-	-	-	-	-	-	-	-	-	-	-	-	-	-	-
1627D_33454_c0_g2_i1	1217	1627C;1627D	482	290	482	290	29.7193	12.8771	423.78	623.304	224.256	0.359786	-1.47479	0.0354524	0.910197	XP_006421525.1	ethylene-responsive transcription factor ERF105	Citrus clementina	V4S7G6	Uncharacterized protein	CICLE_v10005750mg	Citrus clementina	-	-	-	-	nucleus [GO:0005634]; DNA binding [GO:0003677]; DNA-binding transcription factor activity [GO:0003700]; transcription, DNA-templated [GO:0006351]	GO:0003677; GO:0003700; GO:0005634; GO:0006351	transcription, DNA-templated [GO:0006351]	nucleus [GO:0005634]	DNA binding [GO:0003677]; DNA-binding transcription factor activity [GO:0003700]	SUBCELLULAR LOCATION: Nucleus {ECO:0000256|PROSITE-ProRule:PRU00366, ECO:0000256|SAAS:SAAS00550310}.	cic:CICLE_v10005750mg;
1627D_3348_c0_g1_i1	777	1627C;1627D	375	132	375	132	42.9398	11.0424	293.506	484.936	102.075	0.210492	-2.24816	0.00304124	0.249718	NP_739614.1	cytochrome c oxidase subunit III	Thrips imaginis	Q94XD8	Cytochrome c oxidase subunit 3	cox3	Thrips imaginis (Plague thrips)	-	cox3	-	-	integral component of membrane [GO:0016021]; mitochondrion [GO:0005739]; cytochrome-c oxidase activity [GO:0004129]; aerobic electron transport chain [GO:0019646]	GO:0004129; GO:0005739; GO:0016021; GO:0019646	aerobic electron transport chain [GO:0019646]	integral component of membrane [GO:0016021]; mitochondrion [GO:0005739]	cytochrome-c oxidase activity [GO:0004129]	-	-
1627D_3355_c0_g1_i1	1477	1627C;1627D	1250	842	1250	842	60.5543	29.268	1133.78	1616.45	651.117	0.402806	-1.31184	0.0406006	0.990058	XP_020264684.1	apoptosis-inducing factor homolog B-like	Asparagus officinalis	-	-	-	-	-	-	-	-	-	-	-	-	-	-	-
1627D_33604_c1_g1_i1	694	1627C;1627D	28	1	28	1	3.82225	0.100183	18.4909	36.2085	0.773298	0.0213568	-5.54916	0.00258308	0.226795	-	-	-	-	-	-	-	-	-	-	-	-	-	-	-	-	-	-
1627D_3367_c0_g1_i1	379	1627C;1627D	1	80	1	80	0.43019	22.9703	31.5785	1.29316	61.8638	47.8392	5.58012	0.00124182	0.143576	YP_009433214.1	ribosomal protein L20 (chloroplast)	Pedicularis cheilanthifolia	-	-	-	-	-	-	-	-	-	-	-	-	-	-	-
1627D_3374_c0_g1_i1	656	1627C;1627D	2	38	2	38	0.299356	4.18336	15.9858	2.58632	29.3853	11.3618	3.50612	0.0383051	0.958124	XP_009386180.1	PREDICTED: NDR1/HIN1-like protein 12	Musa acuminata subsp. malaccensis	M0U751	Uncharacterized protein	103973360	Musa acuminata subsp. malaccensis (Wild banana) (Musa malaccensis)	-	103973360	-	-	integral component of membrane [GO:0016021]; plasma membrane [GO:0005886]; plasmodesma [GO:0009506]	GO:0005886; GO:0009506; GO:0016021	-	integral component of membrane [GO:0016021]; plasma membrane [GO:0005886]; plasmodesma [GO:0009506]	-	-	mus:103973360;
1627D_33830_c0_g1_i1	458	1627C;1627D	15	1	15	1	4.35052	0.20756	10.0854	19.3974	0.773298	0.039866	-4.6487	0.017341	0.648392	-	-	-	-	-	-	-	-	-	-	-	-	-	-	-	-	-	-
1627D_33852_c0_g1_i1	520	1627C;1627D	123	52	123	52	27.7747	8.60239	99.6352	159.059	40.2115	0.252809	-1.98388	0.0374213	0.94332	ONK81806.1	uncharacterized protein A4U43_C01F33060	Asparagus officinalis	-	-	-	-	-	-	-	-	-	-	-	-	-	-	-
1627D_33955_c0_g1_i1	1102	1627C;1627D	1.27981	50.4019	1	50	0.0897388	2.55108	19.979	1.29316	38.6649	29.8995	4.90205	0.00772578	0.42184	-	-	-	-	-	-	-	-	-	-	-	-	-	-	-	-	-	-
1627D_3406_c0_g2_i1	782	1627C;1627D	85.3226	603.469	85	603	9.67569	49.9804	288.109	109.919	466.299	4.24221	2.08482	0.00608918	0.369647	XP_019179995.1	PREDICTED: cysteine proteinase inhibitor B	Ipomoea nil	-	-	-	-	-	-	-	-	-	-	-	-	-	-	-
1627D_34095_c0_g1_i1	721	1627C;1627D	1	70	1	70	0.12849	6.59249	27.712	1.29316	54.1309	41.8593	5.38748	0.00222337	0.207286	BAU03431.1	hypothetical protein VIGAN_UM104000, partial	Vigna angularis var. angularis	A0A0S3TE70	Uncharacterized protein (Fragment)	Vigan.UMG104000 VIGAN_UM104000	Vigna angularis var. angularis	-	Vigan.UMG104000	-	-	-	-	-	-	-	-	-
1627D_34116_c0_g3_i2	287	1627C;1627D	1	28.1482	1	28	0.779233	12.4228	11.4728	1.29316	21.6523	16.7437	4.06555	0.0382836	0.958124	-	-	-	-	-	-	-	-	-	-	-	-	-	-	-	-	-	-
1627D_34122_c0_g2_i2	583	1627C;1627D	20.1586	3.96474	20	4	3.69251	0.535478	14.4782	25.8632	3.09319	0.119598	-3.06373	0.0494007	1	XP_020260409.1	NDR1/HIN1-like protein 10	Asparagus officinalis	-	-	-	-	-	-	-	-	-	-	-	-	-	-	-
1627D_34125_c0_g1_i1	1053	1627C;1627D	33	1	33	1	2.4576	0.0538226	21.7238	42.6744	0.773298	0.0181209	-5.7862	0.00139245	0.153814	-	-	-	-	-	-	-	-	-	-	-	-	-	-	-	-	-	-
1627D_34278_c0_g1_i1	490	1627C;1627D	181	61	181	61	45.8502	11.2394	140.617	234.062	47.1712	0.201533	-2.31092	0.00914503	0.464864	-	-	-	-	-	-	-	-	-	-	-	-	-	-	-	-	-	-
1627D_34314_c0_g2_i1	1429	1627C;1627D	3	55.4045	3	55	0.151318	2.00631	23.2054	3.87949	42.5314	10.9631	3.45459	0.0242	0.766583	-	-	-	-	-	-	-	-	-	-	-	-	-	-	-	-	-	-
1627D_34328_c0_g1_i1	770	1627C;1627D	4	81	4	81	0.464358	6.87271	33.9049	5.17265	62.6371	12.1093	3.59804	0.0102699	0.502958	-	-	-	-	-	-	-	-	-	-	-	-	-	-	-	-	-	-
1627D_34352_c0_g1_i1	1900	1627C;1627D	81	30	81	30	2.90943	0.770542	63.9725	104.746	23.1989	0.221478	-2.17477	0.0422856	1	XP_009415276.1	PREDICTED: BURP domain-containing protein 12-like	Musa acuminata subsp. malaccensis	-	-	-	-	-	-	-	-	-	-	-	-	-	-	-
1627D_34402_c0_g1_i1	2705	1627C;1627D	1991	15354	1991	15354	47.9314	263.459	7223.95	2574.69	11873.2	4.61152	2.20524	0.00148226	0.160526	XP_010914548.1	PREDICTED: probable beta-D-xylosidase 2	Elaeis guineensis	-	-	-	-	-	-	-	-	-	-	-	-	-	-	-
1627D_34406_c1_g1_i1	245	1627C;1627D	1	28	1	28	1.07602	16.0759	11.4728	1.29316	21.6523	16.7437	4.06555	0.0382836	0.958124	-	-	-	-	-	-	-	-	-	-	-	-	-	-	-	-	-	-
1627D_34423_c0_g1_i1	1612	1627C;1627D	605	2533	605	2533	26.3734	79.1247	1370.56	782.363	1958.76	2.50365	1.32403	0.0375389	0.944258	XP_020241391.1	homeobox-leucine zipper protein HOX6-like	Asparagus officinalis	-	-	-	-	-	-	-	-	-	-	-	-	-	-	-
1627D_34436_c0_g1_i1	242	1627C;1627D	10	1	10	1	11.0636	0.587423	6.85246	12.9316	0.773298	0.059799	-4.06373	0.0450925	1	-	-	-	-	-	-	-	-	-	-	-	-	-	-	-	-	-	-
1627D_34453_c0_g1_i1	1896	1627C;1627D	169.689	78.604	170	79	6.10999	2.02392	140.464	219.838	61.0905	0.277889	-1.84742	0.0343459	0.903263	XP_020274058.1	L-ascorbate oxidase homolog	Asparagus officinalis	-	-	-	-	-	-	-	-	-	-	-	-	-	-	-
1627D_34489_c0_g1_i1	1258	1627C;1627D	1270	73	1270	73	75.0766	3.10561	849.383	1642.32	56.4508	0.0343727	-4.8626	8.81283e-11	2.84747e-07	XP_020253182.1	LOW QUALITY PROTEIN: peroxidase 12-like	Asparagus officinalis	-	-	-	-	-	-	-	-	-	-	-	-	-	-	-
1627D_34516_c0_g1_i1	879	1627C;1627D	15044	5283	15044	5283	1437.29	366.843	11769.8	19454.3	4085.33	0.209996	-2.25157	0.00244379	0.221177	OAY64661.1	Auxin-binding protein ABP19a	Ananas comosus	A0A199UIY0	Auxin-binding protein ABP19a	ACMD2_20238	Ananas comosus (Pineapple) (Ananas ananas)	-	-	-	-	extracellular region [GO:0005576]; manganese ion binding [GO:0030145]; nutrient reservoir activity [GO:0045735]	GO:0005576; GO:0030145; GO:0045735	-	extracellular region [GO:0005576]	manganese ion binding [GO:0030145]; nutrient reservoir activity [GO:0045735]	SUBCELLULAR LOCATION: Secreted {ECO:0000256|SAAS:SAAS00568926}.	-
1627D_34569_c0_g1_i1	827	1627C;1627D	61	332	61	332	6.36541	25.2414	167.809	78.8829	256.735	3.25463	1.7025	0.0428067	1	XP_010923580.1	PREDICTED: uncharacterized protein LOC105046629 isoform X1	Elaeis guineensis	-	-	-	-	-	-	-	-	-	-	-	-	-	-	-
1627D_34626_c0_g1_i1	807	1627C;1627D	38	2	38	2	4.11134	0.157808	25.3434	49.1402	1.5466	0.0314732	-4.98973	0.00192139	0.188288	-	-	-	-	-	-	-	-	-	-	-	-	-	-	-	-	-	-
1627D_34653_c0_g1_i1	1047	1627C;1627D	128	51	128	51	9.60554	2.76642	102.481	165.525	39.4382	0.238262	-2.06938	0.0292665	0.856729	-	-	-	-	-	-	-	-	-	-	-	-	-	-	-	-	-	-
1627D_34700_c0_g1_i1	1642	1627C;1627D	125.667	49.7551	126	50	5.35888	1.52	100.802	162.938	38.6649	0.237298	-2.07523	0.0295053	0.862188	XP_020681489.1	inorganic phosphate transporter 1-4-like	Dendrobium catenatum	-	-	-	-	-	-	-	-	-	-	-	-	-	-	-
1627D_34768_c0_g1_i1	580	1627C;1627D	359	31	359	31	66.3464	4.22416	244.109	464.245	23.9722	0.051637	-4.27545	7.02878e-07	0.000593734	XP_020255513.1	gibberellin-regulated protein 6-like	Asparagus officinalis	-	-	-	-	-	-	-	-	-	-	-	-	-	-	-
1627D_34795_c1_g1_i1	537	1627C;1627D	1	62	1	62	0.212546	9.69128	24.6188	1.29316	47.9445	37.0754	5.21239	0.00361669	0.273031	PHT61818.1	Photosystem II CP47 reaction center protein	Capsicum annuum	A0A2G2XWB6	Photosystem II CP47 reaction center protein	T459_34336	Capsicum annuum (Bell pepper)	-	-	-	-	integral component of membrane [GO:0016021]; photosystem [GO:0009521]; chlorophyll binding [GO:0016168]; photosynthetic electron transport chain [GO:0009767]; protein-chromophore linkage [GO:0018298]	GO:0009521; GO:0009767; GO:0016021; GO:0016168; GO:0018298	photosynthetic electron transport chain [GO:0009767]; protein-chromophore linkage [GO:0018298]	integral component of membrane [GO:0016021]; photosystem [GO:0009521]	chlorophyll binding [GO:0016168]	-	-
1627D_34796_c0_g1_i1	2351	1627C;1627D	893.319	532.556	893	533	25.1534	10.7	783.481	1154.79	412.168	0.356919	-1.48633	0.0238465	0.759294	Q93WP4.1	RecName: Full=Phosphoenolpyruvate phosphatase; Short=PEP phosphatase; Flags: Precursor	-	-	-	-	-	-	-	-	-	-	-	-	-	-	-	-
1627D_34867_c0_g1_i1	630	1627C;1627D	71	10	71	10	11.369	1.17988	49.7738	91.8145	7.73298	0.0842239	-3.56963	0.00339915	0.26443	-	-	-	-	-	-	-	-	-	-	-	-	-	-	-	-	-	-
1627D_34915_c0_g1_i1	526	1627C;1627D	17.0121	3.11439	17	3	3.75983	0.504598	12.1518	21.9838	2.31989	0.105528	-3.24431	0.0478112	1	XP_967267.1	PREDICTED: tubulin beta-1 chain	Tribolium castaneum	D6WSV2	Tubulin beta chain	TcasGA2_TC009589	Tribolium castaneum (Red flour beetle)	-	-	-	-	cytoplasm [GO:0005737]; microtubule [GO:0005874]; GTP binding [GO:0005525]; GTPase activity [GO:0003924]; structural constituent of cytoskeleton [GO:0005200]; microtubule-based process [GO:0007017]	GO:0003924; GO:0005200; GO:0005525; GO:0005737; GO:0005874; GO:0007017	microtubule-based process [GO:0007017]	cytoplasm [GO:0005737]; microtubule [GO:0005874]	GTPase activity [GO:0003924]; GTP binding [GO:0005525]; structural constituent of cytoskeleton [GO:0005200]	SUBCELLULAR LOCATION: Cytoplasm, cytoskeleton {ECO:0000256|SAAS:SAAS00361597}.	tca:655614;
1627D_34939_c0_g1_i1	833	1627C;1627D	463	173	463	173	47.8052	13.0103	366.257	598.734	133.781	0.223439	-2.16205	0.0030676	0.251563	XP_020252623.1	GPI-anchored protein LLG1-like	Asparagus officinalis	-	-	-	-	-	-	-	-	-	-	-	-	-	-	-
1627D_34958_c0_g1_i1	1329	1627C;1627D	499	2148	499	2148	27.5322	85.1973	1153.17	645.288	1661.04	2.57411	1.36408	0.0333746	0.88589	XP_022013382.1	thiamine thiazole synthase, chloroplastic-like	Helianthus annuus	-	-	-	-	-	-	-	-	-	-	-	-	-	-	-
1627D_35000_c1_g1_i1	298	1627C;1627D	12	1	12	1	8.64904	0.417085	8.14562	15.5179	0.773298	0.0498325	-4.32677	0.0299178	0.864826	-	-	-	-	-	-	-	-	-	-	-	-	-	-	-	-	-	-
1627D_35101_c1_g1_i1	1385	1627C;1627D	530	3659	530	3659	27.782	137.775	1757.44	685.376	2829.5	4.12839	2.04558	0.00151208	0.162989	XP_020273740.1	purple acid phosphatase 17-like	Asparagus officinalis	-	-	-	-	-	-	-	-	-	-	-	-	-	-	-
1627D_35130_c0_g1_i1	390	1627C;1627D	10	1	10	1	4.05288	0.273587	6.85246	12.9316	0.773298	0.059799	-4.06373	0.0450925	1	XP_020275087.1	protein DMR6-LIKE OXYGENASE 2-like	Asparagus officinalis	-	-	-	-	-	-	-	-	-	-	-	-	-	-	-
1627D_35144_c0_g1_i1	1039	1627C;1627D	104	36	104	36	7.88505	1.97335	81.1638	134.489	27.8387	0.206997	-2.27232	0.024941	0.772227	XP_019702780.1	PREDICTED: E3 ubiquitin-protein ligase SGR9, amyloplastic-like	Elaeis guineensis	-	-	-	-	-	-	-	-	-	-	-	-	-	-	-
1627D_35189_c0_g1_i1	474	1627C;1627D	1	25	1	25	0.27062	4.88655	10.3128	1.29316	19.3325	14.9497	3.90205	0.0498662	1	-	-	-	-	-	-	-	-	-	-	-	-	-	-	-	-	-	-
1627D_35214_c0_g1_i1	372	1627C;1627D	34	6	34	6	15.2148	1.77427	24.3037	43.9675	4.63979	0.105528	-3.24431	0.0218781	0.746998	-	-	-	-	-	-	-	-	-	-	-	-	-	-	-	-	-	-
1627D_35247_c1_g1_i1	557	1627C;1627D	19	1	19	1	3.77845	0.146311	12.6717	24.5701	0.773298	0.0314732	-4.98973	0.00894449	0.456377	ONK74688.1	uncharacterized protein A4U43_C03F9120	Asparagus officinalis	-	-	-	-	-	-	-	-	-	-	-	-	-	-	-
1627D_35255_c0_g1_i2	2036	1627C;1627D	74.8802	27.6132	75	28	2.4832	0.654312	59.3198	96.9872	21.6523	0.22325	-2.16327	0.0472433	1	XP_020256988.1	F-box only protein 13	Asparagus officinalis	-	-	-	-	-	-	-	-	-	-	-	-	-	-	-
1627D_35321_c1_g1_i1	318	1627C;1627D	16	2	16	2	10.0522	0.75422	11.1186	20.6906	1.5466	0.0747487	-3.74181	0.0318124	0.866734	OAY78259.1	putative glucan 1,3-beta-glucosidase A	Ananas comosus	A0A199VMF8	Putative glucan 1,3-beta-glucosidase A	ACMD2_02647	Ananas comosus (Pineapple) (Ananas ananas)	-	-	-	-	integral component of membrane [GO:0016021]; actin filament binding [GO:0051015]; hydrolase activity, hydrolyzing O-glycosyl compounds [GO:0004553]; actin filament organization [GO:0007015]; carbohydrate metabolic process [GO:0005975]	GO:0004553; GO:0005975; GO:0007015; GO:0016021; GO:0051015	actin filament organization [GO:0007015]; carbohydrate metabolic process [GO:0005975]	integral component of membrane [GO:0016021]	actin filament binding [GO:0051015]; hydrolase activity, hydrolyzing O-glycosyl compounds [GO:0004553]	-	-
1627D_35353_c0_g1_i1	792	1627C;1627D	118.302	42.2014	118	42	13.1616	3.42733	92.5358	152.593	32.4785	0.212844	-2.23213	0.0226499	0.746998	ONK77893.1	uncharacterized protein A4U43_C02F11960	Asparagus officinalis	-	-	-	-	-	-	-	-	-	-	-	-	-	-	-
1627D_35415_c1_g1_i1	1831	1627C;1627D	73	27	73	27	2.73753	0.724336	57.64	94.4009	20.879	0.221174	-2.17674	0.0475057	1	ONK81402.1	uncharacterized protein A4U43_C01F28710	Asparagus officinalis	-	-	-	-	-	-	-	-	-	-	-	-	-	-	-
1627D_35434_c0_g1_i1	742	1627C;1627D	3	44	3	44	0.368621	3.95856	18.9523	3.87949	34.0251	8.77052	3.13266	0.0461076	1	OWM81288.1	hypothetical protein CDL15_Pgr007326	Punica granatum	A0A218X942	Uncharacterized protein	CDL15_Pgr007326 CRG98_011936	Punica granatum (Pomegranate)	-	-	-	-	ATP binding [GO:0005524]; protein serine/threonine kinase activity [GO:0004674]	GO:0004674; GO:0005524	-	-	ATP binding [GO:0005524]; protein serine/threonine kinase activity [GO:0004674]	-	-
1627D_35469_c0_g1_i1	864	1627C;1627D	1	45	1	45	0.0979271	3.20494	18.0458	1.29316	34.7984	26.9095	4.75005	0.0107536	0.506504	-	-	-	-	-	-	-	-	-	-	-	-	-	-	-	-	-	-
1627D_35490_c0_g1_i2	1040	1627C;1627D	51.4497	13.7823	51	14	3.89578	0.754486	38.3887	65.9513	10.8262	0.164154	-2.60688	0.0341041	0.901183	XP_008777839.1	PREDICTED: cucumber peeling cupredoxin-like	Phoenix dactylifera	A0A2H3X3P7	cucumber peeling cupredoxin-like	LOC103697702	Phoenix dactylifera (Date palm)	-	LOC103697702	-	-	electron transfer activity [GO:0009055]	GO:0009055	-	-	electron transfer activity [GO:0009055]	-	pda:103697702;
1627D_35496_c2_g1_i1	495	1627C;1627D	24	2	24	2	5.95611	0.361728	16.2912	31.0359	1.5466	0.0498325	-4.32677	0.0101216	0.496636	-	-	-	-	-	-	-	-	-	-	-	-	-	-	-	-	-	-
1627D_35505_c0_g2_i1	1009	1627C;1627D	47	7	47	7	3.70691	0.399493	33.0959	60.7786	5.41309	0.0890623	-3.48904	0.00910796	0.463437	XP_020245216.1	uncharacterized protein LOC109823347	Asparagus officinalis	-	-	-	-	-	-	-	-	-	-	-	-	-	-	-
1627D_35505_c2_g1_i1	325	1627C;1627D	15	1	15	1	8.99896	0.364456	10.0854	19.3974	0.773298	0.039866	-4.6487	0.017341	0.648392	XP_010531748.1	PREDICTED: uncharacterized protein LOC104807977, partial	Tarenaya hassleriana	-	-	-	-	-	-	-	-	-	-	-	-	-	-	-
1627D_35527_c0_g1_i1	542	1627C;1627D	25	5	25	5	5.22345	0.768472	18.0978	32.3291	3.86649	0.119598	-3.06373	0.0397233	0.971964	XP_020269974.1	protein ODORANT1-like	Asparagus officinalis	-	-	-	-	-	-	-	-	-	-	-	-	-	-	-
1627D_35542_c0_g1_i1	551	1627C;1627D	37	7	37	7	7.50135	1.04398	26.63	47.847	5.41309	0.113133	-3.14391	0.0224482	0.746998	XP_009388156.1	PREDICTED: protein DMR6-LIKE OXYGENASE 1	Musa acuminata subsp. malaccensis	-	-	-	-	-	-	-	-	-	-	-	-	-	-	-
1627D_35557_c0_g1_i1	451	1627C;1627D	27	3	27	3	8.08395	0.639492	18.6176	34.9154	2.31989	0.0664433	-3.91173	0.0130321	0.569019	-	-	-	-	-	-	-	-	-	-	-	-	-	-	-	-	-	-
1627D_35567_c0_g1_i1	403	1627C;1627D	22	2	22	2	8.3208	0.518353	14.9981	28.4496	1.5466	0.0543627	-4.20124	0.0131755	0.571704	XP_020250145.1	uncharacterized protein LOC109827551	Asparagus officinalis	-	-	-	-	-	-	-	-	-	-	-	-	-	-	-
1627D_35600_c0_g1_i1	451	1627C;1627D	1	26	1	26	0.299406	5.54227	10.6995	1.29316	20.1058	15.5477	3.95863	0.045602	1	-	-	-	-	-	-	-	-	-	-	-	-	-	-	-	-	-	-
1627D_35607_c0_g1_i1	2486	1627C;1627D	275.154	148.111	275	148	7.27689	2.79371	235.034	355.62	114.448	0.321827	-1.63564	0.0349069	0.903263	XP_020262919.1	receptor-like cytosolic serine/threonine-protein kinase RBK1	Asparagus officinalis	-	-	-	-	-	-	-	-	-	-	-	-	-	-	-
1627D_35634_c0_g2_i1	374	1627C;1627D	24	5	24	5	10.6072	1.4654	17.4512	31.0359	3.86649	0.124581	-3.00484	0.0444652	1	-	-	-	-	-	-	-	-	-	-	-	-	-	-	-	-	-	-
1627D_35663_c1_g1_i1	813	1627C;1627D	1	32	1	32	0.107011	2.49652	13.0194	1.29316	24.7455	19.1357	4.25819	0.0275567	0.823227	-	-	-	-	-	-	-	-	-	-	-	-	-	-	-	-	-	-
1627D_35764_c0_g2_i1	1004	1627C;1627D	1.20673	86.4645	1	86	0.0958181	4.96864	33.8984	1.29316	66.5036	51.4271	5.68446	0.000885877	0.115184	-	-	-	-	-	-	-	-	-	-	-	-	-	-	-	-	-	-
1627D_35796_c1_g1_i1	914	1627C;1627D	14.9978	162	15	162	1.35574	10.6293	72.3359	19.3974	125.274	6.45829	2.69115	0.012901	0.564821	-	-	-	-	-	-	-	-	-	-	-	-	-	-	-	-	-	-
1627D_35814_c0_g1_i1	355	1627C;1627D	11	1	11	1	5.4415	0.316715	7.49904	14.2248	0.773298	0.0543627	-4.20124	0.0364777	0.922773	XP_010109687.1	probable pectate lyase 8	Morus notabilis	W9SB38	Pectate lyase (EC 4.2.2.2)	L484_015172	Morus notabilis	-	-	4.2.2.2	Glycan metabolism; pectin degradation; 2-dehydro-3-deoxy-D-gluconate from pectin: step 2/5. {ECO:0000256|RuleBase:RU361123}.	metal ion binding [GO:0046872]; pectate lyase activity [GO:0030570]; pectin catabolic process [GO:0045490]	GO:0030570; GO:0045490; GO:0046872	pectin catabolic process [GO:0045490]	-	metal ion binding [GO:0046872]; pectate lyase activity [GO:0030570]	-	-
1627D_35860_c0_g1_i1	355	1627C;1627D	12	1	12	1	5.93618	0.316715	8.14562	15.5179	0.773298	0.0498325	-4.32677	0.0299178	0.864826	-	-	-	-	-	-	-	-	-	-	-	-	-	-	-	-	-	-
1627D_35869_c0_g1_i1	415	1627C;1627D	58	5	58	5	20.609	1.23281	39.435	75.0034	3.86649	0.0515509	-4.27786	0.00158701	0.165353	-	-	-	-	-	-	-	-	-	-	-	-	-	-	-	-	-	-
1627D_35878_c0_g2_i1	1583	1627C;1627D	579	3004	579	3004	25.7949	95.9258	1535.86	748.741	2322.99	3.10252	1.63344	0.0105788	0.506191	XP_020268167.1	delta(12)-fatty-acid desaturase FAD2-like	Asparagus officinalis	-	-	-	-	-	-	-	-	-	-	-	-	-	-	-
1627D_35964_c0_g1_i1	1582	1627C;1627D	113.409	43.3034	113	43	5.05628	1.38386	89.6896	146.127	33.2518	0.227554	-2.13572	0.0298996	0.864826	XP_010929779.1	PREDICTED: cytochrome P450 94B3	Elaeis guineensis	-	-	-	-	-	-	-	-	-	-	-	-	-	-	-
1627D_35964_c0_g1_i2	710	1627C;1627D	26.5911	5.69662	27	6	3.50054	0.549863	19.7776	34.9154	4.63979	0.132887	-2.91173	0.0445424	1	XP_010929779.1	PREDICTED: cytochrome P450 94B3	Elaeis guineensis	-	-	-	-	-	-	-	-	-	-	-	-	-	-	-
1627D_35972_c0_g1_i1	953	1627C;1627D	83	16	83	16	7.07821	0.98909	59.8526	107.332	12.3728	0.115275	-3.11685	0.00604283	0.367696	XP_020247647.1	GDSL esterase/lipase At1g71691-like	Asparagus officinalis	-	-	-	-	-	-	-	-	-	-	-	-	-	-	-
1627D_35987_c0_g1_i1	511	1627C;1627D	27	4	27	4	6.30488	0.682734	19.0043	34.9154	3.09319	0.0885911	-3.49669	0.0213336	0.734079	OAY69841.1	hypothetical protein ACMD2_07930	Ananas comosus	A0A199UYZ4	Uncharacterized protein	ACMD2_07930	Ananas comosus (Pineapple) (Ananas ananas)	-	-	-	-	integral component of membrane [GO:0016021]	GO:0016021	-	integral component of membrane [GO:0016021]	-	-	-
1627D_3606_c0_g1_i1	1173	1627C;1627D	327	130	327	130	21.1381	6.05686	261.696	422.864	100.529	0.237733	-2.07259	0.00708336	0.405991	NP_739615.1	cytochrome b	Thrips imaginis	Q8HQ06	Cytochrome b	cob	Thrips imaginis (Plague thrips)	-	cob	-	-	integral component of membrane [GO:0016021]; mitochondrial inner membrane [GO:0005743]; respiratory chain complex III [GO:0045275]; metal ion binding [GO:0046872]; ubiquinol-cytochrome-c reductase activity [GO:0008121]; mitochondrial electron transport, ubiquinol to cytochrome c [GO:0006122]	GO:0005743; GO:0006122; GO:0008121; GO:0016021; GO:0045275; GO:0046872	mitochondrial electron transport, ubiquinol to cytochrome c [GO:0006122]	integral component of membrane [GO:0016021]; mitochondrial inner membrane [GO:0005743]; respiratory chain complex III [GO:0045275]	metal ion binding [GO:0046872]; ubiquinol-cytochrome-c reductase activity [GO:0008121]	SUBCELLULAR LOCATION: Mitochondrion inner membrane {ECO:0000256|RuleBase:RU362117}.	-
1627D_3607_c0_g1_i1	958	1627C;1627D	2	43	2	43	0.169331	2.63858	17.9191	2.58632	33.2518	12.8568	3.68446	0.0275053	0.823227	-	-	-	-	-	-	-	-	-	-	-	-	-	-	-	-	-	-
1627D_36085_c0_g1_i1	634	1627C;1627D	2	43	2	43	0.316896	5.01908	17.9191	2.58632	33.2518	12.8568	3.68446	0.0275053	0.823227	ONK68831.1	uncharacterized protein A4U43_C05F16470	Asparagus officinalis	-	-	-	-	-	-	-	-	-	-	-	-	-	-	-
1627D_36085_c1_g1_i1	684	1627C;1627D	1	50.6757	1	51	0.139741	5.20102	20.3657	1.29316	39.4382	30.4975	4.93062	0.00724075	0.405991	XP_020268404.1	ervatamin-B-like	Asparagus officinalis	-	-	-	-	-	-	-	-	-	-	-	-	-	-	-
1627D_36153_c0_g1_i1	746	1627C;1627D	1	31	1	31	0.121855	2.76507	12.6327	1.29316	23.9722	18.5377	4.21239	0.0298473	0.864826	-	-	-	-	-	-	-	-	-	-	-	-	-	-	-	-	-	-
1627D_36179_c0_g1_i1	835	1627C;1627D	17	390	17	390	1.74912	29.2268	161.785	21.9838	301.586	13.7186	3.77806	5.24986e-05	0.0160402	ONK57448.1	uncharacterized protein A4U43_C09F620	Asparagus officinalis	-	-	-	-	-	-	-	-	-	-	-	-	-	-	-
1627D_36212_c1_g2_i1	1354	1627C;1627D	778.732	491.244	779	491	41.981	19.031	693.531	1007.37	379.689	0.37691	-1.40771	0.0337701	0.893636	AAF18999.1	APS-reductase	Allium cepa	Q9SDP3	APS-reductase	-	Allium cepa (Onion)	-	-	-	-	cell [GO:0005623]; oxidoreductase activity, acting on a sulfur group of donors, disulfide as acceptor [GO:0016671]; cell redox homeostasis [GO:0045454]; sulfate reduction [GO:0019419]	GO:0005623; GO:0016671; GO:0019419; GO:0045454	cell redox homeostasis [GO:0045454]; sulfate reduction [GO:0019419]	cell [GO:0005623]	oxidoreductase activity, acting on a sulfur group of donors, disulfide as acceptor [GO:0016671]	-	-
1627D_36270_c1_g1_i1	429	1627C;1627D	11	1	11	1	3.64481	0.232279	7.49904	14.2248	0.773298	0.0543627	-4.20124	0.0364777	0.922773	ONK59541.1	uncharacterized protein A4U43_C08F7530	Asparagus officinalis	-	-	-	-	-	-	-	-	-	-	-	-	-	-	-
1627D_36336_c0_g1_i1	278	1627C;1627D	15	1	15	1	12.4919	0.462527	10.0854	19.3974	0.773298	0.039866	-4.6487	0.017341	0.648392	KYP64118.1	Retrovirus-related Pol polyprotein from transposon TNT 1-94, partial	Cajanus cajan	A0A151TAN0	Retrovirus-related Pol polyprotein from transposon TNT 1-94 (Fragment)	KK1_018707	Cajanus cajan (Pigeon pea) (Cajanus indicus)	-	-	-	-	-	-	-	-	-	-	-
1627D_36362_c0_g1_i1	944	1627C;1627D	60	6	60	6	5.18449	0.375935	41.1148	77.5897	4.63979	0.059799	-4.06373	0.00207576	0.198837	-	-	-	-	-	-	-	-	-	-	-	-	-	-	-	-	-	-
1627D_36366_c0_g1_i1	1139	1627C;1627D	137	27	137	27	9.2001	1.30775	99.0211	177.163	20.879	0.117852	-3.08495	0.00201342	0.195066	-	-	-	-	-	-	-	-	-	-	-	-	-	-	-	-	-	-
1627D_36388_c0_g1_i1	738	1627C;1627D	2	40	2	40	0.247795	3.62935	16.7591	2.58632	30.9319	11.9598	3.58012	0.0334843	0.887345	XP_020276321.1	tetraspanin-6-like	Asparagus officinalis	-	-	-	-	-	-	-	-	-	-	-	-	-	-	-
1627D_36424_c0_g1_i1	1044	1627C;1627D	127	56	127	56	9.56715	3.04956	103.768	164.232	43.3047	0.263681	-1.92314	0.0411736	0.999798	XP_009397578.1	PREDICTED: cytosolic sulfotransferase 8-like	Musa acuminata subsp. malaccensis	-	-	-	-	-	-	-	-	-	-	-	-	-	-	-
1627D_36478_c1_g1_i1	799	1627C;1627D	36	3	36	3	3.95278	0.240357	24.4369	46.5538	2.31989	0.0498325	-4.32677	0.00472422	0.321351	XP_020244673.1	serine/threonine-protein kinase EDR1-like isoform X2	Asparagus officinalis	-	-	-	-	-	-	-	-	-	-	-	-	-	-	-
1627D_36486_c0_g2_i1	1881	1627C;1627D	65	339	65	339	2.36216	8.81045	173.102	84.0556	262.148	3.11875	1.64097	0.0488615	1	XP_008813162.1	PREDICTED: organic cation/carnitine transporter 1	Phoenix dactylifera	A0A2H3ZFS0	organic cation/carnitine transporter 1	LOC103723867	Phoenix dactylifera (Date palm)	-	LOC103723867	-	-	integral component of membrane [GO:0016021]; transmembrane transporter activity [GO:0022857]	GO:0016021; GO:0022857	-	integral component of membrane [GO:0016021]	transmembrane transporter activity [GO:0022857]	-	pda:103723867;
1627D_36498_c0_g1_i1	1638	1627C;1627D	8.2698	106.593	8	107	0.353679	3.26596	46.5441	10.3453	82.7429	7.99812	2.99966	0.0152245	0.609573	XP_020263666.1	serine carboxypeptidase-like 35	Asparagus officinalis	-	-	-	-	-	-	-	-	-	-	-	-	-	-	-
1627D_36517_c2_g1_i1	534	1627C;1627D	14	2	14	2	3.00707	0.315597	9.82543	18.1043	1.5466	0.0854271	-3.54916	0.0444083	1	-	-	-	-	-	-	-	-	-	-	-	-	-	-	-	-	-	-
1627D_36518_c0_g1_i2	876	1627C;1627D	39.1193	3.05779	39	3	3.75574	0.213396	26.3766	50.4333	2.31989	0.0459992	-4.44225	0.0034149	0.26443	-	-	-	-	-	-	-	-	-	-	-	-	-	-	-	-	-	-
1627D_36528_c0_g1_i1	1217	1627C;1627D	17	146	17	146	1.04819	6.48295	67.4426	21.9838	112.902	5.13568	2.36055	0.0295254	0.862188	-	-	-	-	-	-	-	-	-	-	-	-	-	-	-	-	-	-
1627D_36528_c1_g1_i1	745	1627C;1627D	1	29	1	29	0.122108	2.59224	11.8594	1.29316	22.4256	17.3417	4.11617	0.035176	0.90454	-	-	-	-	-	-	-	-	-	-	-	-	-	-	-	-	-	-
1627D_36535_c0_g1_i1	276	1627C;1627D	11	1	11	1	9.31833	0.467843	7.49904	14.2248	0.773298	0.0543627	-4.20124	0.0364777	0.922773	-	-	-	-	-	-	-	-	-	-	-	-	-	-	-	-	-	-
1627D_36547_c0_g1_i1	349	1627C;1627D	18	2	18	2	9.24084	0.651659	12.4118	23.2769	1.5466	0.0664433	-3.91173	0.023265	0.746998	-	-	-	-	-	-	-	-	-	-	-	-	-	-	-	-	-	-
1627D_36551_c0_g1_i1	1132	1627C;1627D	39	397	39	397	2.64013	19.3867	178.716	50.4333	306.999	6.08723	2.60579	0.00234648	0.216463	XP_020254563.1	NAC transcription factor 29-like, partial	Asparagus officinalis	-	-	-	-	-	-	-	-	-	-	-	-	-	-	-
1627D_36602_c2_g1_i1	204	1627C;1627D	10	1	10	1	15.7148	0.812835	6.85246	12.9316	0.773298	0.059799	-4.06373	0.0450925	1	-	-	-	-	-	-	-	-	-	-	-	-	-	-	-	-	-	-
1627D_36605_c0_g1_i1	583	1627C;1627D	160	54	160	54	29.3077	7.29324	124.332	206.906	41.7581	0.201822	-2.30885	0.0114504	0.523159	-	-	-	-	-	-	-	-	-	-	-	-	-	-	-	-	-	-
1627D_36625_c1_g1_i1	545	1627C;1627D	10	1	10	1	2.06961	0.15215	6.85246	12.9316	0.773298	0.059799	-4.06373	0.0450925	1	-	-	-	-	-	-	-	-	-	-	-	-	-	-	-	-	-	-
1627D_36648_c1_g2_i1	1105	1627C;1627D	146	56	146	56	10.2008	2.82412	116.053	188.802	43.3047	0.229366	-2.12428	0.0212781	0.733534	ONK65242.1	uncharacterized protein A4U43_C07F35130	Asparagus officinalis	-	-	-	-	-	-	-	-	-	-	-	-	-	-	-
1627D_36743_c2_g1_i1	292	1627C;1627D	11	1	11	1	8.26882	0.43002	7.49904	14.2248	0.773298	0.0543627	-4.20124	0.0364777	0.922773	-	-	-	-	-	-	-	-	-	-	-	-	-	-	-	-	-	-
1627D_36769_c0_g1_i1	592	1627C;1627D	1	34	1	34	0.178281	4.46929	13.7926	1.29316	26.2921	20.3317	4.34566	0.0235847	0.752663	-	-	-	-	-	-	-	-	-	-	-	-	-	-	-	-	-	-
1627D_36788_c1_g1_i1	393	1627C;1627D	11	1	11	1	4.38676	0.270138	7.49904	14.2248	0.773298	0.0543627	-4.20124	0.0364777	0.922773	XP_010940175.1	PREDICTED: ATP-dependent RNA helicase-like protein DB10	Elaeis guineensis	-	-	-	-	-	-	-	-	-	-	-	-	-	-	-
1627D_36807_c3_g1_i1	625	1627C;1627D	47	13	47	13	7.6284	1.55511	35.4158	60.7786	10.0529	0.165401	-2.59596	0.0382578	0.958124	XP_020249940.1	phospholipase A2-alpha	Asparagus officinalis	-	-	-	-	-	-	-	-	-	-	-	-	-	-	-
1627D_36808_c0_g2_i1	488	1627C;1627D	6	82	6	82	1.53248	15.2228	35.5847	7.75897	63.4104	8.17253	3.03078	0.0224391	0.746998	XP_020276083.1	glycerophosphodiester phosphodiesterase GDPD2-like	Asparagus officinalis	-	-	-	-	-	-	-	-	-	-	-	-	-	-	-
1627D_36849_c0_g1_i1	1519	1627C;1627D	125	26	125	26	5.8528	0.873131	90.8755	161.645	20.1058	0.124382	-3.00715	0.00310471	0.253961	XP_008805039.1	PREDICTED: serine carboxypeptidase-like 27	Phoenix dactylifera	A0A2H3YWY6	Carboxypeptidase (EC 3.4.16.-)	LOC103718140	Phoenix dactylifera (Date palm)	-	LOC103718140	3.4.16.-	-	serine-type carboxypeptidase activity [GO:0004185]	GO:0004185	-	-	serine-type carboxypeptidase activity [GO:0004185]	-	pda:103718140;
1627D_369_c0_g1_i1	560	1627C;1627D	23	4	23	4	4.52976	0.579783	16.418	29.7427	3.09319	0.103998	-3.26537	0.0340123	0.89894	-	-	-	-	-	-	-	-	-	-	-	-	-	-	-	-	-	-
1627D_36909_c0_g1_i1	629	1627C;1627D	96	28	96	28	15.4142	3.31305	72.898	124.144	21.6523	0.174414	-2.51941	0.0165363	0.648392	-	-	-	-	-	-	-	-	-	-	-	-	-	-	-	-	-	-
1627D_36913_c2_g1_i1	1018	1627C;1627D	4	54	4	54	0.311716	3.04423	23.4654	5.17265	41.7581	8.07286	3.01308	0.0412468	1	-	-	-	-	-	-	-	-	-	-	-	-	-	-	-	-	-	-
1627D_36930_c0_g1_i2	1108	1627C;1627D	126.71	54.6832	127	55	8.82155	2.74773	103.382	164.232	42.5314	0.258972	-1.94913	0.0388496	0.968932	XP_002280988.1	PREDICTED: uncharacterized protein LOC100258718	Vitis vinifera	D7SK38	Uncharacterized protein	VIT_06s0004g05960	Vitis vinifera (Grape)	-	-	-	-	-	-	-	-	-	-	vvi:100258718;
1627D_36937_c0_g3_i1	732	1627C;1627D	1.05725	32.421	1	32	0.132669	2.98068	13.0194	1.29316	24.7455	19.1357	4.25819	0.0275567	0.823227	-	-	-	-	-	-	-	-	-	-	-	-	-	-	-	-	-	-
1627D_36969_c0_g2_i1	588	1627C;1627D	85	29	85	29	15.3369	3.85807	66.1722	109.919	22.4256	0.20402	-2.29322	0.0315876	0.866734	-	-	-	-	-	-	-	-	-	-	-	-	-	-	-	-	-	-
1627D_36982_c0_g3_i1	768	1627C;1627D	67.7253	13	68	13	7.89339	1.10754	48.994	87.935	10.0529	0.114322	-3.12883	0.00870018	0.453018	XP_020270243.1	methylmalonyl-CoA epimerase, mitochondrial-like	Asparagus officinalis	-	-	-	-	-	-	-	-	-	-	-	-	-	-	-
1627D_37040_c1_g1_i1	255	1627C;1627D	1	42	1	42	0.99931	22.3473	16.8858	1.29316	32.4785	25.1156	4.65051	0.0131982	0.571704	-	-	-	-	-	-	-	-	-	-	-	-	-	-	-	-	-	-
1627D_37056_c0_g1_i1	1831	1627C;1627D	440.369	260.308	440	260	16.514	6.98336	385.024	568.991	201.058	0.353358	-1.5008	0.0347918	0.903263	-	-	-	-	-	-	-	-	-	-	-	-	-	-	-	-	-	-
1627D_37064_c0_g1_i1	783	1627C;1627D	2	36	2	36	0.226366	2.97566	15.2125	2.58632	27.8387	10.7638	3.42812	0.0439577	1	XP_020252247.1	growth-regulating factor 1-like isoform X2	Asparagus officinalis	-	-	-	-	-	-	-	-	-	-	-	-	-	-	-
1627D_37103_c0_g2_i1	790	1627C;1627D	38.5434	7	39	7	4.30443	0.570666	27.9232	50.4333	5.41309	0.107332	-3.21985	0.0186452	0.673865	AXU39899.1	4-coumarate-CoA ligase 2	Narcissus papyraceus	-	-	-	-	-	-	-	-	-	-	-	-	-	-	-
1627D_37105_c0_g1_i1	511	1627C;1627D	132.449	46.4243	132	46	30.9288	7.92387	103.135	170.697	35.5717	0.20839	-2.26264	0.0177434	0.653704	-	-	-	-	-	-	-	-	-	-	-	-	-	-	-	-	-	-
1627D_37136_c0_g1_i1	613	1627C;1627D	48	9	48	9	8.05283	1.11314	34.5157	62.0718	6.95968	0.112123	-3.15684	0.0150079	0.608805	-	-	-	-	-	-	-	-	-	-	-	-	-	-	-	-	-	-
1627D_37137_c0_g1_i1	1437	1627C;1627D	173	59	173	59	8.66648	2.12174	134.671	223.717	45.6246	0.203939	-2.29379	0.0103948	0.504805	XP_010908045.1	PREDICTED: IRK-interacting protein-like isoform X1	Elaeis guineensis	-	-	-	-	-	-	-	-	-	-	-	-	-	-	-
1627D_37149_c0_g1_i1	305	1627C;1627D	25	2	25	2	17.1315	0.803963	16.9378	32.3291	1.5466	0.0478392	-4.38566	0.00890568	0.455656	-	-	-	-	-	-	-	-	-	-	-	-	-	-	-	-	-	-
1627D_37164_c0_g1_i1	1379	1627C;1627D	1474	1018	1474	1018	77.681	38.5408	1346.67	1906.12	787.217	0.412994	-1.27581	0.044899	1	AEX55230.1	peroxidase ATP17a-like protein	Allium sativum	H2CLW6	Peroxidase (EC 1.11.1.7)	-	Allium sativum (Garlic)	-	-	1.11.1.7	-	extracellular region [GO:0005576]; integral component of membrane [GO:0016021]; heme binding [GO:0020037]; metal ion binding [GO:0046872]; peroxidase activity [GO:0004601]; hydrogen peroxide catabolic process [GO:0042744]; response to oxidative stress [GO:0006979]	GO:0004601; GO:0005576; GO:0006979; GO:0016021; GO:0020037; GO:0042744; GO:0046872	hydrogen peroxide catabolic process [GO:0042744]; response to oxidative stress [GO:0006979]	extracellular region [GO:0005576]; integral component of membrane [GO:0016021]	heme binding [GO:0020037]; metal ion binding [GO:0046872]; peroxidase activity [GO:0004601]	SUBCELLULAR LOCATION: Secreted {ECO:0000256|RuleBase:RU362060}.	-
1627D_37172_c0_g1_i1	555	1627C;1627D	2	36	2	36	0.400159	5.29799	15.2125	2.58632	27.8387	10.7638	3.42812	0.0439577	1	-	-	-	-	-	-	-	-	-	-	-	-	-	-	-	-	-	-
1627D_37174_c0_g1_i1	379	1627C;1627D	21	2	21	2	9.03398	0.574257	14.3515	27.1564	1.5466	0.0569514	-4.13412	0.0151004	0.609573	-	-	-	-	-	-	-	-	-	-	-	-	-	-	-	-	-	-
1627D_37183_c0_g1_i1	617	1627C;1627D	132	11	132	11	21.8996	1.34506	89.6019	170.697	8.50628	0.0498325	-4.32677	8.40434e-05	0.0229082	-	-	-	-	-	-	-	-	-	-	-	-	-	-	-	-	-	-
1627D_37202_c0_g1_i1	594	1627C;1627D	1067	388	1067	388	189.097	50.7078	839.922	1379.8	300.04	0.217451	-2.20124	0.000985611	0.123761	-	-	-	-	-	-	-	-	-	-	-	-	-	-	-	-	-	-
1627D_37217_c0_g1_i1	1049	1627C;1627D	103	10	103	10	7.70977	0.541025	70.4644	133.196	7.73298	0.0580573	-4.10638	0.000377267	0.0669763	RHN58108.1	putative RNA-directed DNA polymerase	Medicago truncatula	-	-	-	-	-	-	-	-	-	-	-	-	-	-	-
1627D_37217_c1_g1_i1	823	1627C;1627D	74	5	74	5	7.77721	0.38294	49.7803	95.694	3.86649	0.0404047	-4.62933	0.000412416	0.0705046	RHN58108.1	putative RNA-directed DNA polymerase	Medicago truncatula	-	-	-	-	-	-	-	-	-	-	-	-	-	-	-
1627D_37258_c0_g1_i1	773	1627C;1627D	11	217	11	217	1.26946	18.3001	91.0152	14.2248	167.806	11.7967	3.56031	0.000889626	0.115555	-	-	-	-	-	-	-	-	-	-	-	-	-	-	-	-	-	-
1627D_37259_c0_g1_i1	471	1627C;1627D	1	25	1	25	0.273986	4.93877	10.3128	1.29316	19.3325	14.9497	3.90205	0.0498662	1	XP_020222709.1	two-pore potassium channel 1 isoform X2	Cajanus cajan	-	-	-	-	-	-	-	-	-	-	-	-	-	-	-
1627D_37309_c0_g1_i1	2369	1627C;1627D	1256.89	68.984	1257	69	35.088	1.37407	839.431	1625.51	53.3576	0.0328252	-4.92905	5.90262e-11	2.11907e-07	KYP48672.1	hypothetical protein KK1_029653	Cajanus cajan	A0A151S1I8	Uncharacterized protein	KK1_029653	Cajanus cajan (Pigeon pea) (Cajanus indicus)	-	-	-	-	-	-	-	-	-	-	-
1627D_37309_c0_g1_i2	2606	1627C;1627D	502.109	56.016	502	56	12.5987	1.00209	346.236	649.168	43.3047	0.066708	-3.906	8.57059e-07	0.000696654	KYP41064.1	Retrovirus-related Pol polyprotein from transposon TNT 1-94	Cajanus cajan	A0A151REJ2	Retrovirus-related Pol polyprotein from transposon TNT 1-94	KK1_037587	Cajanus cajan (Pigeon pea) (Cajanus indicus)	-	-	-	-	nucleic acid binding [GO:0003676]; DNA integration [GO:0015074]	GO:0003676; GO:0015074	DNA integration [GO:0015074]	-	nucleic acid binding [GO:0003676]	-	-
1627D_37317_c0_g1_i1	1919	1627C;1627D	189	91	189	91	6.71075	2.31022	157.389	244.408	70.3701	0.287921	-1.79625	0.0343464	0.903263	XP_020255949.1	calcium-dependent protein kinase 10-like isoform X1	Asparagus officinalis	-	-	-	-	-	-	-	-	-	-	-	-	-	-	-
1627D_37354_c0_g1_i1	381	1627C;1627D	1	74	1	74	0.425862	21.0676	29.2586	1.29316	57.2241	44.2513	5.46765	0.00175574	0.178392	XP_025884740.1	uncharacterized protein LOC101251339	Solanum lycopersicum	-	-	-	-	-	-	-	-	-	-	-	-	-	-	-
1627D_37357_c1_g1_i1	240	1627C;1627D	1	98	1	98	1.12573	58.4358	38.5382	1.29316	75.7832	58.603	5.8729	0.000461166	0.0762174	-	-	-	-	-	-	-	-	-	-	-	-	-	-	-	-	-	-
1627D_37376_c0_g1_i1	1736	1627C;1627D	108	31	108	31	4.31141	0.885902	81.8169	139.662	23.9722	0.171645	-2.5425	0.0128811	0.564333	XP_020265440.1	probable cellulose synthase A catalytic subunit 5	UDP-forming isoform X1Asparagus officinalis	-	-	-	-	-	-	-	-	-	-	-	-	-	-	-
1627D_37393_c0_g1_i1	649	1627C;1627D	35.7232	7.8717	36	8	5.44239	0.882577	26.3701	46.5538	6.18638	0.132887	-2.91173	0.0325098	0.866734	XP_020245900.1	glycerol-3-phosphate dehydrogenase	NAD(+)-likeAsparagus officinalis	-	-	-	-	-	-	-	-	-	-	-	-	-	-	-
1627D_37433_c0_g2_i1	429	1627C;1627D	3.29496	80.9071	3	81	1.09177	18.793	33.2583	3.87949	62.6371	16.1457	4.01308	0.00594722	0.365227	-	-	-	-	-	-	-	-	-	-	-	-	-	-	-	-	-	-
1627D_37435_c2_g1_i1	300	1627C;1627D	16	1	16	1	11.3756	0.412708	10.7319	20.6906	0.773298	0.0373744	-4.74181	0.0145848	0.59425	-	-	-	-	-	-	-	-	-	-	-	-	-	-	-	-	-	-
1627D_37495_c0_g1_i1	1236	1627C;1627D	77	22	77	22	4.6549	0.957471	58.293	99.5735	17.0126	0.170854	-2.54916	0.0218598	0.746998	XP_009402634.1	PREDICTED: ammonium transporter 3 member 1-like	Musa acuminata subsp. malaccensis	-	-	-	-	-	-	-	-	-	-	-	-	-	-	-
1627D_375_c0_g1_i1	1900	1627C;1627D	11	154	11	154	0.395108	3.95545	66.6563	14.2248	119.088	8.37186	3.06555	0.00664651	0.390281	PIA55374.1	hypothetical protein AQUCO_00800259v1	Aquilegia coerulea	A0A2G5EHW3	Uncharacterized protein	AQUCO_00800259v1	Aquilegia coerulea (Rocky mountain columbine)	-	-	-	-	nucleic acid binding [GO:0003676]; zinc ion binding [GO:0008270]	GO:0003676; GO:0008270	-	-	nucleic acid binding [GO:0003676]; zinc ion binding [GO:0008270]	-	-
1627D_37506_c0_g1_i1	736	1627C;1627D	492	109	492	109	61.2157	9.9333	360.263	636.236	84.2895	0.132482	-2.91614	0.000108215	0.0271046	XP_008802104.1	PREDICTED: glutaredoxin-C1-like	Phoenix dactylifera	A0A2H3YQ22	glutaredoxin-C1-like	LOC103716037	Phoenix dactylifera (Date palm)	-	LOC103716037	-	-	cell [GO:0005623]; electron transfer activity [GO:0009055]; protein disulfide oxidoreductase activity [GO:0015035]; cell redox homeostasis [GO:0045454]	GO:0005623; GO:0009055; GO:0015035; GO:0045454	cell redox homeostasis [GO:0045454]	cell [GO:0005623]	electron transfer activity [GO:0009055]; protein disulfide oxidoreductase activity [GO:0015035]	-	pda:103716037;
1627D_37507_c0_g1_i1	688	1627C;1627D	33	7	33	7	4.56847	0.711415	24.0437	42.6744	5.41309	0.126846	-2.97885	0.0328332	0.873969	XP_008798345.1	PREDICTED: seipin-1	Phoenix dactylifera	A0A2H3YG90	seipin-1	LOC103713257	Phoenix dactylifera (Date palm)	-	LOC103713257	-	-	integral component of membrane [GO:0016021]; lipid storage [GO:0019915]	GO:0016021; GO:0019915	lipid storage [GO:0019915]	integral component of membrane [GO:0016021]	-	-	pda:103713257;
1627D_37508_c0_g1_i1	1683	1627C;1627D	1311	470	1311	470	54.2903	13.9387	1029.39	1695.34	363.45	0.214382	-2.22174	0.000765378	0.105534	ONK62368.1	uncharacterized protein A4U43_C07F3160	Asparagus officinalis	-	-	-	-	-	-	-	-	-	-	-	-	-	-	-
1627D_37516_c0_g1_i1	891	1627C;1627D	162.365	72	162	72	15.2154	4.90141	132.585	209.492	55.6775	0.265773	-1.91173	0.0311207	0.866734	-	-	-	-	-	-	-	-	-	-	-	-	-	-	-	-	-	-
1627D_37576_c1_g1_i1	3304	1627C;1627D	224	4	224	4	4.33007	0.0550412	146.381	289.668	3.09319	0.0106784	-6.54916	7.87517e-09	1.37541e-05	XP_020250145.1	uncharacterized protein LOC109827551	Asparagus officinalis	-	-	-	-	-	-	-	-	-	-	-	-	-	-	-
1627D_37591_c0_g1_i1	1705	1627C;1627D	2	154.552	2	155	0.0815584	4.51277	61.2238	2.58632	119.861	46.3442	5.53432	8.476e-05	0.0230138	XP_010920689.1	PREDICTED: type I inositol polyphosphate 5-phosphatase 8-like	Elaeis guineensis	-	-	-	-	-	-	-	-	-	-	-	-	-	-	-
1627D_37615_c1_g1_i1	1798	1627C;1627D	111	33	111	33	4.25209	0.904543	84.5299	143.541	25.5188	0.177781	-2.49183	0.0137926	0.574195	-	-	-	-	-	-	-	-	-	-	-	-	-	-	-	-	-	-
1627D_37616_c1_g1_i1	833	1627C;1627D	252.797	104	253	104	26.1015	7.82121	203.797	327.17	80.423	0.245814	-2.02436	0.0121743	0.547085	NP_739619.1	ATP synthase F0 subunit 6	Thrips imaginis	Q8HQ02	ATP synthase subunit a	atp6	Thrips imaginis (Plague thrips)	-	atp6	-	-	integral component of membrane [GO:0016021]; mitochondrial inner membrane [GO:0005743]; proton-transporting ATP synthase complex, coupling factor F(o) [GO:0045263]; proton transmembrane transporter activity [GO:0015078]; ATP synthesis coupled proton transport [GO:0015986]	GO:0005743; GO:0015078; GO:0015986; GO:0016021; GO:0045263	ATP synthesis coupled proton transport [GO:0015986]	integral component of membrane [GO:0016021]; mitochondrial inner membrane [GO:0005743]; proton-transporting ATP synthase complex, coupling factor F(o) [GO:0045263]	proton transmembrane transporter activity [GO:0015078]	SUBCELLULAR LOCATION: Mitochondrion inner membrane {ECO:0000256|RuleBase:RU004450}; Multi-pass membrane protein {ECO:0000256|RuleBase:RU004450}.	-
1627D_37620_c0_g1_i1	679	1627C;1627D	1	32	1	32	0.141409	3.32494	13.0194	1.29316	24.7455	19.1357	4.25819	0.0275567	0.823227	-	-	-	-	-	-	-	-	-	-	-	-	-	-	-	-	-	-
1627D_37630_c0_g1_i1	1443	1627C;1627D	7	72	7	72	0.348882	2.57588	32.3648	9.05214	55.6775	6.15075	2.62076	0.0480382	1	XP_020688806.1	uncharacterized protein LOC110104161	Dendrobium catenatum	-	-	-	-	-	-	-	-	-	-	-	-	-	-	-
1627D_37666_c0_g2_i1	794	1627C;1627D	80	413	80	413	8.86679	33.4108	211.413	103.453	319.372	3.08712	1.62626	0.0411934	0.999798	XP_020260388.1	transcription factor DIVARICATA-like	Asparagus officinalis	-	-	-	-	-	-	-	-	-	-	-	-	-	-	-
1627D_37719_c0_g1_i2	1525	1627C;1627D	148	68	148	68	6.89675	2.27257	121.986	191.388	52.5843	0.274752	-1.8638	0.0391433	0.97078	ONK58016.1	uncharacterized protein A4U43_C09F6970	Asparagus officinalis	-	-	-	-	-	-	-	-	-	-	-	-	-	-	-
1627D_37737_c0_g1_i1	1289	1627C;1627D	2.64421	58.8174	3	59	0.151587	2.42538	24.752	3.87949	45.6246	11.7605	3.55587	0.0192959	0.688335	-	-	-	-	-	-	-	-	-	-	-	-	-	-	-	-	-	-
1627D_37743_c0_g1_i1	708	1627C;1627D	218	90	218	90	28.8274	8.72594	175.753	281.909	69.5968	0.246877	-2.01814	0.015482	0.61548	-	-	-	-	-	-	-	-	-	-	-	-	-	-	-	-	-	-
1627D_37813_c0_g1_i1	890	1627C;1627D	8	92	8	92	0.750885	6.27318	40.7444	10.3453	71.1434	6.87688	2.78176	0.0275198	0.823227	XP_022977907.1	2-succinylbenzoate--CoA ligase, chloroplastic/peroxisomal isoform X2	Cucurbita maxima	-	-	-	-	-	-	-	-	-	-	-	-	-	-	-
1627D_37911_c0_g1_i1	453	1627C;1627D	11	1	11	1	3.2636	0.211509	7.49904	14.2248	0.773298	0.0543627	-4.20124	0.0364777	0.922773	-	-	-	-	-	-	-	-	-	-	-	-	-	-	-	-	-	-
1627D_37927_c1_g1_i1	903	1627C;1627D	2.33635	39.8518	2	40	0.214831	2.66068	16.7591	2.58632	30.9319	11.9598	3.58012	0.0334843	0.887345	-	-	-	-	-	-	-	-	-	-	-	-	-	-	-	-	-	-
1627D_37990_c0_g1_i1	393	1627C;1627D	15	1	15	1	5.98194	0.270138	10.0854	19.3974	0.773298	0.039866	-4.6487	0.017341	0.648392	XP_010666883.1	PREDICTED: uncharacterized protein LOC104884000	Beta vulgaris subsp. vulgaris	-	-	-	-	-	-	-	-	-	-	-	-	-	-	-
1627D_37992_c0_g1_i1	976	1627C;1627D	25.2001	1.91625	25	2	2.07965	0.114545	16.9378	32.3291	1.5466	0.0478392	-4.38566	0.00890568	0.455656	ONK64249.1	uncharacterized protein A4U43_C07F23670	Asparagus officinalis	-	-	-	-	-	-	-	-	-	-	-	-	-	-	-
1627D_37994_c0_g1_i1	1026	1627C;1627D	431	136	431	136	33.2349	7.58475	331.261	557.353	105.169	0.188693	-2.40589	0.00129599	0.148085	XP_020694311.1	protein TIFY 10a-like	Dendrobium catenatum	-	-	-	-	-	-	-	-	-	-	-	-	-	-	-
1627D_38009_c0_g1_i2	314	1627C;1627D	1	27	1	27	0.646333	10.3627	11.0861	1.29316	20.879	16.1457	4.01308	0.0417432	1	XP_015161586.1	PREDICTED: uncharacterized protein LOC107059527	Solanum tuberosum	-	-	-	-	-	-	-	-	-	-	-	-	-	-	-
1627D_38013_c0_g1_i1	943	1627C;1627D	179	49	179	49	15.4898	3.07477	134.684	231.476	37.8916	0.163696	-2.61091	0.0039687	0.288383	-	-	-	-	-	-	-	-	-	-	-	-	-	-	-	-	-	-
1627D_38085_c1_g1_i1	767	1627C;1627D	1	34	1	34	0.116782	2.90259	13.7926	1.29316	26.2921	20.3317	4.34566	0.0235847	0.752663	-	-	-	-	-	-	-	-	-	-	-	-	-	-	-	-	-	-
1627D_38097_c0_g1_i1	404	1627C;1627D	1	26	1	26	0.376283	6.71109	10.6995	1.29316	20.1058	15.5477	3.95863	0.045602	1	-	-	-	-	-	-	-	-	-	-	-	-	-	-	-	-	-	-
1627D_38163_c0_g1_i1	869	1627C;1627D	1	44	1	44	0.0971179	3.10713	17.6591	1.29316	34.0251	26.3116	4.71762	0.0115065	0.523159	KZV47100.1	retrovirus-related Pol polyprotein from transposon TNT 1-94, partial	Dorcoceras hygrometricum	A0A2Z7CJ54	Retrovirus-related Pol polyprotein from transposon TNT 1-94 (Fragment)	F511_32460	Dorcoceras hygrometricum	-	-	-	-	-	-	-	-	-	-	-
1627D_38194_c3_g1_i1	1521	1627C;1627D	3	95	3	95	0.140244	3.18514	38.6714	3.87949	73.4633	18.9363	4.24309	0.00296033	0.245107	-	-	-	-	-	-	-	-	-	-	-	-	-	-	-	-	-	-
1627D_38205_c0_g1_i1	2226	1627C;1627D	499	269	499	269	14.9456	5.75184	426.653	645.288	208.017	0.322363	-1.63324	0.0202429	0.712254	XP_008776735.1	PREDICTED: BURP domain-containing protein 12-like	Phoenix dactylifera	A0A2H3X138	BURP domain-containing protein 12-like	LOC103696795	Phoenix dactylifera (Date palm)	-	LOC103696795	-	-	-	-	-	-	-	-	pda:103696795;
1627D_38217_c0_g1_i1	541	1627C;1627D	539	171	539	171	112.962	26.371	414.624	697.015	132.234	0.189715	-2.3981	0.000916297	0.118268	-	-	-	-	-	-	-	-	-	-	-	-	-	-	-	-	-	-
1627D_38230_c0_g2_i1	530	1627C;1627D	1	36	1	36	0.217778	5.75628	14.5659	1.29316	27.8387	21.5276	4.42812	0.0202823	0.712254	-	-	-	-	-	-	-	-	-	-	-	-	-	-	-	-	-	-
1627D_38242_c1_g1_i1	423	1627C;1627D	66	10	66	10	22.5113	2.38138	46.5408	85.3487	7.73298	0.0906045	-3.46427	0.00488608	0.328346	-	-	-	-	-	-	-	-	-	-	-	-	-	-	-	-	-	-
1627D_38277_c0_g1_i1	360	1627C;1627D	206.304	79.8612	206	80	98.9662	24.7522	164.128	266.391	61.8638	0.232229	-2.10638	0.0131078	0.570783	-	-	-	-	-	-	-	-	-	-	-	-	-	-	-	-	-	-
1627D_38292_c0_g1_i1	2829	1627C;1627D	311	83	311	83	7.1251	1.35492	233.179	402.173	64.1837	0.159592	-2.64754	0.000986247	0.123761	XP_020276742.1	uncharacterized protein LOC109851030 isoform X3	Asparagus officinalis	-	-	-	-	-	-	-	-	-	-	-	-	-	-	-
1627D_383_c0_g2_i1	917	1627C;1627D	36.7248	474.617	37	475	3.30451	30.9945	207.582	47.847	367.317	7.6769	2.94052	0.000472584	0.0779053	ONK72725.1	uncharacterized protein A4U43_C04F22490	Asparagus officinalis	-	-	-	-	-	-	-	-	-	-	-	-	-	-	-
1627D_38314_c0_g1_i1	1647	1627C;1627D	354	209	354	209	15.0412	6.36151	309.699	457.779	161.619	0.353051	-1.50205	0.04104	0.997198	XP_020252541.1	probable serine/threonine-protein kinase PBL9 isoform X2	Asparagus officinalis	-	-	-	-	-	-	-	-	-	-	-	-	-	-	-
1627D_38316_c2_g1_i1	351	1627C;1627D	14	1	14	1	7.10377	0.323122	9.43879	18.1043	0.773298	0.0427136	-4.54916	0.0206813	0.715252	-	-	-	-	-	-	-	-	-	-	-	-	-	-	-	-	-	-
1627D_38331_c0_g1_i1	386	1627C;1627D	25	4	25	4	10.3572	1.11377	17.7111	32.3291	3.09319	0.0956784	-3.38566	0.0268382	0.815571	-	-	-	-	-	-	-	-	-	-	-	-	-	-	-	-	-	-
1627D_38340_c0_g1_i1	733	1627C;1627D	112	13	112	13	14.0244	1.19254	77.4435	144.834	10.0529	0.0694095	-3.84872	0.000519601	0.0820234	ONK75224.1	uncharacterized protein A4U43_C03F14650	Asparagus officinalis	-	-	-	-	-	-	-	-	-	-	-	-	-	-	-
1627D_38341_c0_g1_i1	2754	1627C;1627D	1041	662	1041	662	24.5679	11.1343	929.053	1346.18	511.923	0.380278	-1.39487	0.0315293	0.866734	XP_020258564.1	LOW QUALITY PROTEIN: G-type lectin S-receptor-like serine/threonine-protein kinase At1g34300	Asparagus officinalis	-	-	-	-	-	-	-	-	-	-	-	-	-	-	-
1627D_38342_c2_g1_i1	488	1627C;1627D	17	3	17	3	4.34204	0.556931	12.1518	21.9838	2.31989	0.105528	-3.24431	0.0478112	1	-	-	-	-	-	-	-	-	-	-	-	-	-	-	-	-	-	-
1627D_38342_c4_g1_i1	603	1627C;1627D	26	6	26	6	4.48783	0.763575	19.131	33.6222	4.63979	0.137998	-2.85728	0.0495013	1	-	-	-	-	-	-	-	-	-	-	-	-	-	-	-	-	-	-
1627D_38357_c0_g1_i1	1334	1627C;1627D	14	183	14	183	0.768838	7.224	79.8089	18.1043	141.514	7.81658	2.96654	0.00558102	0.356199	-	-	-	-	-	-	-	-	-	-	-	-	-	-	-	-	-	-
1627D_38420_c0_g1_i1	848	1627C;1627D	2	38	2	38	0.201219	2.7826	15.9858	2.58632	29.3853	11.3618	3.50612	0.0383051	0.958124	-	-	-	-	-	-	-	-	-	-	-	-	-	-	-	-	-	-
1627D_38452_c0_g1_i1	1087	1627C;1627D	37	7	37	7	2.64167	0.360888	26.63	47.847	5.41309	0.113133	-3.14391	0.0224482	0.746998	-	-	-	-	-	-	-	-	-	-	-	-	-	-	-	-	-	-
1627D_38473_c0_g2_i1	1159	1627C;1627D	69.8626	14.5996	70	15	4.58673	0.691044	51.0604	90.5214	11.5995	0.128141	-2.9642	0.0113319	0.523159	XP_008803788.1	PREDICTED: F-box protein At5g07610-like	Phoenix dactylifera	A0A2H3YTZ3	F-box protein At5g07610-like	LOC103717251	Phoenix dactylifera (Date palm)	-	LOC103717251	-	-	-	-	-	-	-	-	pda:103717251;
1627D_38556_c0_g3_i1	2319	1627C;1627D	10.0853	89.7924	10	90	0.288395	1.8324	41.2642	12.9316	69.5968	5.38191	2.42812	0.0490397	1	AMN16537.1	sucrose synthase	Ornithogalum longebracteatum	A0A140GPJ4	Sucrose synthase (EC 2.4.1.13)	Sus3	Albuca bracteata (False sea onion) (Ornithogalum longebracteatum)	-	Sus3	2.4.1.13	-	sucrose synthase activity [GO:0016157]; sucrose metabolic process [GO:0005985]	GO:0005985; GO:0016157	sucrose metabolic process [GO:0005985]	-	sucrose synthase activity [GO:0016157]	-	-
1627D_38587_c0_g1_i1	899	1627C;1627D	21	3	21	3	1.94314	0.201587	14.7382	27.1564	2.31989	0.0854271	-3.54916	0.0274143	0.823227	XP_017702194.1	PREDICTED: zinc finger BED domain-containing protein RICESLEEPER 2-like	Phoenix dactylifera	A0A2H4A0P7	zinc finger BED domain-containing protein RICESLEEPER 2-like	LOC103723365	Phoenix dactylifera (Date palm)	-	LOC103723365	-	-	DNA binding [GO:0003677]	GO:0003677	-	-	DNA binding [GO:0003677]	-	pda:103723365;
1627D_38587_c3_g1_i1	607	1627C;1627D	22	3	22	3	3.7533	0.377476	15.3847	28.4496	2.31989	0.0815441	-3.61628	0.0240706	0.764358	XP_017250711.1	PREDICTED: zinc finger BED domain-containing protein RICESLEEPER 2-like	Daucus carota subsp. sativus	-	-	-	-	-	-	-	-	-	-	-	-	-	-	-
1627D_38631_c0_g1_i1	3412	1627C;1627D	14	250	14	250	0.261345	3.32146	105.714	18.1043	193.325	10.6784	3.41662	0.000806875	0.109651	OTG00294.1	putative RNA-directed DNA polymerase, eukaryota, Reverse transcriptase zinc-binding domain protein	Helianthus annuus	A0A251SNJ1	Putative RNA-directed DNA polymerase, eukaryota, Reverse transcriptase zinc-binding domain protein	HannXRQ_Chr13g0389401	Helianthus annuus (Common sunflower)	-	-	-	-	RNA-directed DNA polymerase activity [GO:0003964]	GO:0003964	-	-	RNA-directed DNA polymerase activity [GO:0003964]	-	-
1627D_38631_c1_g1_i1	758	1627C;1627D	3	50	3	50	0.356689	4.34882	21.2722	3.87949	38.6649	9.9665	3.31709	0.032282	0.866734	PIA58633.1	hypothetical protein AQUCO_00500524v1	Aquilegia coerulea	A0A2G5ESA6	Uncharacterized protein	AQUCO_00500524v1	Aquilegia coerulea (Rocky mountain columbine)	-	-	-	-	-	-	-	-	-	-	-
1627D_38697_c0_g1_i1	662	1627C;1627D	91	27	91	27	13.417	2.92769	69.2784	117.678	20.879	0.177426	-2.49471	0.0189753	0.680469	XP_020268427.1	uncharacterized protein LOC109843877	Asparagus officinalis	-	-	-	-	-	-	-	-	-	-	-	-	-	-	-
1627D_38751_c0_g1_i1	400	1627C;1627D	66.0888	18	66	18	25.3941	4.73187	49.634	85.3487	13.9194	0.163088	-2.61628	0.0239679	0.762399	AAB08471.1	aquaporin homologue, partial	Allium cepa	Q96229	Aquaporin homologue (Fragment)	-	Allium cepa (Onion)	-	-	-	-	integral component of membrane [GO:0016021]; channel activity [GO:0015267]	GO:0015267; GO:0016021	-	integral component of membrane [GO:0016021]	channel activity [GO:0015267]	-	-
1627D_38753_c0_g1_i1	1298	1627C;1627D	18	138	18	138	1.02292	5.64023	64.996	23.2769	106.715	4.58459	2.19679	0.0433236	1	-	-	-	-	-	-	-	-	-	-	-	-	-	-	-	-	-	-
1627D_38812_c0_g2_i1	433	1627C;1627D	27.6413	6	28	6	8.98752	1.37165	20.4242	36.2085	4.63979	0.128141	-2.9642	0.0401296	0.979867	XP_019707893.1	PREDICTED: uncharacterized protein LOC109506201	Elaeis guineensis	-	-	-	-	-	-	-	-	-	-	-	-	-	-	-
1627D_38864_c0_g1_i1	704	1627C;1627D	26	3	26	3	3.46901	0.293542	17.9711	33.6222	2.31989	0.0689988	-3.85728	0.0146743	0.597145	-	-	-	-	-	-	-	-	-	-	-	-	-	-	-	-	-	-
1627D_39031_c3_g1_i1	1569	1627C;1627D	3	50	3	50	0.135086	1.61397	21.2722	3.87949	38.6649	9.9665	3.31709	0.032282	0.866734	-	-	-	-	-	-	-	-	-	-	-	-	-	-	-	-	-	-
1627D_39037_c0_g1_i1	334	1627C;1627D	10	1	10	1	5.65495	0.348812	6.85246	12.9316	0.773298	0.059799	-4.06373	0.0450925	1	RHN40110.1	putative RNA-directed DNA polymerase	Medicago truncatula	-	-	-	-	-	-	-	-	-	-	-	-	-	-	-
1627D_39126_c0_g1_i1	677	1627C;1627D	1	31	1	31	0.142092	3.23688	12.6327	1.29316	23.9722	18.5377	4.21239	0.0298473	0.864826	XP_020261940.1	beta-galactosidase 3	Asparagus officinalis	-	-	-	-	-	-	-	-	-	-	-	-	-	-	-
1627D_39152_c0_g2_i1	1029	1627C;1627D	60.7737	13.5245	61	14	4.66795	0.751243	44.8545	78.8829	10.8262	0.137244	-2.86519	0.0170689	0.648392	-	-	-	-	-	-	-	-	-	-	-	-	-	-	-	-	-	-
1627D_39152_c1_g1_i1	2530	1627C;1627D	198	46	198	46	5.13476	0.850701	145.809	256.046	35.5717	0.138927	-2.8476	0.00152738	0.163954	-	-	-	-	-	-	-	-	-	-	-	-	-	-	-	-	-	-
1627D_39179_c0_g1_i1	299	1627C;1627D	850	431	850	431	608.151	178.665	716.24	1099.19	333.291	0.303216	-1.72158	0.00980951	0.485375	-	-	-	-	-	-	-	-	-	-	-	-	-	-	-	-	-	-
1627D_39209_c0_g1_i1	798	1627C;1627D	51	2	51	2	5.61025	0.160547	33.7489	65.9513	1.5466	0.0234506	-5.41423	0.0004793	0.0787111	ONK74739.1	uncharacterized protein A4U43_C03F9660	Asparagus officinalis	-	-	-	-	-	-	-	-	-	-	-	-	-	-	-
1627D_39212_c2_g1_i1	1918	1627C;1627D	123	26	123	26	4.36995	0.660465	89.5824	159.059	20.1058	0.126404	-2.98388	0.00342245	0.26443	XP_020244037.1	probable linoleate 9S-lipoxygenase 5	Asparagus officinalis	-	-	-	-	-	-	-	-	-	-	-	-	-	-	-
1627D_39335_c0_g1_i1	1719	1627C;1627D	261	70	261	70	10.541	2.02405	195.823	337.515	54.1309	0.16038	-2.64043	0.00152545	0.163884	XP_010906691.1	PREDICTED: AAA-ATPase ASD, mitochondrial-like	Elaeis guineensis	-	-	-	-	-	-	-	-	-	-	-	-	-	-	-
1627D_39339_c0_g1_i1	535	1627C;1627D	1	42	1	42	0.214073	6.60657	16.8858	1.29316	32.4785	25.1156	4.65051	0.0131982	0.571704	OVA17294.1	EGF-like calcium-binding domain	Macleaya cordata	A0A200R3K0	EGF-like calcium-binding domain	BVC80_1837g93	Macleaya cordata	-	-	-	-	integral component of membrane [GO:0016021]; calcium ion binding [GO:0005509]	GO:0005509; GO:0016021	-	integral component of membrane [GO:0016021]	calcium ion binding [GO:0005509]	-	-
1627D_39352_c0_g1_i1	750	1627C;1627D	77	504	77	504	9.30562	44.5726	244.658	99.5735	389.742	3.91412	1.96869	0.0116958	0.528289	-	-	-	-	-	-	-	-	-	-	-	-	-	-	-	-	-	-
1627D_39376_c0_g1_i1	832	1627C;1627D	101	41	101	41	10.4467	3.08894	81.1573	130.609	31.7052	0.242748	-2.04247	0.0421556	1	PKA50540.1	Calcium-binding protein CML42	Apostasia shenzhenica	A0A2I0A4T1	Calcium-binding protein CML42	CML42 AXF42_Ash013755	Apostasia shenzhenica	-	CML42	-	-	calcium ion binding [GO:0005509]	GO:0005509	-	-	calcium ion binding [GO:0005509]	-	-
1627D_39452_c4_g1_i1	2185	1627C;1627D	13	149	13	149	0.397674	3.25452	66.0163	16.8111	115.221	6.85388	2.77692	0.0126578	0.556458	-	-	-	-	-	-	-	-	-	-	-	-	-	-	-	-	-	-
1627D_39570_c0_g1_i1	220	1627C;1627D	17	1	17	1	22.7687	0.701537	11.3785	21.9838	0.773298	0.0351759	-4.82927	0.0123127	0.549597	-	-	-	-	-	-	-	-	-	-	-	-	-	-	-	-	-	-
1627D_39570_c1_g1_i1	373	1627C;1627D	13	1	13	1	5.77996	0.294446	8.7922	16.8111	0.773298	0.0459992	-4.44225	0.0247856	0.772227	-	-	-	-	-	-	-	-	-	-	-	-	-	-	-	-	-	-
1627D_39591_c0_g1_i1	668	1627C;1627D	72	10	72	10	10.4582	1.06806	50.4203	93.1077	7.73298	0.0830542	-3.5898	0.00316364	0.254913	-	-	-	-	-	-	-	-	-	-	-	-	-	-	-	-	-	-
1627D_39599_c0_g1_i1	1752	1627C;1627D	11	113	11	113	0.434404	3.19416	50.8037	14.2248	87.3827	6.14299	2.61894	0.0266908	0.812452	XP_021860750.1	uncharacterized protein LOC110799786	Spinacia oleracea	-	-	-	-	-	-	-	-	-	-	-	-	-	-	-
1627D_39648_c1_g1_i1	321	1627C;1627D	17	1	17	1	10.4752	0.371645	11.3785	21.9838	0.773298	0.0351759	-4.82927	0.0123127	0.549597	-	-	-	-	-	-	-	-	-	-	-	-	-	-	-	-	-	-
1627D_39694_c1_g1_i1	782	1627C;1627D	34	6	34	6	3.85565	0.496931	24.3037	43.9675	4.63979	0.105528	-3.24431	0.0218781	0.746998	-	-	-	-	-	-	-	-	-	-	-	-	-	-	-	-	-	-
1627D_39694_c2_g1_i1	477	1627C;1627D	14	1	14	1	3.73971	0.193217	9.43879	18.1043	0.773298	0.0427136	-4.54916	0.0206813	0.715252	-	-	-	-	-	-	-	-	-	-	-	-	-	-	-	-	-	-
1627D_39708_c1_g1_i1	578	1627C;1627D	36	1	36	1	6.69523	0.137148	23.6636	46.5538	0.773298	0.0166108	-5.91173	0.00097189	0.122785	OMO64083.1	hypothetical protein CCACVL1_22062	Corchorus capsularis	A0A1R3H156	Uncharacterized protein	CCACVL1_22062	Corchorus capsularis (Jute)	-	-	-	-	methyltransferase activity [GO:0008168]; tRNA processing [GO:0008033]	GO:0008033; GO:0008168	tRNA processing [GO:0008033]	-	methyltransferase activity [GO:0008168]	-	-
1627D_39721_c0_g1_i1	244	1627C;1627D	1	112	1	112	1.08571	64.7717	43.9513	1.29316	86.6094	66.9749	6.06555	0.000222444	0.0452743	XP_015159144.1	PREDICTED: uncharacterized protein LOC102588207	Solanum tuberosum	-	-	-	-	-	-	-	-	-	-	-	-	-	-	-
1627D_39736_c0_g2_i1	454	1627C;1627D	170.723	69.4417	171	69	50.4182	14.634	137.244	221.131	53.3576	0.241294	-2.05113	0.0202638	0.712254	EOX92933.1	Uncharacterized protein TCM_001795	Theobroma cacao	A0A061DSH3	Uncharacterized protein	TCM_001795	Theobroma cacao (Cacao) (Cocoa)	-	-	-	-	-	-	-	-	-	-	-
1627D_39737_c0_g1_i1	690	1627C;1627D	248.077	100.172	248	100	34.1824	10.1311	199.017	320.704	77.3298	0.241125	-2.05215	0.0115225	0.523159	XP_004232259.1	uncharacterized protein LOC101265497	Solanum lycopersicum	K4BBP0	Uncharacterized protein	101265497	Solanum lycopersicum (Tomato) (Lycopersicon esculentum)	-	101265497	-	-	integral component of membrane [GO:0016021]	GO:0016021	-	integral component of membrane [GO:0016021]	-	-	sly:101265497;
1627D_39737_c0_g2_i1	1371	1627C;1627D	106.923	45.8278	107	46	5.67563	1.74773	86.97	138.368	35.5717	0.25708	-1.95971	0.0467103	1	OAY73039.1	hypothetical protein ACMD2_02627	Ananas comosus	A0A199V7I4	Uncharacterized protein	ACMD2_02627	Ananas comosus (Pineapple) (Ananas ananas)	-	-	-	-	integral component of membrane [GO:0016021]	GO:0016021	-	integral component of membrane [GO:0016021]	-	-	-
1627D_39737_c1_g1_i1	523	1627C;1627D	43	9	43	9	9.60404	1.4739	31.2828	55.606	6.95968	0.125161	-2.99815	0.0227127	0.746998	-	-	-	-	-	-	-	-	-	-	-	-	-	-	-	-	-	-
1627D_39761_c0_g1_i1	240	1627C;1627D	12	1	12	1	13.5088	0.596283	8.14562	15.5179	0.773298	0.0498325	-4.32677	0.0299178	0.864826	-	-	-	-	-	-	-	-	-	-	-	-	-	-	-	-	-	-
1627D_398_c0_g1_i1	890	1627C;1627D	2	37	2	37	0.187721	2.52291	15.5992	2.58632	28.612	11.0628	3.46765	0.041017	0.996826	-	-	-	-	-	-	-	-	-	-	-	-	-	-	-	-	-	-
1627D_39849_c0_g1_i1	1816	1627C;1627D	494	242	494	242	18.7042	6.55559	412.98	638.822	187.138	0.292942	-1.77131	0.0125042	0.556458	XP_020257198.1	beta-1,3-galactosyltransferase 7-like	Asparagus officinalis	-	-	-	-	-	-	-	-	-	-	-	-	-	-	-
1627D_39890_c0_g1_i1	1429	1627C;1627D	1765	9773	1765	9773	89.0252	353.9	4919.94	2282.43	7557.44	3.31114	1.72733	0.00904186	0.460643	XP_020683281.1	uncharacterized protein LOC110100199	Dendrobium catenatum	-	-	-	-	-	-	-	-	-	-	-	-	-	-	-
1627D_39901_c0_g1_i3	2017	1627C;1627D	22.617	168.084	23	168	0.758162	4.02643	79.8284	29.7427	129.914	4.36793	2.12695	0.0384857	0.961153	XP_020255758.1	F-box protein FBW2	Asparagus officinalis	-	-	-	-	-	-	-	-	-	-	-	-	-	-	-
1627D_39911_c0_g1_i1	670	1627C;1627D	11729	5410	11729	5410	1695.3	574.871	9675.52	15167.5	4183.54	0.275823	-1.85819	0.00915039	0.464864	BAB88746.1	trypsin inhibitor	Allium cepa	Q8RVY7	Trypsin inhibitor	OTI	Allium cepa (Onion)	-	OTI	-	-	extracellular region [GO:0005576]; serine-type endopeptidase inhibitor activity [GO:0004867]	GO:0004867; GO:0005576	-	extracellular region [GO:0005576]	serine-type endopeptidase inhibitor activity [GO:0004867]	-	-
1627D_39925_c1_g1_i1	2045	1627C;1627D	163	41	163	41	5.37815	0.966568	121.245	210.785	31.7052	0.150415	-2.73298	0.00345284	0.26443	XP_022032682.1	uncharacterized protein LOC110933785	Helianthus annuus	-	-	-	-	-	-	-	-	-	-	-	-	-	-	-
1627D_39978_c1_g1_i1	584	1627C;1627D	26.9498	4.15158	27	4	4.92164	0.558956	19.0043	34.9154	3.09319	0.0885911	-3.49669	0.0213336	0.734079	-	-	-	-	-	-	-	-	-	-	-	-	-	-	-	-	-	-
1627D_40008_c0_g1_i1	1350	1627C;1627D	63	14	63	14	3.4088	0.544393	46.1477	81.4692	10.8262	0.132887	-2.91173	0.0149082	0.605328	XP_010926841.1	PREDICTED: squamosa promoter-binding-like protein 16	Elaeis guineensis	-	-	-	-	-	-	-	-	-	-	-	-	-	-	-
1627D_40010_c0_g1_i3	894	1627C;1627D	1.37465	29.6417	1	30	0.128206	2.00801	12.2461	1.29316	23.1989	17.9397	4.16508	0.0323764	0.866734	-	-	-	-	-	-	-	-	-	-	-	-	-	-	-	-	-	-
1627D_40022_c0_g2_i2	1588	1627C;1627D	814.281	501.491	814	501	36.1398	15.9527	720.028	1052.63	387.422	0.36805	-1.44203	0.029274	0.856755	OVA11187.1	Tetrapyrrole methylase	Macleaya cordata	A0A200QL86	Tetrapyrrole methylase	BVC80_1743g15	Macleaya cordata	-	-	-	-	methyltransferase activity [GO:0008168]; oxidation-reduction process [GO:0055114]; siroheme biosynthetic process [GO:0019354]	GO:0008168; GO:0019354; GO:0055114	oxidation-reduction process [GO:0055114]; siroheme biosynthetic process [GO:0019354]	-	methyltransferase activity [GO:0008168]	-	-
1627D_40026_c0_g1_i1	3905	1627C;1627D	1195	660	1195	660	19.2873	7.57616	1027.85	1545.33	510.377	0.330271	-1.59828	0.0136749	0.572705	XP_020265891.1	calcium-transporting ATPase 8, plasma membrane-type-like	Asparagus officinalis	-	-	-	-	-	-	-	-	-	-	-	-	-	-	-
1627D_40040_c0_g1_i1	3253	1627C;1627D	488.938	260.696	489	261	9.61276	3.64879	417.094	632.356	201.831	0.319173	-1.64759	0.0195835	0.697247	XP_020274477.1	amino acid permease 6 isoform X2	Asparagus officinalis	-	-	-	-	-	-	-	-	-	-	-	-	-	-	-
1627D_40040_c0_g2_i1	1701	1627C;1627D	597.062	287.304	597	287	24.4155	8.41262	496.977	772.018	221.937	0.287476	-1.79849	0.00948104	0.477719	XP_020274477.1	amino acid permease 6 isoform X2	Asparagus officinalis	-	-	-	-	-	-	-	-	-	-	-	-	-	-	-
1627D_40128_c0_g1_i1	693	1627C;1627D	1	179	1	179	0.136827	17.9742	69.8568	1.29316	138.42	107.04	6.74201	9.46206e-06	0.00435194	PBO41485.1	hypothetical protein CKX42_26520, partial	Escherichia coli	-	-	-	-	-	-	-	-	-	-	-	-	-	-	-
1627D_40146_c0_g1_i1	742	1627C;1627D	40	10	40	10	4.91495	0.899673	29.7297	51.7265	7.73298	0.149497	-2.74181	0.0368255	0.930843	XP_018681456.1	PREDICTED: probable E3 ubiquitin-protein ligase BAH1-like 1 isoform X1	Musa acuminata subsp. malaccensis	M0SV47	Uncharacterized protein	103983517	Musa acuminata subsp. malaccensis (Wild banana) (Musa malaccensis)	-	103983517	-	-	metal ion binding [GO:0046872]	GO:0046872	-	-	metal ion binding [GO:0046872]	-	mus:103983517;
1627D_40155_c0_g1_i1	1593	1627C;1627D	44	391	44	391	1.94548	12.3906	179.629	56.8991	302.36	5.31396	2.40979	0.00449828	0.312227	-	-	-	-	-	-	-	-	-	-	-	-	-	-	-	-	-	-
1627D_40169_c1_g1_i1	747	1627C;1627D	76	25	76	25	9.24179	2.22513	58.8064	98.2803	19.3325	0.196707	-2.34588	0.03298	0.877399	-	-	-	-	-	-	-	-	-	-	-	-	-	-	-	-	-	-
1627D_40172_c1_g1_i1	365	1627C;1627D	23	4	23	4	10.7304	1.21716	16.418	29.7427	3.09319	0.103998	-3.26537	0.0340123	0.89894	XP_020260498.1	protodermal factor 1	Asparagus officinalis	-	-	-	-	-	-	-	-	-	-	-	-	-	-	-
1627D_40224_c0_g2_i1	898	1627C;1627D	2.18724	38.6518	2	39	0.202705	2.60144	16.3725	2.58632	30.1586	11.6608	3.5436	0.0358005	0.915681	XP_020260932.1	O-acyltransferase WSD1-like isoform X1	Asparagus officinalis	-	-	-	-	-	-	-	-	-	-	-	-	-	-	-
1627D_40244_c2_g1_i1	1037	1627C;1627D	2	55	2	55	0.152028	3.0228	22.5589	2.58632	42.5314	16.4447	4.03955	0.0130673	0.569615	-	-	-	-	-	-	-	-	-	-	-	-	-	-	-	-	-	-
1627D_40244_c3_g1_i1	809	1627C;1627D	2	50	2	50	0.215593	3.93028	20.6256	2.58632	38.6649	14.9497	3.90205	0.0177021	0.652741	XP_020273857.1	probable protein phosphatase 2C 41 isoform X1	Asparagus officinalis	-	-	-	-	-	-	-	-	-	-	-	-	-	-	-
1627D_40263_c0_g1_i1	391	1627C;1627D	354.353	27.3297	354	27	142.787	7.44715	239.329	457.779	20.879	0.0456094	-4.45452	3.4765e-07	0.000344388	PWA92606.1	Glutathione S-transferase/chloride channel, C-terminal	Artemisia annua	A0A2U1Q3M4	Glutathione S-transferase/chloride channel, C-terminal	CTI12_AA078150	Artemisia annua (Sweet wormwood)	-	-	-	-	transferase activity [GO:0016740]	GO:0016740	-	-	transferase activity [GO:0016740]	-	-
1627D_40263_c0_g2_i1	949	1627C;1627D	1671.96	970.073	1672	970	143.417	60.3266	1456.13	2162.17	750.099	0.34692	-1.52733	0.0167709	0.648392	ONK71522.1	uncharacterized protein A4U43_C04F9510	Asparagus officinalis	-	-	-	-	-	-	-	-	-	-	-	-	-	-	-
1627D_40263_c0_g3_i1	631	1627C;1627D	928.689	432.597	929	433	148.334	50.907	768.093	1201.35	334.838	0.278719	-1.84312	0.00558847	0.356498	XP_009599399.1	PREDICTED: glutathione S-transferase T1-like	Nicotiana tomentosiformis	-	-	-	-	-	-	-	-	-	-	-	-	-	-	-
1627D_4028_c0_g1_i1	860	1627C;1627D	4420	1326	4420	1326	435.742	95.09	3370.59	5715.78	1025.39	0.179397	-2.47877	0.000187208	0.0404321	XP_008786990.1	PREDICTED: 14 kDa proline-rich protein DC2.15-like	Phoenix dactylifera	A0A2H3XPY8	14 kDa proline-rich protein DC2.15-like	LOC103705143	Phoenix dactylifera (Date palm)	-	LOC103705143	-	-	-	-	-	-	-	-	pda:103705143;
1627D_40314_c0_g1_i1	276	1627C;1627D	10	1	10	1	8.47121	0.467843	6.85246	12.9316	0.773298	0.059799	-4.06373	0.0450925	1	-	-	-	-	-	-	-	-	-	-	-	-	-	-	-	-	-	-
1627D_40330_c0_g1_i1	1311	1627C;1627D	5	66	5	66	0.280616	2.66349	28.7517	6.46581	51.0377	7.89347	2.98066	0.0329918	0.877531	-	-	-	-	-	-	-	-	-	-	-	-	-	-	-	-	-	-
1627D_40348_c0_g2_i1	419	1627C;1627D	13	1	13	1	4.52536	0.242393	8.7922	16.8111	0.773298	0.0459992	-4.44225	0.0247856	0.772227	-	-	-	-	-	-	-	-	-	-	-	-	-	-	-	-	-	-
1627D_40362_c0_g2_i1	404	1627C;1627D	18	1	18	1	6.7731	0.258119	12.0251	23.2769	0.773298	0.0332217	-4.91173	0.0104636	0.504805	-	-	-	-	-	-	-	-	-	-	-	-	-	-	-	-	-	-
1627D_40371_c0_g1_i1	1968	1627C;1627D	147	55	147	55	5.06939	1.35576	116.313	190.095	42.5314	0.223738	-2.16012	0.019272	0.688053	XP_010933692.1	PREDICTED: protein NRT1/ PTR FAMILY 6.3-like	Elaeis guineensis	-	-	-	-	-	-	-	-	-	-	-	-	-	-	-
1627D_40407_c0_g1_i1	1173	1627C;1627D	9	84	9	84	0.581783	3.91367	38.2978	11.6385	64.957	5.58124	2.48059	0.0490817	1	-	-	-	-	-	-	-	-	-	-	-	-	-	-	-	-	-	-
1627D_40439_c0_g1_i1	1698	1627C;1627D	157	1156	157	1156	6.43358	33.9208	548.48	203.026	893.933	4.40303	2.1385	0.00204641	0.197818	-	-	-	-	-	-	-	-	-	-	-	-	-	-	-	-	-	-
1627D_40443_c0_g1_i1	3614	1627C;1627D	286	1227	286	1227	5.01699	15.3141	659.341	369.844	948.837	2.5655	1.35924	0.0413836	1	XP_020244067.1	pentatricopeptide repeat-containing protein At1g15510, chloroplastic isoform X1	Asparagus officinalis	-	-	-	-	-	-	-	-	-	-	-	-	-	-	-
1627D_40457_c0_g1_i1	1179	1627C;1627D	523	25	523	25	33.5864	1.15701	347.828	676.324	19.3325	0.0285846	-5.12862	1.48499e-09	3.36706e-06	XP_012457213.1	PREDICTED: expansin-A8-like	Gossypium raimondii	A0A0D2UW38	Expansin	B456_011G209100	Gossypium raimondii (New World cotton)	-	-	-	-	cell wall [GO:0005618]; extracellular region [GO:0005576]; membrane [GO:0016020]; plant-type cell wall organization [GO:0009664]	GO:0005576; GO:0005618; GO:0009664; GO:0016020	plant-type cell wall organization [GO:0009664]	cell wall [GO:0005618]; extracellular region [GO:0005576]; membrane [GO:0016020]	-	SUBCELLULAR LOCATION: Membrane {ECO:0000256|SAAS:SAAS00562149}; Peripheral membrane protein {ECO:0000256|SAAS:SAAS00562149}. Secreted, cell wall {ECO:0000256|SAAS:SAAS00562144}.	gra:105778137;
1627D_40459_c0_g2_i1	337	1627C;1627D	29.4254	1.01675	29	1	16.3169	0.34986	19.1375	37.5017	0.773298	0.0206203	-5.59979	0.00227701	0.210354	-	-	-	-	-	-	-	-	-	-	-	-	-	-	-	-	-	-
1627D_40479_c0_g1_i1	500	1627C;1627D	32	4	32	4	7.79296	0.710276	22.2372	41.3812	3.09319	0.0747487	-3.74181	0.0122989	0.549597	-	-	-	-	-	-	-	-	-	-	-	-	-	-	-	-	-	-
1627D_40479_c1_g1_i1	345	1627C;1627D	28	3	28	3	14.7475	0.995736	19.2642	36.2085	2.31989	0.0640704	-3.9642	0.0115921	0.524323	-	-	-	-	-	-	-	-	-	-	-	-	-	-	-	-	-	-
1627D_40528_c0_g1_i1	748	1627C;1627D	251	61	251	61	30.4592	5.41772	185.877	324.584	47.1712	0.145328	-2.78261	0.00102603	0.126291	XP_020248987.1	lipid transfer-like protein VAS isoform X1	Asparagus officinalis	-	-	-	-	-	-	-	-	-	-	-	-	-	-	-
1627D_40547_c0_g1_i1	1070	1627C;1627D	21	578	21	578	1.53094	30.4401	237.061	27.1564	446.966	16.459	4.0408	3.29882e-06	0.00203022	-	-	-	-	-	-	-	-	-	-	-	-	-	-	-	-	-	-
1627D_40620_c0_g1_i1	305	1627C;1627D	163	9	163	9	111.697	3.61784	108.873	210.785	6.95968	0.0330178	-4.92061	6.05851e-06	0.00320908	-	-	-	-	-	-	-	-	-	-	-	-	-	-	-	-	-	-
1627D_40621_c0_g1_i1	599	1627C;1627D	39	541	39	541	6.80972	69.6662	234.394	50.4333	418.354	8.29519	3.05228	0.000212381	0.0438476	BAA20358.1	alliinase	Allium tuberosum	O04927	Alliinase (EC 4.4.1.4)	-	Allium tuberosum (Garlic chives)	-	-	4.4.1.4	-	alliin lyase activity [GO:0047654]	GO:0047654	-	-	alliin lyase activity [GO:0047654]	-	-
1627D_40621_c0_g2_i1	1095	1627C;1627D	82	1717	82	1717	5.79816	87.6519	716.896	106.039	1327.75	12.5213	3.64632	3.90712e-07	0.000376839	AEX55243.1	unknown, partial	Allium sativum	H2CLX9	Uncharacterized protein (Fragment)	-	Allium sativum (Garlic)	-	-	-	-	carbon-sulfur lyase activity [GO:0016846]	GO:0016846	-	-	carbon-sulfur lyase activity [GO:0016846]	-	-
1627D_40632_c1_g1_i1	571	1627C;1627D	30	7.22623	30	7	5.70229	1.01259	22.104	38.7949	5.41309	0.139531	-2.84134	0.0439587	1	-	-	-	-	-	-	-	-	-	-	-	-	-	-	-	-	-	-
1627D_40635_c0_g1_i1	648	1627C;1627D	69	7.00008	69	7	10.5394	0.786892	47.3206	89.2282	5.41309	0.0606656	-4.04298	0.00148739	0.160596	XP_020264638.1	chlorophyll a-b binding protein of LHCII type 1-like	Asparagus officinalis	-	-	-	-	-	-	-	-	-	-	-	-	-	-	-
1627D_40635_c1_g1_i1	298	1627C;1627D	17	2	17	2	12.2528	0.834169	11.7652	21.9838	1.5466	0.0703518	-3.82927	0.0271261	0.821696	AEJ88256.1	putative light harvesting chlorophyll a/b-binding protein, partial	Wolffia australiana	G0YKG4	Chlorophyll a-b binding protein, chloroplastic (Fragment)	-	Wolffia australiana (Water-meal) (Wolffia arrhiza var. australiana)	-	-	-	-	chloroplast thylakoid membrane [GO:0009535]; integral component of membrane [GO:0016021]; photosystem I [GO:0009522]; photosystem II [GO:0009523]; chlorophyll binding [GO:0016168]; photosynthesis, light harvesting [GO:0009765]; protein-chromophore linkage [GO:0018298]	GO:0009522; GO:0009523; GO:0009535; GO:0009765; GO:0016021; GO:0016168; GO:0018298	photosynthesis, light harvesting [GO:0009765]; protein-chromophore linkage [GO:0018298]	chloroplast thylakoid membrane [GO:0009535]; integral component of membrane [GO:0016021]; photosystem I [GO:0009522]; photosystem II [GO:0009523]	chlorophyll binding [GO:0016168]	SUBCELLULAR LOCATION: Plastid, chloroplast thylakoid membrane {ECO:0000256|RuleBase:RU363080, ECO:0000256|SAAS:SAAS00625777}.	-
1627D_40686_c0_g1_i1	962	1627C;1627D	458	293	458	293	38.5546	17.8738	409.422	592.268	226.576	0.382557	-1.38625	0.0486262	1	XP_020251624.1	uncharacterized protein LOC109828999	Asparagus officinalis	-	-	-	-	-	-	-	-	-	-	-	-	-	-	-
1627D_40686_c3_g1_i1	314	1627C;1627D	11	1	11	1	7.10966	0.383804	7.49904	14.2248	0.773298	0.0543627	-4.20124	0.0364777	0.922773	-	-	-	-	-	-	-	-	-	-	-	-	-	-	-	-	-	-
1627D_40698_c0_g1_i1	1440	1627C;1627D	345.948	1430.86	346	1431	17.2861	51.3231	777.012	447.434	1106.59	2.47319	1.30637	0.0465279	1	XP_008802149.1	PREDICTED: protein STAY-GREEN, chloroplastic-like isoform X1	Phoenix dactylifera	A0A2H3YQW8	protein STAY-GREEN, chloroplastic-like isoform X1	LOC103716073	Phoenix dactylifera (Date palm)	-	LOC103716073	-	-	-	-	-	-	-	-	pda:103716073;
1627D_40707_c0_g1_i1	1498	1627C;1627D	28.2631	358.576	28	359	1.34586	12.2493	156.911	36.2085	277.614	7.66709	2.93868	0.00105924	0.129219	XP_020257596.1	cyclic nucleotide-gated ion channel 2-like	Asparagus officinalis	-	-	-	-	-	-	-	-	-	-	-	-	-	-	-
1627D_40726_c0_g1_i1	856	1627C;1627D	53	7	53	7	5.26026	0.505468	36.9753	68.5376	5.41309	0.0789798	-3.66237	0.00544573	0.348803	XP_020258282.1	transcription factor JUNGBRUNNEN 1-like	Asparagus officinalis	-	-	-	-	-	-	-	-	-	-	-	-	-	-	-
1627D_40746_c0_g1_i1	350	1627C;1627D	18	2	18	2	9.1933	0.648541	12.4118	23.2769	1.5466	0.0664433	-3.91173	0.023265	0.746998	XP_023884726.1	uncharacterized protein LOC111996918	Quercus suber	-	-	-	-	-	-	-	-	-	-	-	-	-	-	-
1627D_40760_c0_g1_i1	1012	1627C;1627D	2	81	2	81	0.157108	4.60377	32.6117	2.58632	62.6371	24.2186	4.59804	0.00297853	0.245818	XP_020257536.1	WAT1-related protein At1g21890-like	Asparagus officinalis	-	-	-	-	-	-	-	-	-	-	-	-	-	-	-
1627D_40774_c2_g1_i1	474	1627C;1627D	18	3	18	3	4.87115	0.586386	12.7984	23.2769	2.31989	0.099665	-3.32677	0.0413446	1	-	-	-	-	-	-	-	-	-	-	-	-	-	-	-	-	-	-
1627D_40797_c0_g2_i1	368	1627C;1627D	17.7773	1	18	1	8.14302	0.300862	12.0251	23.2769	0.773298	0.0332217	-4.91173	0.0104636	0.504805	CAN83392.1	hypothetical protein VITISV_041406	Vitis vinifera	A5BMC8	Uncharacterized protein	VITISV_041406	Vitis vinifera (Grape)	-	-	-	-	nucleic acid binding [GO:0003676]; DNA integration [GO:0015074]	GO:0003676; GO:0015074	DNA integration [GO:0015074]	-	nucleic acid binding [GO:0003676]	-	-
1627D_40800_c0_g1_i2	1551	1627C;1627D	140	46	140	46	6.39216	1.50588	108.307	181.043	35.5717	0.196482	-2.34753	0.0130678	0.569615	-	-	-	-	-	-	-	-	-	-	-	-	-	-	-	-	-	-
1627D_40829_c0_g1_i1	572	1627C;1627D	101	24	101	24	19.1377	3.35211	74.5843	130.609	18.5592	0.142097	-2.81506	0.00785321	0.426814	XP_020266650.1	antifungal protein ginkbilobin-2-like	Asparagus officinalis	-	-	-	-	-	-	-	-	-	-	-	-	-	-	-
1627D_40830_c0_g1_i2	1030	1627C;1627D	47.3711	5.66828	47	6	3.63376	0.314435	32.7092	60.7786	4.63979	0.0763391	-3.71143	0.00641507	0.379623	-	-	-	-	-	-	-	-	-	-	-	-	-	-	-	-	-	-
1627D_40830_c0_g3_i1	654	1627C;1627D	23.9822	2.42177	24	2	3.60799	0.267973	16.2912	31.0359	1.5466	0.0498325	-4.32677	0.0101216	0.496636	-	-	-	-	-	-	-	-	-	-	-	-	-	-	-	-	-	-
1627D_40844_c1_g1_i2	362	1627C;1627D	54.8897	3	55	3	26.0541	0.923644	36.7219	71.1239	2.31989	0.0326176	-4.9382	0.000682595	0.09868	KZV36429.1	ubiquitin carboxyl-terminal hydrolase 12-like	Dorcoceras hygrometricum	A0A2Z7BPP4	Ubiquitin carboxyl-terminal hydrolase 12-like	F511_22184	Dorcoceras hygrometricum	-	-	-	-	-	-	-	-	-	-	-
1627D_40876_c0_g1_i1	1779	1627C;1627D	34	339	34	339	1.31877	9.40989	153.058	43.9675	262.148	5.96231	2.57587	0.00369574	0.275299	XP_010921044.1	PREDICTED: uncharacterized protein LOC105044746	Elaeis guineensis	-	-	-	-	-	-	-	-	-	-	-	-	-	-	-
1627D_40894_c1_g1_i1	628	1627C;1627D	2	41	2	41	0.321977	4.8646	17.1458	2.58632	31.7052	12.2588	3.61575	0.0313395	0.866734	-	-	-	-	-	-	-	-	-	-	-	-	-	-	-	-	-	-
1627D_40944_c2_g1_i1	755	1627C;1627D	30	1	30	1	3.58867	0.0875251	19.7841	38.7949	0.773298	0.019933	-5.6487	0.00201009	0.19489	XP_020266264.1	subtilisin-like protease SBT5.4	Asparagus officinalis	-	-	-	-	-	-	-	-	-	-	-	-	-	-	-
1627D_40954_c0_g1_i2	583	1627C;1627D	75.9039	19.4524	76	19	13.9036	2.62725	56.4865	98.2803	14.6927	0.149497	-2.74181	0.0152561	0.609573	XP_020268527.1	NAD(P)H:quinone oxidoreductase-like	Asparagus officinalis	-	-	-	-	-	-	-	-	-	-	-	-	-	-	-
1627D_41011_c0_g1_i1	1038	1627C;1627D	87	9	87	9	6.60467	0.493987	59.7324	112.505	6.95968	0.061861	-4.01483	0.000803262	0.109453	XP_020256658.1	L-type lectin-domain containing receptor kinase IX.1-like	Asparagus officinalis	-	-	-	-	-	-	-	-	-	-	-	-	-	-	-
1627D_41030_c0_g1_i1	375	1627C;1627D	14	1	14	1	6.15308	0.291876	9.43879	18.1043	0.773298	0.0427136	-4.54916	0.0206813	0.715252	-	-	-	-	-	-	-	-	-	-	-	-	-	-	-	-	-	-
1627D_41048_c0_g1_i1	1025	1627C;1627D	390	109	390	109	30.1128	6.08711	294.311	504.333	84.2895	0.167131	-2.58095	0.000773437	0.106115	XP_020099401.1	acidic endochitinase-like	Ananas comosus	B3A042	Acidic endochitinase (Chitinase A)	plchiA ACMD2_07609	Ananas comosus (Pineapple) (Ananas ananas)	-	plchiA	-	-	hydrolase activity, hydrolyzing O-glycosyl compounds [GO:0004553]; carbohydrate metabolic process [GO:0005975]	GO:0004553; GO:0005975	carbohydrate metabolic process [GO:0005975]	-	hydrolase activity, hydrolyzing O-glycosyl compounds [GO:0004553]	-	-
1627D_41051_c0_g1_i1	825	1627C;1627D	1821	723	1821	723	190.7	55.1701	1456.97	2354.85	559.095	0.237423	-2.07447	0.00138058	0.153577	XP_010936856.1	PREDICTED: lectin-like	Elaeis guineensis	-	-	-	-	-	-	-	-	-	-	-	-	-	-	-
1627D_41060_c0_g1_i1	779	1627C;1627D	49	1	49	1	5.58902	0.0833192	32.0691	63.365	0.773298	0.0122039	-6.35652	0.000221928	0.0452743	XP_024031938.1	protein P21-like	Morus notabilis	-	-	-	-	-	-	-	-	-	-	-	-	-	-	-
1627D_41065_c1_g1_i1	970	1627C;1627D	10	96	10	96	0.832265	5.78836	43.5841	12.9316	74.2366	5.7407	2.52123	0.039184	0.97078	-	-	-	-	-	-	-	-	-	-	-	-	-	-	-	-	-	-
1627D_41091_c0_g2_i1	1678	1627C;1627D	440	72.1177	440	72	18.2854	2.14644	312.334	568.991	55.6775	0.0978529	-3.35324	1.96945e-05	0.00790484	XP_008798794.1	PREDICTED: AAA-ATPase ASD, mitochondrial-like	Phoenix dactylifera	A0A2H3YHA9	AAA-ATPase ASD, mitochondrial-like	LOC103713590	Phoenix dactylifera (Date palm)	-	LOC103713590	-	-	ATP binding [GO:0005524]	GO:0005524	-	-	ATP binding [GO:0005524]	-	pda:103713590;
1627D_41105_c0_g1_i1	2303	1627C;1627D	1	244	1	244	0.0288201	5.01871	94.9889	1.29316	188.685	145.91	7.18893	6.23403e-07	0.000530065	-	-	-	-	-	-	-	-	-	-	-	-	-	-	-	-	-	-
1627D_41106_c0_g1_i1	1145	1627C;1627D	3	59	3	59	0.20009	2.83785	24.752	3.87949	45.6246	11.7605	3.55587	0.0192959	0.688335	CAN63881.1	hypothetical protein VITISV_039357	Vitis vinifera	A5BV07	Uncharacterized protein	VITISV_039357	Vitis vinifera (Grape)	-	-	-	-	CCAAT-binding factor complex [GO:0016602]; DNA binding [GO:0003677]; DNA-binding transcription factor activity [GO:0003700]; zinc ion binding [GO:0008270]; DNA integration [GO:0015074]	GO:0003677; GO:0003700; GO:0008270; GO:0015074; GO:0016602	DNA integration [GO:0015074]	CCAAT-binding factor complex [GO:0016602]	DNA binding [GO:0003677]; DNA-binding transcription factor activity [GO:0003700]; zinc ion binding [GO:0008270]	-	-
1627D_41106_c1_g1_i1	1503	1627C;1627D	6	89	6	89	0.284562	3.02789	38.2913	7.75897	68.8235	8.87018	3.14896	0.0164798	0.648392	EXC35359.1	Retrovirus-related Pol polyprotein from transposon TNT 1-94	Morus notabilis	W9SCZ3	Retrovirus-related Pol polyprotein from transposon TNT 1-94	L484_026684	Morus notabilis	-	-	-	-	histone acetyltransferase complex [GO:0000123]; ATP binding [GO:0005524]; nucleic acid binding [GO:0003676]; protein serine/threonine kinase activity [GO:0004674]; DNA integration [GO:0015074]; histone acetylation [GO:0016573]	GO:0000123; GO:0003676; GO:0004674; GO:0005524; GO:0015074; GO:0016573	DNA integration [GO:0015074]; histone acetylation [GO:0016573]	histone acetyltransferase complex [GO:0000123]	ATP binding [GO:0005524]; nucleic acid binding [GO:0003676]; protein serine/threonine kinase activity [GO:0004674]	-	-
1627D_41106_c2_g1_i1	1790	1627C;1627D	3	165	3	165	0.115524	4.54668	65.7368	3.87949	127.594	32.8894	5.03955	0.000129989	0.0306569	CAN61540.1	hypothetical protein VITISV_025242	Vitis vinifera	A5BLU7	Uncharacterized protein	VITISV_025242	Vitis vinifera (Grape)	-	-	-	-	-	-	-	-	-	-	-
1627D_41108_c0_g1_i1	3370	1627C;1627D	340	84	340	84	6.43278	1.13118	252.316	439.675	64.957	0.147739	-2.75888	0.00052005	0.0820234	ONK69650.1	uncharacterized protein A4U43_C05F25290	Asparagus officinalis	-	-	-	-	-	-	-	-	-	-	-	-	-	-	-
1627D_41125_c0_g1_i1	1178	1627C;1627D	1	83	1	83	0.064289	3.84555	32.7385	1.29316	64.1837	49.6332	5.63323	0.00104779	0.128602	XP_016555027.1	PREDICTED: 5-methyltetrahydropteroyltriglutamate--homocysteine methyltransferase	Capsicum annuum	A0A1U8F6S1	5-methyltetrahydropteroyltriglutamate-- homocysteine methyltransferase	LOC107854537	Capsicum annuum (Bell pepper)	-	LOC107854537	-	-	5-methyltetrahydropteroyltriglutamate-homocysteine S-methyltransferase activity [GO:0003871]; zinc ion binding [GO:0008270]; methionine biosynthetic process [GO:0009086]	GO:0003871; GO:0008270; GO:0009086	methionine biosynthetic process [GO:0009086]	-	5-methyltetrahydropteroyltriglutamate-homocysteine S-methyltransferase activity [GO:0003871]; zinc ion binding [GO:0008270]	-	cann:107854537;
1627D_41138_c0_g1_i1	717	1627C;1627D	110	44	110	44	14.2586	4.18129	88.1365	142.248	34.0251	0.239196	-2.06373	0.0362338	0.922773	XP_010928432.1	PREDICTED: uncharacterized protein LOC105050200	Elaeis guineensis	-	-	-	-	-	-	-	-	-	-	-	-	-	-	-
1627D_41167_c0_g1_i1	1119	1627C;1627D	377.642	67	378	67	25.9533	3.32249	270.313	488.815	51.811	0.105993	-3.23796	5.34589e-05	0.0162951	XP_008794348.1	PREDICTED: probable WRKY transcription factor 40	Phoenix dactylifera	A0A2H3Y6Z1	probable WRKY transcription factor 40	LOC103710422	Phoenix dactylifera (Date palm)	-	LOC103710422	-	-	nucleus [GO:0005634]; DNA-binding transcription factor activity [GO:0003700]; sequence-specific DNA binding [GO:0043565]; transcription, DNA-templated [GO:0006351]	GO:0003700; GO:0005634; GO:0006351; GO:0043565	transcription, DNA-templated [GO:0006351]	nucleus [GO:0005634]	DNA-binding transcription factor activity [GO:0003700]; sequence-specific DNA binding [GO:0043565]	SUBCELLULAR LOCATION: Nucleus {ECO:0000256|SAAS:SAAS00875356}.	pda:103710422;
1627D_41180_c0_g1_i3	3062	1627C;1627D	37.1366	241.69	37	242	0.779962	3.615	117.493	47.847	187.138	3.91118	1.9676	0.0333248	0.884749	XP_020256281.1	5'-nucleotidase domain-containing protein 4 isoform X2	Asparagus officinalis	-	-	-	-	-	-	-	-	-	-	-	-	-	-	-
1627D_41206_c0_g1_i1	1079	1627C;1627D	42	7.30829	42	7	3.02808	0.380554	29.863	54.3128	5.41309	0.099665	-3.32677	0.0141871	0.58227	-	-	-	-	-	-	-	-	-	-	-	-	-	-	-	-	-	-
1627D_41207_c0_g1_i1	1275	1627C;1627D	99	40	99	40	5.75403	1.67263	79.4775	128.023	30.9319	0.241612	-2.04924	0.0425943	1	XP_020266263.1	uncharacterized protein LOC109841729	Asparagus officinalis	-	-	-	-	-	-	-	-	-	-	-	-	-	-	-
1627D_41207_c3_g1_i1	1056	1627C;1627D	34	7	34	7	2.52248	0.375302	24.6903	43.9675	5.41309	0.123116	-3.02191	0.0298259	0.864826	-	-	-	-	-	-	-	-	-	-	-	-	-	-	-	-	-	-
1627D_41207_c6_g1_i1	652	1627C;1627D	11	1	11	1	1.66324	0.111243	7.49904	14.2248	0.773298	0.0543627	-4.20124	0.0364777	0.922773	-	-	-	-	-	-	-	-	-	-	-	-	-	-	-	-	-	-
1627D_41218_c0_g1_i1	751	1627C;1627D	1	46	1	46	0.120604	4.05991	18.4324	1.29316	35.5717	27.5075	4.78176	0.0100557	0.494751	XP_020257536.1	WAT1-related protein At1g21890-like	Asparagus officinalis	-	-	-	-	-	-	-	-	-	-	-	-	-	-	-
1627D_41261_c1_g1_i1	1359	1627C;1627D	1.5779	43.742	2	44	0.0846752	1.68673	18.3057	2.58632	34.0251	13.1558	3.71762	0.0257902	0.788918	XP_019254595.1	PREDICTED: uncharacterized protein LOC109233241	Nicotiana attenuata	-	-	-	-	-	-	-	-	-	-	-	-	-	-	-
1627D_41293_c0_g2_i1	1428	1627C;1627D	1.40132	40.0956	1	40	0.0707423	1.45321	16.1125	1.29316	30.9319	23.9196	4.58012	0.0151802	0.609573	XP_010555314.1	PREDICTED: LRR receptor-like serine/threonine-protein kinase ERL1 isoform X2	Tarenaya hassleriana	-	-	-	-	-	-	-	-	-	-	-	-	-	-	-
1627D_41300_c1_g1_i1	360	1627C;1627D	10	1	10	1	4.7971	0.30994	6.85246	12.9316	0.773298	0.059799	-4.06373	0.0450925	1	-	-	-	-	-	-	-	-	-	-	-	-	-	-	-	-	-	-
1627D_41335_c4_g1_i1	417	1627C;1627D	17	3	17	3	5.97658	0.73354	12.1518	21.9838	2.31989	0.105528	-3.24431	0.0478112	1	-	-	-	-	-	-	-	-	-	-	-	-	-	-	-	-	-	-
1627D_41335_c5_g1_i1	644	1627C;1627D	22	2	22	2	3.39501	0.227279	14.9981	28.4496	1.5466	0.0543627	-4.20124	0.0131755	0.571704	-	-	-	-	-	-	-	-	-	-	-	-	-	-	-	-	-	-
1627D_41338_c0_g1_i1	784	1627C;1627D	27	250	27	250	3.05006	20.6233	114.12	34.9154	193.325	5.53694	2.46909	0.00937049	0.473879	-	-	-	-	-	-	-	-	-	-	-	-	-	-	-	-	-	-
1627D_41433_c2_g1_i1	898	1627C;1627D	35	4.00251	35	4	3.24368	0.269387	24.1769	45.2607	3.09319	0.0683417	-3.87109	0.00893207	0.456377	-	-	-	-	-	-	-	-	-	-	-	-	-	-	-	-	-	-
1627D_41462_c0_g1_i1	1308	1627C;1627D	1366.83	950.391	1367	950	76.9314	38.4658	1251.19	1767.75	734.633	0.415575	-1.26682	0.046912	1	XP_020251566.1	transcription factor bHLH63-like	Asparagus officinalis	-	-	-	-	-	-	-	-	-	-	-	-	-	-	-
1627D_41462_c0_g1_i2	2175	1627C;1627D	236.169	122.609	236	123	7.26228	2.6922	200.151	305.186	95.1157	0.311664	-1.68194	0.0360426	0.920051	XP_004500808.1	PREDICTED: transcription factor bHLH63-like	Cicer arietinum	A0A1S2Y7Z6	transcription factor bHLH63-like	LOC101493214	Cicer arietinum (Chickpea) (Garbanzo)	-	LOC101493214	-	-	protein dimerization activity [GO:0046983]	GO:0046983	-	-	protein dimerization activity [GO:0046983]	-	cam:101493214;
1627D_41486_c0_g1_i1	2330	1627C;1627D	222	954	222	954	6.31445	19.3639	512.404	287.082	737.726	2.56974	1.36162	0.0467031	1	XP_010930786.1	PREDICTED: ABC transporter G family member 25	Elaeis guineensis	-	-	-	-	-	-	-	-	-	-	-	-	-	-	-
1627D_41527_c2_g1_i1	854	1627C;1627D	1	74	1	74	0.0995866	5.36213	29.2586	1.29316	57.2241	44.2513	5.46765	0.00175574	0.178392	-	-	-	-	-	-	-	-	-	-	-	-	-	-	-	-	-	-
1627D_41534_c4_g1_i1	633	1627C;1627D	40	7	40	7	6.35506	0.819276	28.5698	51.7265	5.41309	0.104648	-3.25638	0.0170106	0.648392	-	-	-	-	-	-	-	-	-	-	-	-	-	-	-	-	-	-
1627D_41566_c0_g1_i1	732	1627C;1627D	54	14	54	14	6.77618	1.28711	40.3285	69.8308	10.8262	0.155034	-2.68934	0.0276298	0.823227	XP_020276618.1	LOW QUALITY PROTEIN: mannose-specific lectin 3-like	Asparagus officinalis	-	-	-	-	-	-	-	-	-	-	-	-	-	-	-
1627D_41569_c0_g1_i1	3945	1627C;1627D	2.91668	197.133	3	197	0.0465636	2.23819	78.1096	3.87949	152.34	39.268	5.29528	3.54163e-05	0.0121413	XP_008791356.1	PREDICTED: pentatricopeptide repeat-containing protein At2g45350, chloroplastic	Phoenix dactylifera	A0A2H3Y0H5	pentatricopeptide repeat-containing protein At2g45350, chloroplastic	LOC103708289	Phoenix dactylifera (Date palm)	-	LOC103708289	-	-	-	-	-	-	-	-	pda:103708289;
1627D_41574_c0_g1_i1	600	1627C;1627D	449	188	449	188	78.1746	24.1346	363.005	580.63	145.38	0.250383	-1.99779	0.00601438	0.36631	-	-	-	-	-	-	-	-	-	-	-	-	-	-	-	-	-	-
1627D_41586_c0_g1_i1	1863	1627C;1627D	202.44	5	202	5	7.43966	0.131425	132.543	261.219	3.86649	0.0148017	-6.07809	6.27687e-08	7.72605e-05	CAN83392.1	hypothetical protein VITISV_041406	Vitis vinifera	A5BMC8	Uncharacterized protein	VITISV_041406	Vitis vinifera (Grape)	-	-	-	-	nucleic acid binding [GO:0003676]; DNA integration [GO:0015074]	GO:0003676; GO:0015074	DNA integration [GO:0015074]	-	nucleic acid binding [GO:0003676]	-	-
1627D_41586_c1_g1_i1	1248	1627C;1627D	98	1	98	1	5.85218	0.042982	63.7516	126.73	0.773298	0.00610194	-7.35652	2.11635e-06	0.00143959	CAN83392.1	hypothetical protein VITISV_041406	Vitis vinifera	A5BMC8	Uncharacterized protein	VITISV_041406	Vitis vinifera (Grape)	-	-	-	-	nucleic acid binding [GO:0003676]; DNA integration [GO:0015074]	GO:0003676; GO:0015074	DNA integration [GO:0015074]	-	nucleic acid binding [GO:0003676]	-	-
1627D_41598_c0_g1_i1	543	1627C;1627D	26	4	26	4	5.41369	0.612703	18.3577	33.6222	3.09319	0.0919985	-3.44225	0.0239085	0.760706	XP_020695996.1	peroxidase 5-like	Dendrobium catenatum	-	-	-	-	-	-	-	-	-	-	-	-	-	-	-
1627D_41623_c0_g2_i1	961	1627C;1627D	1	106	1	106	0.084301	6.47576	41.6314	1.29316	81.9696	63.3869	5.98611	0.000302853	0.0567265	-	-	-	-	-	-	-	-	-	-	-	-	-	-	-	-	-	-
1627D_41623_c1_g1_i1	2329	1627C;1627D	524	6477	524	6477	14.9116	131.532	2843.13	677.617	5008.65	7.39157	2.88588	1.51464e-05	0.00641819	XP_020251018.1	uncharacterized protein LOC109828430 isoform X2	Asparagus officinalis	-	-	-	-	-	-	-	-	-	-	-	-	-	-	-
1627D_41627_c1_g1_i1	501	1627C;1627D	13	1	13	1	3.1541	0.176833	8.7922	16.8111	0.773298	0.0459992	-4.44225	0.0247856	0.772227	-	-	-	-	-	-	-	-	-	-	-	-	-	-	-	-	-	-
1627D_41638_c0_g1_i1	1141	1627C;1627D	133.458	60.2202	133	60	8.94182	2.91	109.194	171.991	46.3979	0.26977	-1.8902	0.0419214	1	XP_020261680.1	NEP1-interacting protein 1-like	Asparagus officinalis	-	-	-	-	-	-	-	-	-	-	-	-	-	-	-
1627D_41646_c0_g1_i1	1074	1627C;1627D	121.555	26.4121	122	26	8.81789	1.38398	88.9358	157.766	20.1058	0.12744	-2.9721	0.0035937	0.271613	XP_008776591.1	PREDICTED: transcription factor bHLH128-like	Phoenix dactylifera	A0A2H3X0R4	transcription factor bHLH128-like	LOC103696680	Phoenix dactylifera (Date palm)	-	LOC103696680	-	-	protein dimerization activity [GO:0046983]	GO:0046983	-	-	protein dimerization activity [GO:0046983]	-	pda:103696680;
1627D_41653_c0_g1_i1	315	1627C;1627D	15	1	15	1	9.63514	0.381662	10.0854	19.3974	0.773298	0.039866	-4.6487	0.017341	0.648392	-	-	-	-	-	-	-	-	-	-	-	-	-	-	-	-	-	-
1627D_41671_c0_g1_i1	1181	1627C;1627D	67.1846	2	67	2	4.3051	0.0923553	44.0942	86.6419	1.5466	0.0178504	-5.8079	0.000101286	0.0259389	-	-	-	-	-	-	-	-	-	-	-	-	-	-	-	-	-	-
1627D_41700_c2_g1_i1	492	1627C;1627D	27	6	27	6	6.78313	1.0972	19.7776	34.9154	4.63979	0.132887	-2.91173	0.0445424	1	XP_020256924.1	uncharacterized protein LOC109833593	Asparagus officinalis	-	-	-	-	-	-	-	-	-	-	-	-	-	-	-
1627D_41707_c0_g1_i1	274	1627C;1627D	1	134.78	1	135	0.860685	63.789	52.8442	1.29316	104.395	80.7286	6.33501	7.13911e-05	0.0201898	-	-	-	-	-	-	-	-	-	-	-	-	-	-	-	-	-	-
1627D_41736_c0_g1_i1	302	1627C;1627D	1	33	1	33	0.699152	13.4602	13.406	1.29316	25.5188	19.7337	4.30259	0.0254771	0.780819	XP_020262098.1	F-box protein SKP2A-like isoform X1	Asparagus officinalis	-	-	-	-	-	-	-	-	-	-	-	-	-	-	-
1627D_41739_c0_g2_i1	765	1627C;1627D	1	130.812	1	131	0.117248	11.2135	51.2976	1.29316	101.302	78.3367	6.29162	8.6578e-05	0.0233516	XP_020255490.1	extracellular ribonuclease LE-like	Asparagus officinalis	-	-	-	-	-	-	-	-	-	-	-	-	-	-	-
1627D_41755_c0_g1_i1	606	1627C;1627D	2804	1326	2804	1326	479.768	167.333	2325.71	3626.03	1025.39	0.282787	-1.82221	0.00457266	0.314794	-	-	-	-	-	-	-	-	-	-	-	-	-	-	-	-	-	-
1627D_41763_c0_g1_i2	775	1627C;1627D	33.0493	219.797	33	220	3.79915	18.4612	106.4	42.6744	170.126	3.9866	1.99516	0.0355515	0.911531	XP_006829094.1	phosphoglycerate mutase-like protein AT74H	Amborella trichopoda	W1NML2	Uncharacterized protein	AMTR_s00001p00262580	Amborella trichopoda	-	-	-	-	catalytic activity [GO:0003824]; metabolic process [GO:0008152]	GO:0003824; GO:0008152	metabolic process [GO:0008152]	-	catalytic activity [GO:0003824]	-	atr:18424444;
1627D_41796_c0_g1_i1	345	1627C;1627D	11	1	11	1	5.79367	0.331912	7.49904	14.2248	0.773298	0.0543627	-4.20124	0.0364777	0.922773	NP_192096.1	tolB protein-like protein	Arabidopsis thaliana	Q9SYI5	TolB protein-like protein	At4g01870 T7B11.13 T7B11_13	Arabidopsis thaliana (Mouse-ear cress)	-	-	-	-	proteolysis [GO:0006508]	GO:0006508	proteolysis [GO:0006508]	-	-	-	-
1627D_41809_c0_g1_i1	2446	1627C;1627D	175	62	175	62	4.713	1.19106	137.124	226.303	47.9445	0.211859	-2.23882	0.0118406	0.534137	XP_020266328.1	uncharacterized protein LOC109841800	Asparagus officinalis	-	-	-	-	-	-	-	-	-	-	-	-	-	-	-
1627D_41819_c0_g1_i1	1052	1627C;1627D	1013	27	1013	27	75.5366	1.45509	665.426	1309.97	20.879	0.0159385	-5.97134	2.32813e-13	1.15728e-09	-	-	-	-	-	-	-	-	-	-	-	-	-	-	-	-	-	-
1627D_41831_c0_g1_i1	324	1627C;1627D	14	1	14	1	8.45306	0.366515	9.43879	18.1043	0.773298	0.0427136	-4.54916	0.0206813	0.715252	PON99483.1	Zinc finger, CCHC-type, partial	Trema orientalis	A0A2P5FP19	Zinc finger, CCHC-type (Fragment)	TorRG33x02_046500	Trema orientalis	-	-	-	-	nucleic acid binding [GO:0003676]; zinc ion binding [GO:0008270]	GO:0003676; GO:0008270	-	-	nucleic acid binding [GO:0003676]; zinc ion binding [GO:0008270]	-	-
1627D_41854_c0_g2_i1	742	1627C;1627D	247	100	247	100	30.3498	8.99673	198.37	319.411	77.3298	0.242101	-2.04632	0.0118023	0.532594	XP_010554998.1	PREDICTED: transcription factor PCL1	Tarenaya hassleriana	-	-	-	-	-	-	-	-	-	-	-	-	-	-	-
1627D_41857_c1_g1_i1	542	1627C;1627D	44	13	44	13	9.19328	1.99803	33.476	56.8991	10.0529	0.176679	-2.5008	0.0478067	1	-	-	-	-	-	-	-	-	-	-	-	-	-	-	-	-	-	-
1627D_41894_c0_g1_i1	1852	1627C;1627D	48	314	48	314	1.77622	8.31124	152.444	62.0718	242.816	3.91185	1.96785	0.0232116	0.746998	YP_009252184.1	Atp1 (mitochondrion)	Allium cepa	D2XT90	ATP synthase subunit alpha	atpA atp1	Allium cepa (Onion)	atp1	atpA	-	-	mitochondrion [GO:0005739]; proton-transporting ATP synthase complex, catalytic core F(1) [GO:0045261]; ATP binding [GO:0005524]; proton-transporting ATP synthase activity, rotational mechanism [GO:0046933]; ATP synthesis coupled proton transport [GO:0015986]	GO:0005524; GO:0005739; GO:0015986; GO:0045261; GO:0046933	ATP synthesis coupled proton transport [GO:0015986]	mitochondrion [GO:0005739]; proton-transporting ATP synthase complex, catalytic core F(1) [GO:0045261]	ATP binding [GO:0005524]; proton-transporting ATP synthase activity, rotational mechanism [GO:0046933]	SUBCELLULAR LOCATION: Mitochondrion {ECO:0000256|RuleBase:RU000342}.	-
1627D_41914_c0_g1_i1	849	1627C;1627D	287	106	287	106	28.8256	7.74834	226.554	371.138	81.9696	0.22086	-2.17879	0.00608019	0.369275	XP_008791927.1	PREDICTED: zinc finger protein 8-like	Phoenix dactylifera	A0A2H3Y1S2	zinc finger protein 8-like	LOC103708668	Phoenix dactylifera (Date palm)	-	LOC103708668	-	-	nucleic acid binding [GO:0003676]	GO:0003676	-	-	nucleic acid binding [GO:0003676]	-	pda:103708668;
1627D_41922_c0_g1_i1	421	1627C;1627D	10	1	10	1	3.44572	0.240231	6.85246	12.9316	0.773298	0.059799	-4.06373	0.0450925	1	-	-	-	-	-	-	-	-	-	-	-	-	-	-	-	-	-	-
1627D_41922_c1_g1_i1	580	1627C;1627D	30	3	30	3	5.54427	0.40879	20.5574	38.7949	2.31989	0.059799	-4.06373	0.00920939	0.467252	-	-	-	-	-	-	-	-	-	-	-	-	-	-	-	-	-	-
1627D_41923_c0_g2_i1	1436	1627C;1627D	1399	262	1399	262	70.1431	9.43011	1005.87	1809.13	202.604	0.11199	-3.15856	3.96479e-06	0.00235054	XP_020277356.1	uncharacterized protein LOC109851567	Asparagus officinalis	-	-	-	-	-	-	-	-	-	-	-	-	-	-	-
1627D_41997_c0_g2_i1	512	1627C;1627D	24	1	24	1	5.58272	0.170092	15.9046	31.0359	0.773298	0.0249162	-5.32677	0.00435844	0.304202	-	-	-	-	-	-	-	-	-	-	-	-	-	-	-	-	-	-
1627D_42006_c0_g1_i4	648	1627C;1627D	145.355	56.6086	145	57	22.2022	6.36348	115.793	187.509	44.078	0.235072	-2.08883	0.0234457	0.749857	XP_020243128.1	protein PYRICULARIA ORYZAE RESISTANCE 21-like	Asparagus officinalis	-	-	-	-	-	-	-	-	-	-	-	-	-	-	-
1627D_42038_c0_g1_i1	1131	1627C;1627D	186.233	97.5674	186	98	12.6217	4.7701	158.156	240.528	75.7832	0.31507	-1.66626	0.0485867	1	XP_020706020.1	bidirectional sugar transporter SWEET4-like	Dendrobium catenatum	-	-	-	-	-	-	-	-	-	-	-	-	-	-	-
1627D_42042_c1_g1_i1	2104	1627C;1627D	1369	5980	1369	5980	43.7216	136.418	3197.33	1770.34	4624.32	2.61211	1.38522	0.0305956	0.866734	XP_020264585.1	LOW QUALITY PROTEIN: protein CHLOROPLAST IMPORT APPARATUS 2-like	Asparagus officinalis	-	-	-	-	-	-	-	-	-	-	-	-	-	-	-
1627D_42071_c1_g2_i1	1161	1627C;1627D	4009.27	1559	4009	1559	262.636	73.625	3194.93	5184.29	1205.57	0.232543	-2.10443	0.00128947	0.148085	AJT55762.1	aquaporin plasma intrinsic protein 1	Allium sativum	A0A0D4CZJ2	Aquaporin plasma intrinsic protein 1	-	Allium sativum (Garlic)	-	-	-	-	integral component of membrane [GO:0016021]; channel activity [GO:0015267]	GO:0015267; GO:0016021	-	integral component of membrane [GO:0016021]	channel activity [GO:0015267]	-	-
1627D_42090_c0_g1_i3	1235	1627C;1627D	13.7731	139.689	14	140	0.833484	6.08582	63.183	18.1043	108.262	5.9799	2.58012	0.0206632	0.715252	XP_020274217.1	nuclear transcription factor Y subunit A-7-like	Asparagus officinalis	-	-	-	-	-	-	-	-	-	-	-	-	-	-	-
1627D_42095_c2_g1_i1	524	1627C;1627D	31	5	31	5	6.89902	0.816043	21.9773	40.088	3.86649	0.09645	-3.37408	0.0207995	0.718376	ONK79972.1	uncharacterized protein A4U43_C01F12400	Asparagus officinalis	-	-	-	-	-	-	-	-	-	-	-	-	-	-	-
1627D_42111_c0_g2_i2	1003	1627C;1627D	140.683	34.6263	141	35	11.1858	1.99254	104.701	182.336	27.0654	0.148437	-2.75208	0.00454704	0.314794	AFX61409.1	PISTILLATA-like MADS box protein	Allium cepa	K7WHJ8	PISTILLATA-like MADS box protein	-	Allium cepa (Onion)	-	-	-	-	nucleus [GO:0005634]; DNA-binding transcription factor activity [GO:0003700]; protein dimerization activity [GO:0046983]; RNA polymerase II regulatory region sequence-specific DNA binding [GO:0000977]; positive regulation of transcription by RNA polymerase II [GO:0045944]; transcription, DNA-templated [GO:0006351]	GO:0000977; GO:0003700; GO:0005634; GO:0006351; GO:0045944; GO:0046983	positive regulation of transcription by RNA polymerase II [GO:0045944]; transcription, DNA-templated [GO:0006351]	nucleus [GO:0005634]	DNA-binding transcription factor activity [GO:0003700]; protein dimerization activity [GO:0046983]; RNA polymerase II regulatory region sequence-specific DNA binding [GO:0000977]	SUBCELLULAR LOCATION: Nucleus {ECO:0000256|PROSITE-ProRule:PRU00251, ECO:0000256|SAAS:SAAS00579852}.	-
1627D_42137_c0_g1_i1	563	1627C;1627D	133	18	133	18	25.9357	2.58492	92.955	171.991	13.9194	0.080931	-3.62716	0.000515529	0.081652	ONK81446.1	uncharacterized protein A4U43_C01F29180	Asparagus officinalis	-	-	-	-	-	-	-	-	-	-	-	-	-	-	-
1627D_42141_c0_g2_i1	1284	1627C;1627D	113.777	38	114	38	6.55455	1.57476	88.4029	147.421	29.3853	0.19933	-2.32677	0.0192488	0.687795	XP_020260668.1	growth-regulating factor 4-like	Asparagus officinalis	-	-	-	-	-	-	-	-	-	-	-	-	-	-	-
1627D_42144_c0_g1_i1	1943	1627C;1627D	154	746	154	746	5.38986	18.6654	388.014	199.147	576.88	2.89676	1.53444	0.0313591	0.866734	XP_010651627.1	PREDICTED: zinc finger CCHC domain-containing protein 7	Vitis vinifera	F6HA74	Uncharacterized protein	VIT_06s0009g01050	Vitis vinifera (Grape)	-	-	-	-	nucleic acid binding [GO:0003676]; zinc ion binding [GO:0008270]	GO:0003676; GO:0008270	-	-	nucleic acid binding [GO:0003676]; zinc ion binding [GO:0008270]	-	vvi:100259916;
1627D_42146_c1_g2_i2	720	1627C;1627D	42	6.64368	42	7	5.40842	0.627111	29.863	54.3128	5.41309	0.099665	-3.32677	0.0141871	0.58227	-	-	-	-	-	-	-	-	-	-	-	-	-	-	-	-	-	-
1627D_42193_c0_g1_i1	688	1627C;1627D	33.0101	6.03489	33	6	4.56988	0.613331	23.6571	42.6744	4.63979	0.108725	-3.20124	0.0241622	0.766512	ONK78412.1	uncharacterized protein A4U43_C02F18500	Asparagus officinalis	-	-	-	-	-	-	-	-	-	-	-	-	-	-	-
1627D_42211_c0_g1_i1	503	1627C;1627D	47	2	47	2	11.3133	0.351198	31.1626	60.7786	1.5466	0.0254464	-5.2964	0.00072432	0.102758	XP_020689939.1	zinc finger protein 1-like	Dendrobium catenatum	-	-	-	-	-	-	-	-	-	-	-	-	-	-	-
1627D_42234_c0_g1_i1	230	1627C;1627D	1	73	1	73	1.22875	46.8077	28.872	1.29316	56.4508	43.6533	5.44802	0.00186174	0.183255	ABI34339.1	Polyprotein, 3'-partial, putative, partial	Solanum demissum	Q0KIP3	Polyprotein, 3'-partial, putative (Fragment)	SDM1_42t00005	Solanum demissum (Wild potato)	-	-	-	-	nucleic acid binding [GO:0003676]; zinc ion binding [GO:0008270]; DNA integration [GO:0015074]	GO:0003676; GO:0008270; GO:0015074	DNA integration [GO:0015074]	-	nucleic acid binding [GO:0003676]; zinc ion binding [GO:0008270]	-	-
1627D_42256_c0_g1_i1	2763	1627C;1627D	7	149	7	149	0.164607	2.49697	62.1368	9.05214	115.221	12.7286	3.67001	0.00218369	0.205105	XP_020258284.1	LOW QUALITY PROTEIN: protein argonaute 2-like	Asparagus officinalis	-	-	-	-	-	-	-	-	-	-	-	-	-	-	-
1627D_42275_c0_g1_i1	679	1627C;1627D	82	4	82	4	11.5955	0.415618	54.5663	106.039	3.09319	0.0291702	-5.09936	0.000121983	0.0294678	-	-	-	-	-	-	-	-	-	-	-	-	-	-	-	-	-	-
1627D_42316_c0_g2_i2	1789	1627C;1627D	50.898	6.39324	51	6	1.96126	0.176286	35.2955	65.9513	4.63979	0.0703518	-3.82927	0.00449373	0.312079	XP_020243287.1	uncharacterized protein LOC109821515	Asparagus officinalis	-	-	-	-	-	-	-	-	-	-	-	-	-	-	-
1627D_42328_c0_g1_i1	566	1627C;1627D	24	3	24	3	4.634	0.426837	16.6779	31.0359	2.31989	0.0747487	-3.74181	0.0187095	0.674679	ONK74560.1	uncharacterized protein A4U43_C03F7690	Asparagus officinalis	-	-	-	-	-	-	-	-	-	-	-	-	-	-	-
1627D_42419_c0_g1_i1	414	1627C;1627D	158	48	158	48	56.4471	11.8834	120.719	204.32	37.1183	0.181668	-2.46063	0.00781403	0.425981	-	-	-	-	-	-	-	-	-	-	-	-	-	-	-	-	-	-
1627D_42426_c0_g1_i1	1752	1627C;1627D	1360	891	1360	891	53.7081	25.1858	1223.85	1758.7	689.009	0.391771	-1.35192	0.0344456	0.903263	XP_020259904.1	alkane hydroxylase MAH1-like	Asparagus officinalis	-	-	-	-	-	-	-	-	-	-	-	-	-	-	-
1627D_42446_c1_g1_i1	1101	1627C;1627D	2	58	2	58	0.140405	2.93923	23.7188	2.58632	44.8513	17.3417	4.11617	0.0109253	0.507733	-	-	-	-	-	-	-	-	-	-	-	-	-	-	-	-	-	-
1627D_42450_c0_g1_i1	835	1627C;1627D	105	36	105	36	10.8034	2.69786	81.8104	135.782	27.8387	0.205025	-2.28613	0.023869	0.759823	-	-	-	-	-	-	-	-	-	-	-	-	-	-	-	-	-	-
1627D_42474_c0_g1_i1	1189	1627C;1627D	88	18	88	18	5.59016	0.823884	63.8588	113.798	13.9194	0.122316	-3.03131	0.00642755	0.380013	XP_020246123.1	E3 ubiquitin-protein ligase RGLG2-like isoform X1	Asparagus officinalis	-	-	-	-	-	-	-	-	-	-	-	-	-	-	-
1627D_42486_c0_g1_i1	274	1627C;1627D	17.6363	1.57341	18	2	15.1793	0.744667	12.4118	23.2769	1.5466	0.0664433	-3.91173	0.023265	0.746998	-	-	-	-	-	-	-	-	-	-	-	-	-	-	-	-	-	-
1627D_42514_c1_g3_i1	2222	1627C;1627D	1	100.244	1	100	0.0300123	2.14786	39.3115	1.29316	77.3298	59.799	5.90205	0.00041472	0.0708047	PIA35113.1	hypothetical protein AQUCO_03600049v1, partial	Aquilegia coerulea	A0A2G5CV24	Uncharacterized protein (Fragment)	AQUCO_03600049v1	Aquilegia coerulea (Rocky mountain columbine)	-	-	-	-	-	-	-	-	-	-	-
1627D_42527_c0_g1_i1	1206	1627C;1627D	1560	962	1560	962	97.3101	43.2238	1380.62	2017.33	743.913	0.36876	-1.43924	0.0240941	0.764916	XP_020089856.1	14-3-3-like protein	Ananas comosus	-	-	-	-	-	-	-	-	-	-	-	-	-	-	-
1627D_42532_c0_g1_i1	654	1627C;1627D	148	70	148	70	22.2658	7.74563	122.759	191.388	54.1309	0.282833	-1.82198	0.0431753	1	XP_010941060.1	PREDICTED: DNA polymerase delta subunit 4-like	Elaeis guineensis	-	-	-	-	-	-	-	-	-	-	-	-	-	-	-
1627D_42582_c0_g1_i1	1100	1627C;1627D	153	693	153	693	10.7538	35.1616	366.875	197.854	535.896	2.70854	1.43752	0.0450511	1	XP_021662630.1	expansin-A4-like	Hevea brasiliensis	-	-	-	-	-	-	-	-	-	-	-	-	-	-	-
1627D_42651_c0_g1_i1	998	1627C;1627D	125	54	125	54	10.0065	3.12901	101.702	161.645	41.7581	0.258332	-1.9527	0.0393082	0.97078	XP_008786269.1	PREDICTED: ethylene-responsive transcription factor ERF105-like	Phoenix dactylifera	A0A2H3XNJ5	ethylene-responsive transcription factor ERF105-like	LOC103704662	Phoenix dactylifera (Date palm)	-	LOC103704662	-	-	nucleus [GO:0005634]; DNA binding [GO:0003677]; DNA-binding transcription factor activity [GO:0003700]; transcription, DNA-templated [GO:0006351]	GO:0003677; GO:0003700; GO:0005634; GO:0006351	transcription, DNA-templated [GO:0006351]	nucleus [GO:0005634]	DNA binding [GO:0003677]; DNA-binding transcription factor activity [GO:0003700]	SUBCELLULAR LOCATION: Nucleus {ECO:0000256|PROSITE-ProRule:PRU00366, ECO:0000256|SAAS:SAAS00550310}.	pda:103704662;
1627D_42671_c0_g1_i1	896	1627C;1627D	151	28	151	28	14.0384	1.89064	108.46	195.268	21.6523	0.110886	-3.17286	0.00121404	0.141288	XP_020276617.1	uncharacterized protein LOC109850943	Asparagus officinalis	-	-	-	-	-	-	-	-	-	-	-	-	-	-	-
1627D_42689_c0_g1_i1	348	1627C;1627D	9.52675	1.41403	10	1	4.92335	0.462835	6.85246	12.9316	0.773298	0.059799	-4.06373	0.0450925	1	XP_020252131.1	gibberellin 20 oxidase 2-like	Asparagus officinalis	-	-	-	-	-	-	-	-	-	-	-	-	-	-	-
1627D_42689_c0_g2_i2	1270	1627C;1627D	83.4733	15.586	83	16	4.8757	0.655031	59.8526	107.332	12.3728	0.115275	-3.11685	0.00604283	0.367696	XP_020252131.1	gibberellin 20 oxidase 2-like	Asparagus officinalis	-	-	-	-	-	-	-	-	-	-	-	-	-	-	-
1627D_42702_c1_g2_i1	1553	1627C;1627D	627.014	168.127	627	168	28.584	5.49525	470.363	810.813	129.914	0.160227	-2.64181	0.000234328	0.047157	PKA54209.1	Fasciclin-like arabinogalactan protein 8	Apostasia shenzhenica	A0A2I0AF76	Fasciclin-like arabinogalactan protein 8	FLA8 AXF42_Ash000042	Apostasia shenzhenica	-	FLA8	-	-	-	-	-	-	-	-	-
1627D_42728_c0_g1_i1	710	1627C;1627D	1788	436	1788	436	235.378	42.0846	1324.67	2312.17	337.158	0.145819	-2.77775	3.06134e-05	0.0108398	BAB88746.1	trypsin inhibitor	Allium cepa	Q8RVY7	Trypsin inhibitor	OTI	Allium cepa (Onion)	-	OTI	-	-	extracellular region [GO:0005576]; serine-type endopeptidase inhibitor activity [GO:0004867]	GO:0004867; GO:0005576	-	extracellular region [GO:0005576]	serine-type endopeptidase inhibitor activity [GO:0004867]	-	-
1627D_42771_c0_g1_i1	621	1627C;1627D	1673.38	144.952	1673	145	274.578	17.5272	1137.79	2163.46	112.128	0.0518282	-4.27012	2.32568e-09	4.92746e-06	ACI31201.1	pathogenesis-related protein	Lycoris radiata	B6EB12	Pathogenesis-related protein	-	Lycoris radiata (Hurricane lily) (Red spiderlily)	-	-	-	-	defense response to bacterium [GO:0042742]; defense response to fungus [GO:0050832]	GO:0042742; GO:0050832	defense response to bacterium [GO:0042742]; defense response to fungus [GO:0050832]	-	-	-	-
1627D_42771_c0_g1_i2	887	1627C;1627D	685.624	77.0483	686	77	64.6629	5.27963	473.327	887.109	59.544	0.0671213	-3.89709	2.76672e-07	0.000286061	ACI31201.1	pathogenesis-related protein	Lycoris radiata	B6EB12	Pathogenesis-related protein	-	Lycoris radiata (Hurricane lily) (Red spiderlily)	-	-	-	-	defense response to bacterium [GO:0042742]; defense response to fungus [GO:0050832]	GO:0042742; GO:0050832	defense response to bacterium [GO:0042742]; defense response to fungus [GO:0050832]	-	-	-	-
1627D_42795_c0_g1_i1	2262	1627C;1627D	800	487	800	487	23.5292	10.2241	705.563	1034.53	376.596	0.364026	-1.45789	0.0278698	0.823227	AGZ95691.1	phenylalanine ammonia-lyase	Allium cepa	U5YRQ6	Phenylalanine ammonia-lyase (EC 4.3.1.24)	PAL2	Allium cepa (Onion)	-	PAL2	4.3.1.24	Phenylpropanoid metabolism; trans-cinnamate biosynthesis; trans-cinnamate from L-phenylalanine: step 1/1. {ECO:0000256|RuleBase:RU003955}.	cytoplasm [GO:0005737]; phenylalanine ammonia-lyase activity [GO:0045548]; cinnamic acid biosynthetic process [GO:0009800]; L-phenylalanine catabolic process [GO:0006559]	GO:0005737; GO:0006559; GO:0009800; GO:0045548	cinnamic acid biosynthetic process [GO:0009800]; L-phenylalanine catabolic process [GO:0006559]	cytoplasm [GO:0005737]	phenylalanine ammonia-lyase activity [GO:0045548]	SUBCELLULAR LOCATION: Cytoplasm {ECO:0000256|RuleBase:RU003955}.	-
1627D_42805_c0_g1_i1	668	1627C;1627D	3	50	3	50	0.43576	5.34032	21.2722	3.87949	38.6649	9.9665	3.31709	0.032282	0.866734	prf||1909352A	heat shock protein hsp70	-	-	-	-	-	-	-	-	-	-	-	-	-	-	-	-
1627D_42815_c0_g4_i1	845	1627C;1627D	144.525	14.4786	145	14	14.6156	1.06584	99.1674	187.509	10.8262	0.057737	-4.11436	9.95654e-05	0.0257876	XP_020274133.1	succinate dehydrogenase subunit 3-2, mitochondrial-like isoform X2	Asparagus officinalis	-	-	-	-	-	-	-	-	-	-	-	-	-	-	-
1627D_42827_c0_g1_i1	2159	1627C;1627D	40	240	40	240	1.2404	5.31472	118.659	51.7265	185.592	3.58794	1.84316	0.0447686	1	-	-	-	-	-	-	-	-	-	-	-	-	-	-	-	-	-	-
1627D_42844_c0_g1_i1	490	1627C;1627D	30	7	30	7	7.59948	1.28977	22.104	38.7949	5.41309	0.139531	-2.84134	0.0439587	1	-	-	-	-	-	-	-	-	-	-	-	-	-	-	-	-	-	-
1627D_42870_c0_g2_i1	652	1627C;1627D	76	10.8278	76	11	11.4915	1.20452	53.3933	98.2803	8.50628	0.0865512	-3.5303	0.00313452	0.254913	XP_009416311.1	PREDICTED: wound-induced protein 1-like	Musa acuminata subsp. malaccensis	M0TXI1	Uncharacterized protein	103996959	Musa acuminata subsp. malaccensis (Wild banana) (Musa malaccensis)	-	103996959	-	-	-	-	-	-	-	-	mus:103996959;
1627D_42893_c0_g1_i1	1851	1627C;1627D	292	151	292	151	10.8121	3.99935	247.186	377.603	116.768	0.309235	-1.69323	0.0276866	0.823227	XP_010939967.1	PREDICTED: uncharacterized protein LOC105058665	Elaeis guineensis	-	-	-	-	-	-	-	-	-	-	-	-	-	-	-
1627D_42916_c0_g1_i1	387	1627C;1627D	333	188	333	188	137.217	52.1011	288.002	430.623	145.38	0.337604	-1.5666	0.0355881	0.911871	-	-	-	-	-	-	-	-	-	-	-	-	-	-	-	-	-	-
[truncated: 1,868 more rows]

## Sheet: Up Regulated Transcripts
Transcript Ids	Transcript Length	Transcript Library	1627C Estimated Read Count (Control)	1627D Estimated Read Count (Drought)	Rounded Read count 1627C	Rounded Read count 1627D	1627C TPM (Control)	1627D TPM (Drought)	baseMean	baseMean_1627C	baseMean_1627D	foldChange [1627C vs. 1627D]	log2FoldChange [1627C vs. 1627D]	pval [1627C vs. 1627D]	padj [1627C vs. 1627D]	NRDB Accession	NRDB Description	Organism(NRDB)	UniPort Accession	Protein Names	Gene Names	Organism	Gene Names (Synonym )	Gene Names (Primary )	EC Number	Pathway	Gene Ontology (GO)	Gene Ontology IDs	Gene Ontology (biological process)	Gene Ontology (cellular component)	Gene Ontology (molecular function)	Subcellular Location [CC]	KEGG
[truncated: 872 more rows]

[truncated: 2 more sheets: Down Regulated Transcripts, Baseline Expressed Transcripts]
