# Supplementary material for: Comparative transcriptome analyses in contrasting onion (Allium cepa L.) genotypes for drought stress
Source: PLoS One. 2020 Aug 11;15(8):e0237457. doi: 10.1371/journal.pone.0237457 (PMC7418993; doi:10.1371/journal.pone.0237457)
Supplement: S4 File — (XLSX) [file pone.0237457.s006.xlsx]

## Sheet: COG Catagory Distribution_1627
COG Category	COG Category Description	Count
S	Function unknown	2375
-	Not in COGs	853
T	Signal transduction mechanisms	628
O	Posttranslational modification, protein turnover, chaperones	552
G	Carbohydrate transport and metabolism	452
L	Replication, recombination and repair	434
C	Energy production and conversion	429
K	Transcription	415
A	RNA processing and modification	307
J	Translation	280
U	Intracellular trafficking and secretion	270
P	Inorganic ion transport and metabolism	262
Q	Secondary metabolites biosynthesis, transport and catabolism	230
Z	Cytoskeleton	189
E	Amino acid transport and metabolism	178
D	Cell cycle control, mitosis and meiosis	177
I	Lipid transport and metabolism	172
M	Cell wall/membrane biogenesis	126
H	Coenzyme transport and metabolism	87
B	Chromatin structure and dynamics	70
F	Nucleotide transport and metabolism	65
V	Defense mechanisms	43
W	Extracellular structures	36
Y	Nuclear structure	27
N	Cell motility	3
Grand Total		8660

## Sheet: complete Data 1627
Transcript Ids	seed_eggNOG_ortholog	seed_ortholog_evalue	seed_ortholog_score	predicted_gene_name	GO_terms	KEGG_KOs	OGs	COG cat	eggNOG annot
1627D_119_c0_g1_i1_1	4577.GRMZM2G426597_P01	3.6e-09	65.9	-	-	-	0JS2S@euNOG,0U4KB@lilNOG,11BPZ@NOG,161W5@poaNOG,1C2PH@strNOG,1EG85@virNOG	-	-
1627D_154_c0_g1_i1_1	3702.AT2G06500.1	3.5e-07	60.1	-	-	-	0IG9W@euNOG,0XQ1Y@NOG,1BQNF@strNOG,1DYRZ@virNOG	S	ZnF_TTF
1627D_1002_c0_g1_i1_1	7159.AAEL004467-PA	1.7e-22	110.2	HP1B	GO:0000122,GO:0001672,GO:0003674,GO:0003682,GO:0005488,GO:0005575,GO:0005622,GO:0005623,GO:0005634,GO:0006355,GO:0006357,GO:0008150,GO:0009889,GO:0009890,GO:0009891,GO:0009892,GO:0009893,GO:0010468,GO:0010556,GO:0010557,GO:0010558,GO:0010604,GO:0010605,GO:0010628,GO:0010629,GO:0010639,GO:0010847,GO:0019219,GO:0019222,GO:0031323,GO:0031324,GO:0031325,GO:0031326,GO:0031327,GO:0031328,GO:0031445,GO:…	K11585,K11586,K11587	0375E@artNOG,0A2I7@biNOG,0GYGS@dipNOG,0STZY@inNOG,0VDE5@meNOG,11JKD@NOG,13QN4@opiNOG,KOG1911@euNOG	B	ChSh
1627D_1059_c0_g1_i1_1	4081.Solyc01g007480.1.1	6.8e-14	81.6	-	-	-	0JJ8U@euNOG,0ZSSE@NOG,1C4HZ@strNOG,1EI2B@virNOG	S	Inherit from euNOG: Endonuclease/Exonuclease/phosphatase family
1627D_10003_c0_g1_i1_1	30611.ENSOGAP00000018305	1e-11	74.7	SET	GO:0000228,GO:0000726,GO:0000785,GO:0000790,GO:0003674,GO:0005488,GO:0005515,GO:0005575,GO:0005622,GO:0005623,GO:0005634,GO:0005694,GO:0005737,GO:0005829,GO:0006139,GO:0006259,GO:0006281,GO:0006302,GO:0006303,GO:0006323,GO:0006325,GO:0006333,GO:0006334,GO:0006725,GO:0006807,GO:0006950,GO:0006974,GO:0006996,GO:0008047,GO:0008150,GO:0008152,GO:0009893,GO:0009987,GO:0010604,GO:0010638,GO:0010698,GO:…	K11290	0XQRX@NOG,KOG1508@euNOG	S	Testis-specific Y-encoded-like protein
1627D_10009_c0_g1_i1_1	121225.PHUM212300-PA	7e-43	179.5	-	-	-	037CT@artNOG,0A7IP@biNOG,0SUAU@inNOG,0VHRU@meNOG,0Y3I4@NOG,13T25@opiNOG,KOG4794@euNOG	N	THY
1627D_10011_c0_g1_i1_1	7244.FBpp0226396	6e-12	76.3	-	-	K15223	037KS@artNOG,0A934@biNOG,0GY7M@dipNOG,0HTR2@droNOG,0SUH5@inNOG,0VJZI@meNOG,13SW5@opiNOG,COG5531@NOG,KOG1946@euNOG	K	SWIB/MDM2 domain
1627D_10020_c0_g1_i1_1	4081.Solyc01g016950.1.1	3.4e-46	189.9	-	-	-	COG2801@NOG,KOG0017@euNOG	C	Retrotransposon protein
1627D_10022_c0_g1_i1_1	4641.GSMUA_Achr7P23870_001	3.6e-257	893.3	-	GO:0005575,GO:0016020	-	0INVG@euNOG,0U6MX@lilNOG,0XNV4@NOG,1C6S8@strNOG,1EKP3@virNOG	A	Calcineurin-like phosphoesterase
1627D_10259_c0_g1_i1_1	4641.GSMUA_Achr4P30510_001	7.3e-203	712.6	-	-	-	0TJEP@lilNOG,0XQAG@NOG,1BI4X@strNOG,1DXT8@virNOG,KOG2505@euNOG	S	Inherit from strNOG: ankyrin repeat and zinc finger domain-containing protein 1-like
1627D_10433_c0_g1_i1_1	29760.VIT_13s0019g03870.t01	5.5e-27	125.2	-	GO:0003674,GO:0005488,GO:0005509,GO:0005575,GO:0005622,GO:0005623,GO:0005737,GO:0009507,GO:0009526,GO:0009536,GO:0009941,GO:0031967,GO:0031975,GO:0043167,GO:0043169,GO:0043226,GO:0043227,GO:0043229,GO:0043231,GO:0044422,GO:0044424,GO:0044434,GO:0044435,GO:0044444,GO:0044446,GO:0044464,GO:0046872	K14684,K15111	10BII@NOG,1BCWF@strNOG,1DU74@virNOG,KOG0768@euNOG	C	mitochondrial substrate carrier family protein
1627D_10440_c0_g1_i1_1	4513.MLOC_66074.2	1.1e-37	161.4	PSAF	GO:0005575,GO:0005622,GO:0005623,GO:0005737,GO:0009507,GO:0009526,GO:0009532,GO:0009534,GO:0009535,GO:0009536,GO:0009543,GO:0009570,GO:0009579,GO:0009941,GO:0010287,GO:0016020,GO:0031967,GO:0031975,GO:0031976,GO:0031977,GO:0031978,GO:0031984,GO:0034357,GO:0042651,GO:0043226,GO:0043227,GO:0043229,GO:0043231,GO:0044422,GO:0044424,GO:0044434,GO:0044435,GO:0044436,GO:0044444,GO:0044446,GO:0044464,GO:…	K02694	0IVA1@euNOG,0TS8Y@lilNOG,11JQH@NOG,15IZ2@poaNOG,1BKFV@strNOG,1DWBJ@virNOG	G	Photosystem I reaction centre subunit III
1627D_10520_c0_g1_i1_1	4641.GSMUA_Achr2P10240_001	4e-21	105.9	-	GO:0008150,GO:0009607,GO:0009617,GO:0009620,GO:0050896,GO:0051704,GO:0051707	-	1BH38@strNOG,1DZJV@virNOG,COG3491@NOG,KOG0143@euNOG	Q	)-oxidoreductase
1627D_10758_c0_g1_i1_1	4513.MLOC_82117.2	6.1e-59	231.9	CHLH	GO:0003674,GO:0003824,GO:0005575,GO:0005622,GO:0005623,GO:0005737,GO:0005739,GO:0008150,GO:0008152,GO:0009507,GO:0009526,GO:0009528,GO:0009532,GO:0009536,GO:0009570,GO:0009706,GO:0009941,GO:0010007,GO:0016020,GO:0016851,GO:0016874,GO:0019866,GO:0031090,GO:0031967,GO:0031969,GO:0031975,GO:0032991,GO:0042170,GO:0043226,GO:0043227,GO:0043229,GO:0043231,GO:0043234,GO:0044422,GO:0044424,GO:0044434,GO:…	K03403	0IHVQ@euNOG,0TNNC@lilNOG,15JE3@poaNOG,1BGS6@strNOG,1DUP0@virNOG,COG1429@NOG	H	Involved in chlorophyll biosynthesis. Catalyzes the insertion of magnesium ion into protoporphyrin IX to yield Mg- protoporphyrin IX. The reaction takes place in two steps, with an ATP-dependent activation followed by an ATP-dependent chelation step. May be involved in the plastid-to-nucleus retrograde signaling
1627D_10872_c0_g2_i1_1	4081.Solyc04g011970.1.1	8.3e-28	128.3	-	-	-	0IRPM@euNOG,0XS4D@NOG,1C78Y@strNOG,1EM67@virNOG	S	Retrotransposon protein
1627D_10904_c0_g1_i1_1	4113.PGSC0003DMT400011503	2.6e-19	99.8	-	-	-	COG2801@NOG,KOG0017@euNOG	C	Retrotransposon protein
1627D_1103_c0_g1_i1_1	573826.XP_002417618.1	2.9e-09	66.2	-	-	-	03U2E@ascNOG,0J25V@euNOG,0PR8F@fuNOG,0YK4R@NOG,13W55@opiNOG,19C00@saccNOG	-	-
1627D_1106_c0_g1_i1_1	3694.POPTR_0001s39100.1	3e-18	95.9	-	-	-	0XTFH@NOG,1BDES@strNOG,1DRC5@virNOG,KOG1021@euNOG	G, M, W	exostosin family
1627D_1157_c0_g1_i1_1	4577.GRMZM2G115085_P01	2.3e-16	89.7	-	-	-	COG2801@NOG,KOG0017@euNOG	C	Retrotransposon protein
1627D_11013_c0_g3_i1_1	4081.Solyc03g063890.1.1	1.5e-39	167.9	-	-	-	1C5MJ@strNOG,1EJDD@virNOG,COG2801@NOG,KOG0017@euNOG	L	Retrotransposon gag protein
1627D_11014_c0_g1_i1_1	3694.POPTR_0007s13960.1	1.5e-174	617.8	OSI_21549	GO:0000902,GO:0003674,GO:0003824,GO:0005575,GO:0005622,GO:0005623,GO:0005737,GO:0005829,GO:0006139,GO:0006725,GO:0006753,GO:0006793,GO:0006796,GO:0006807,GO:0008150,GO:0008152,GO:0008446,GO:0009058,GO:0009117,GO:0009165,GO:0009225,GO:0009226,GO:0009653,GO:0009826,GO:0009987,GO:0016043,GO:0016049,GO:0016829,GO:0016835,GO:0016836,GO:0018130,GO:0019438,GO:0019637,GO:0032502,GO:0032989,GO:0034641,GO:…	K01711	1BMKC@strNOG,1DZEM@virNOG,COG1089@NOG,KOG1372@euNOG	G	GDP-mannose 4,6 dehydratase
1627D_11032_c0_g1_i1_1	4513.MLOC_78630.1	5.6e-143	512.3	PSBO	GO:0003674,GO:0003676,GO:0003723,GO:0003727,GO:0003824,GO:0005488,GO:0005575,GO:0005576,GO:0005622,GO:0005623,GO:0005737,GO:0006091,GO:0006461,GO:0006950,GO:0006952,GO:0008150,GO:0008152,GO:0008187,GO:0008266,GO:0009314,GO:0009416,GO:0009507,GO:0009521,GO:0009523,GO:0009532,GO:0009534,GO:0009535,GO:0009536,GO:0009543,GO:0009570,GO:0009579,GO:0009607,GO:0009617,GO:0009628,GO:0009642,GO:0009644,GO:…	K02716	0IGC8@euNOG,0TTVQ@lilNOG,0XP4G@NOG,15QQB@poaNOG,1BF56@strNOG,1DT3B@virNOG	G	oxygen-evolving enhancer protein 1
1627D_11044_c0_g2_i1_1	121225.PHUM226830-PA	3.7e-67	259.6	RPL26	GO:0000022,GO:0000226,GO:0000278,GO:0003674,GO:0003735,GO:0005198,GO:0005575,GO:0005622,GO:0005623,GO:0005737,GO:0005829,GO:0005840,GO:0006412,GO:0006996,GO:0007010,GO:0007017,GO:0007049,GO:0007051,GO:0007052,GO:0008150,GO:0008152,GO:0009058,GO:0009059,GO:0009987,GO:0010467,GO:0015934,GO:0016043,GO:0019538,GO:0022402,GO:0022625,GO:0022626,GO:0030529,GO:0032991,GO:0034645,GO:0043170,GO:0043226,GO:…	K02898	036GM@artNOG,0A704@biNOG,0STQD@inNOG,0VEU7@meNOG,13Q5F@opiNOG,COG0198@NOG,KOG3401@euNOG	J	ribosomal protein
1627D_11052_c0_g1_i1_1	4513.MLOC_8776.1	1.7e-63	248.4	-	-	-	0IX34@euNOG,0TYFX@lilNOG,0YHYQ@NOG,15VPV@poaNOG,1BREJ@strNOG,1E2W0@virNOG	S	SAM domain (Sterile alpha motif)
1627D_11057_c0_g1_i1_1	29760.VIT_01s0011g04480.t01	6e-85	319.7	-	-	K10753	1BGCH@strNOG,1DTEM@virNOG,COG5137@NOG,KOG3265@euNOG	B, K	Histone chaperone
1627D_11080_c0_g1_i1_1	3711.Bra017529.1-P	9.4e-25	119.4	-	-	-	0C7V0@braNOG,0JX0T@euNOG,104EI@NOG,1C4BT@strNOG,1EHUV@virNOG	-	-
1627D_11159_c0_g1_i1_1	39946.BGIOSGA039499-PA	2e-19	100.1	-	-	-	0IPY1@euNOG,10CNM@NOG	S	Reverse transcriptase (RNA-dependent DNA polymerase)
1627D_11376_c0_g1_i1_1	4081.Solyc05g006830.2.1	5.9e-11	73.2	-	-	K03671	1BTVG@strNOG,1E5RU@virNOG,COG0526@NOG,KOG0907@euNOG	O	Thioredoxin
1627D_11464_c0_g1_i1_1	5811.TGME49_065500	1.3e-11	75.1	PGUG_03509	GO:0005575,GO:0005622,GO:0005623,GO:0005737,GO:0005794,GO:0009507,GO:0009536,GO:0016020,GO:0043226,GO:0043227,GO:0043229,GO:0043231,GO:0044424,GO:0044444,GO:0044464	K05012	COG0038@NOG,KOG0475@euNOG	P	chloride channel
1627D_11494_c0_g1_i1_1	70448.Q017M6	1.8e-07	62	-	-	-	0DB5J@chloroNOG,0IK6Y@euNOG,0ZBP2@NOG,1E0D5@virNOG	-	-
1627D_11516_c0_g1_i1_1	3847.GLYMA13G36320.1	9e-44	183	-	GO:0005575,GO:0005622,GO:0005623,GO:0005737,GO:0009507,GO:0009532,GO:0009536,GO:0009570,GO:0043226,GO:0043227,GO:0043229,GO:0043231,GO:0044422,GO:0044424,GO:0044434,GO:0044435,GO:0044444,GO:0044446,GO:0044464	-	0IXWB@euNOG,0YJ74@NOG,1BR1K@strNOG,1E2VK@virNOG	-	-
1627D_11528_c0_g1_i1_1	4641.GSMUA_Achr6P36200_001	3.4e-67	260	GLIP7	GO:0003674,GO:0003824,GO:0005575,GO:0005576,GO:0008150,GO:0008152,GO:0016298,GO:0016787,GO:0016788	-	0IJSG@euNOG,10AT7@NOG,1BN09@strNOG,1DZUR@virNOG	I	GDSL esterase lipase
1627D_11531_c0_g1_i1_1	4533.OB06G17270.1	6.9e-08	64.3	-	-	-	0JVWY@euNOG,0U48E@lilNOG,105HA@NOG,161NF@poaNOG,1C2IQ@strNOG,1EFGK@virNOG	-	-
1627D_27024_c0_g1_i1_1	4577.GRMZM2G031429_P02	1.6e-20	104	-	-	-	0JXJM@euNOG,0TRQQ@lilNOG,15NH5@poaNOG,1BHVJ@strNOG,1DQBY@virNOG,COG0204@NOG	I	Diacylglycerol acyltransferase
1627D_27074_c3_g1_i1_1	3694.POPTR_0009s00480.1	2.8e-14	83.2	-	-	-	11SG9@NOG,1C646@strNOG,1EK28@virNOG,KOG1075@euNOG	S	Reverse transcriptase (RNA-dependent DNA polymerase)
1627D_27075_c2_g1_i1_1	4641.GSMUA_Achr1P07330_001	6.2e-46	189.1	-	GO:0000003,GO:0001071,GO:0003006,GO:0003674,GO:0003676,GO:0003677,GO:0003700,GO:0005488,GO:0005575,GO:0005622,GO:0005623,GO:0005634,GO:0006355,GO:0007275,GO:0008150,GO:0009555,GO:0009653,GO:0009791,GO:0009886,GO:0009887,GO:0009889,GO:0009908,GO:0009987,GO:0010468,GO:0010556,GO:0019219,GO:0019222,GO:0022414,GO:0030154,GO:0031323,GO:0031326,GO:0032501,GO:0032502,GO:0043226,GO:0043227,GO:0043229,GO:…	K16190	0IEYP@euNOG,0TT7I@lilNOG,0YFZF@NOG,1BMJG@strNOG,1DZDS@virNOG	K	Helix-loop-helix DNA-binding domain
1627D_27076_c0_g1_i1_1	4641.GSMUA_Achr8P08020_001	1.2e-63	247.7	-	-	-	0U5YH@lilNOG,1C5DV@strNOG,1EJ2T@virNOG,COG0249@NOG,KOG0220@euNOG	L	MUTSac
1627D_27103_c1_g1_i1_1	7029.ACYPI004733-PA	1.1e-18	97.4	INX3	-	-	0341S@artNOG,0A43K@biNOG,0IGA4@euNOG,0SRU1@inNOG,0VEYF@meNOG,0XT2D@NOG,13ID4@opiNOG	S	innexin 3
1627D_27133_c0_g1_i1_1	4577.GRMZM5G895362_P01	9.7e-08	61.6	-	-	-	0JK7D@euNOG,0ZAU3@NOG,1EIDX@virNOG	-	-
1627D_27135_c3_g1_i1_1	3694.POPTR_0013s14820.1	1.2e-32	144.4	-	-	-	0Z7Z7@NOG,1BDWT@strNOG,1DRU8@virNOG,KOG4197@euNOG	S	Pentatricopeptide repeat-containing protein
1627D_27179_c0_g1_i1_1	39947.LOC_Os12g05520.1	8.7e-11	71.2	-	-	-	0XS4D@NOG,1C670@strNOG,1EK54@virNOG,KOG0017@euNOG	S	Retrotransposon protein
1627D_27109_c0_g1_i1_1	29760.VIT_07s0031g00100.t01	1.9e-17	94	-	-	-	1BFNQ@strNOG,1DXMN@virNOG,COG3491@NOG,KOG0143@euNOG	Q	2OG-Fe(II) oxygenase superfamily
1627D_27109_c0_g2_i1_1	29760.VIT_07s0031g00100.t01	1.4e-17	94	-	-	-	1BFNQ@strNOG,1DXMN@virNOG,COG3491@NOG,KOG0143@euNOG	Q	2OG-Fe(II) oxygenase superfamily
1627D_27112_c2_g1_i1_1	3694.POPTR_0007s15440.1	1e-41	175.6	-	-	-	0XS82@NOG,1C649@strNOG,1EK2B@virNOG,KOG1075@euNOG	S	Reverse transcriptase (RNA-dependent DNA polymerase)
1627D_27113_c1_g1_i1_1	431895.XP_001743898.1	8.2e-10	69.3	GINS2	GO:0000003,GO:0000084,GO:0000228,GO:0000278,GO:0000724,GO:0000725,GO:0000727,GO:0000811,GO:0001703,GO:0002119,GO:0002164,GO:0003006,GO:0005575,GO:0005622,GO:0005623,GO:0005634,GO:0005654,GO:0005657,GO:0005694,GO:0005737,GO:0005829,GO:0006139,GO:0006259,GO:0006260,GO:0006261,GO:0006270,GO:0006271,GO:0006281,GO:0006302,GO:0006310,GO:0006323,GO:0006725,GO:0006807,GO:0006810,GO:0006897,GO:0006898,GO:…	K10733	COG5093@NOG,KOG4071@euNOG	L	DNA replication complex GINS protein psf2
1627D_27139_c0_g1_i1_1	3694.POPTR_0009s10030.1	3.5e-30	138.7	-	-	-	0IEAP@euNOG,0Y914@NOG,1BCMJ@strNOG,1DQJ4@virNOG	S	late embryogenesis
1627D_27193_c0_g1_i1_1	7070.TC005924-PA	3.3e-34	149.1	MHC	GO:0000003,GO:0000146,GO:0001667,GO:0003006,GO:0003008,GO:0003012,GO:0003674,GO:0003774,GO:0003824,GO:0005198,GO:0005488,GO:0005515,GO:0005575,GO:0005622,GO:0005623,GO:0005694,GO:0005700,GO:0005703,GO:0005737,GO:0005856,GO:0005859,GO:0005863,GO:0006139,GO:0006152,GO:0006163,GO:0006195,GO:0006200,GO:0006461,GO:0006725,GO:0006753,GO:0006793,GO:0006796,GO:0006807,GO:0006928,GO:0006936,GO:0006941,GO:…	K10352,K17751	032CV@artNOG,09T3R@biNOG,0SPAA@inNOG,0V42H@meNOG,12P08@opiNOG,COG5022@NOG,KOG0161@euNOG	Z	Myosin heavy chain
1627D_27198_c0_g1_i1_1	3694.POPTR_0009s10030.1	1.5e-18	99.4	-	-	-	0IEAP@euNOG,0Y914@NOG,1BCMJ@strNOG,1DQJ4@virNOG	S	late embryogenesis
1627D_27224_c0_g2_i1_1	4641.GSMUA_Achr8P27150_001	3.4e-53	214.2	-	GO:0003674,GO:0003824,GO:0005575,GO:0005622,GO:0005623,GO:0005737,GO:0006996,GO:0008150,GO:0008152,GO:0009295,GO:0009507,GO:0009536,GO:0009579,GO:0009657,GO:0009987,GO:0015035,GO:0015036,GO:0016043,GO:0016491,GO:0016651,GO:0016667,GO:0016668,GO:0019725,GO:0042592,GO:0043226,GO:0043227,GO:0043229,GO:0043231,GO:0044424,GO:0044444,GO:0044464,GO:0044699,GO:0044710,GO:0044763,GO:0045454,GO:0047134,GO:…	-	0TYAY@lilNOG,1BREI@strNOG,1E38X@virNOG,COG0526@NOG,KOG0907@euNOG	O	Thioredoxin
1627D_27227_c0_g2_i1_1	4641.GSMUA_Achr8P15310_001	2.8e-32	144.4	-	GO:0005575,GO:0005622,GO:0005623,GO:0005737,GO:0005773,GO:0043226,GO:0043227,GO:0043229,GO:0043231,GO:0044424,GO:0044444,GO:0044464	-	0J0SZ@euNOG,0TVFU@lilNOG,0YN13@NOG,1BKWW@strNOG,1DUV0@virNOG	S	Protein of unknown function, DUF538
1627D_27229_c0_g2_i1_1	29760.VIT_04s0023g02870.t01	2e-180	637.9	-	-	-	0IJYV@euNOG,1BIWZ@strNOG,1DWU7@virNOG,COG4886@NOG	S	Leucine rich repeat N-terminal domain
1627D_27244_c2_g1_i1_1	4533.OB11G15610.1	6.4e-11	73.6	-	-	-	0Y65V@NOG,KOG1075@euNOG	S	Retrotransposon protein
1627D_27288_c1_g1_i1_1	39947.LOC_Os02g06840.1	9.1e-23	111.7	-	-	-	0TUJX@lilNOG,0XV5H@NOG,15RFX@poaNOG,1BQKX@strNOG,1E2F3@virNOG,KOG2288@euNOG	G	Galactosyltransferase
1627D_27321_c0_g1_i1_1	3694.POPTR_0006s23180.1	1.4e-48	199.1	-	-	K06940	0IXDI@euNOG,1BR7B@strNOG,1E4AT@virNOG,COG0727@NOG	S	Pfam:UPF0153
1627D_27335_c0_g1_i1_1	3694.POPTR_0017s03520.1	1.6e-10	72	-	-	-	1BHR7@strNOG,1DVMU@virNOG,COG2124@NOG,KOG0157@euNOG	Q	abietadienol abietadienal
1627D_27349_c2_g1_i1_1	4113.PGSC0003DMT400088521	1.3e-36	157.9	-	-	-	0Z7Z7@NOG,1BGJP@strNOG,1DUGR@virNOG,KOG4197@euNOG	S	Pentatricopeptide repeat-containing protein
1627D_27352_c0_g2_i1_1	4641.GSMUA_Achr4P21270_001	0	1634	-	-	K11643,K14436	0TNAT@lilNOG,1BF1B@strNOG,1DSZB@virNOG,COG0553@NOG,KOG0383@euNOG	L	DUF1086
1627D_27381_c0_g1_i1_1	4641.GSMUA_Achr9P26830_001	1.6e-20	104.8	-	GO:0001071,GO:0003674,GO:0003700,GO:0005575,GO:0005622,GO:0005623,GO:0005634,GO:0006355,GO:0008150,GO:0009889,GO:0010468,GO:0010556,GO:0019219,GO:0019222,GO:0031323,GO:0031326,GO:0043226,GO:0043227,GO:0043229,GO:0043231,GO:0044424,GO:0044464,GO:0050789,GO:0050794,GO:0051171,GO:0051252,GO:0060255,GO:0065007,GO:0080090,GO:2000112,GO:2001141	-	0J07R@euNOG,0TX40@lilNOG,0YS5T@NOG,1BPER@strNOG,1E3VD@virNOG	K	HLH
1627D_27328_c0_g1_i1_1	88036.EFJ27078	1.6e-291	1006.9	-	GO:0000228,GO:0000785,GO:0000790,GO:0000791,GO:0002097,GO:0002098,GO:0003156,GO:0005575,GO:0005622,GO:0005623,GO:0005634,GO:0005694,GO:0005719,GO:0005737,GO:0005829,GO:0006139,GO:0006396,GO:0006399,GO:0006400,GO:0006725,GO:0006807,GO:0007275,GO:0007389,GO:0008033,GO:0008150,GO:0008152,GO:0008283,GO:0009292,GO:0009294,GO:0009451,GO:0009653,GO:0009798,GO:0009887,GO:0009966,GO:0009987,GO:0010084,GO:…	K07739	1BGV4@strNOG,1DURQ@virNOG,COG1243@NOG,KOG2535@euNOG	B, K	elongator complex protein
1627D_27328_c0_g2_i1_1	4641.GSMUA_Achr3P02630_001	6.6e-73	279.3	-	GO:0000228,GO:0000785,GO:0000790,GO:0000791,GO:0002097,GO:0002098,GO:0003156,GO:0005575,GO:0005622,GO:0005623,GO:0005634,GO:0005694,GO:0005719,GO:0005737,GO:0005829,GO:0006139,GO:0006396,GO:0006399,GO:0006400,GO:0006725,GO:0006807,GO:0007275,GO:0007389,GO:0008033,GO:0008150,GO:0008152,GO:0008283,GO:0009292,GO:0009294,GO:0009451,GO:0009653,GO:0009798,GO:0009887,GO:0009966,GO:0009987,GO:0010084,GO:…	K07739	0TN6E@lilNOG,1BGV4@strNOG,1DURQ@virNOG,COG1243@NOG,KOG2535@euNOG	K	elongator complex protein
1627D_27329_c0_g1_i1_1	3694.POPTR_0003s11740.1	2.2e-50	204.1	-	GO:0005575,GO:0005623,GO:0005886,GO:0016020,GO:0044464,GO:0071944	-	0IHDY@euNOG,1BKPU@strNOG,1DYJP@virNOG,COG0515@NOG,COG4886@NOG	T	LRR receptor-like serine threonine-protein kinase
1627D_27406_c0_g1_i1_1	4577.GRMZM2G354319_P01	3.1e-18	97.1	-	-	-	0IZ5M@euNOG,0U4IB@lilNOG,0YSB4@NOG,161S9@poaNOG,1C5GY@strNOG,1EJ7V@virNOG	S	BBOX
1627D_27469_c0_g1_i1_1	12957.ACEP_00001820-PA	6.4e-42	174.9	PP2A-29B	GO:0000159,GO:0000226,GO:0000278,GO:0003674,GO:0003824,GO:0004721,GO:0004722,GO:0005575,GO:0005622,GO:0005623,GO:0005737,GO:0005813,GO:0005814,GO:0005815,GO:0005856,GO:0006461,GO:0006464,GO:0006470,GO:0006793,GO:0006796,GO:0006810,GO:0006897,GO:0006909,GO:0006996,GO:0007010,GO:0007017,GO:0007049,GO:0007051,GO:0007052,GO:0007059,GO:0007098,GO:0007275,GO:0007399,GO:0008150,GO:0008152,GO:0008287,GO:…	K03456	033DM@artNOG,09VRN@biNOG,0S4M1@hymNOG,0SSD6@inNOG,0V6QK@meNOG,0XQVI@NOG,12PFP@opiNOG,KOG0211@euNOG	T	HEAT repeat
1627D_27458_c0_g1_i1_1	39947.LOC_Os12g05520.1	6.3e-20	102.4	-	-	-	0XS4D@NOG,1C670@strNOG,1EK54@virNOG,KOG0017@euNOG	S	Retrotransposon protein
1627D_27458_c1_g1_i1_1	39947.LOC_Os03g26290.1	1.1e-13	80.9	-	-	-	0IRPM@euNOG,0U6XI@lilNOG,0XS4D@NOG,1C790@strNOG,1EM69@virNOG	S	Retrotransposon protein
1627D_27495_c0_g1_i1_1	39947.LOC_Os07g16990.1	4.3e-65	254.2	-	-	-	1BQR6@strNOG,1DU8Z@virNOG,COG2801@NOG,KOG0017@euNOG	L	Retrotransposon protein
1627D_27510_c0_g1_i1_1	4533.OB05G31630.1	8e-40	169.5	-	-	K10357	0TJVV@lilNOG,15GQ0@poaNOG,1BCXD@strNOG,1DQV6@virNOG,COG5022@NOG,KOG0160@euNOG	Z	DIL domain
1627D_27519_c0_g1_i1_1	3847.GLYMA07G32043.1	7.3e-14	82.4	-	-	-	0J5Z2@euNOG,0Y16S@NOG,1BWAF@strNOG,1E8FS@virNOG	-	-
1627D_27552_c1_g1_i1_1	29760.VIT_05s0029g00400.t01	8.8e-83	312	SIP27	GO:0000226,GO:0000910,GO:0000911,GO:0000912,GO:0000914,GO:0003674,GO:0003774,GO:0003777,GO:0003824,GO:0005575,GO:0005622,GO:0005623,GO:0005737,GO:0006996,GO:0007010,GO:0007017,GO:0007049,GO:0007275,GO:0008150,GO:0008152,GO:0008574,GO:0009524,GO:0009555,GO:0009987,GO:0016043,GO:0016462,GO:0016787,GO:0016817,GO:0016818,GO:0017111,GO:0022402,GO:0022607,GO:0030029,GO:0030036,GO:0031032,GO:0032501,GO:…	K10400	1BGSA@strNOG,1DUP2@virNOG,COG5059@NOG,KOG4280@euNOG	Z	Kinesin motor domain domain containing protein, expressed
1627D_27543_c0_g1_i1_1	4113.PGSC0003DMT400035989	7.9e-09	65.5	-	GO:0003674,GO:0003824,GO:0004805,GO:0005975,GO:0005984,GO:0005991,GO:0005992,GO:0006793,GO:0006796,GO:0006950,GO:0006970,GO:0008150,GO:0008152,GO:0009058,GO:0009266,GO:0009311,GO:0009312,GO:0009409,GO:0009628,GO:0009651,GO:0009987,GO:0016051,GO:0016311,GO:0016787,GO:0016788,GO:0016791,GO:0019203,GO:0034637,GO:0042578,GO:0044237,GO:0044238,GO:0044249,GO:0044262,GO:0044723,GO:0046351,GO:0050896,GO:…	K01087	0IMM9@euNOG,1C6H6@strNOG,1EKDT@virNOG,COG1877@NOG	G	Removes the phosphate from trehalose 6-phosphate to produce free trehalose. Trehalose accumulation in plant may improve abiotic stress tolerance
1627D_27681_c0_g1_i1_1	70448.Q00WD5	4.1e-28	130.6	-	-	-	0JI9U@euNOG,0Z4ZJ@NOG,1EISV@virNOG	-	-
1627D_27614_c1_g1_i1_1	3694.POPTR_0014s18610.1	1.5e-07	60.8	-	-	-	0Y65V@NOG,KOG1075@euNOG	S	Retrotransposon protein
1627D_27656_c0_g1_i1_1	5811.TGME49_065500	1.4e-19	103.2	PGUG_03509	GO:0005575,GO:0005622,GO:0005623,GO:0005737,GO:0005794,GO:0009507,GO:0009536,GO:0016020,GO:0043226,GO:0043227,GO:0043229,GO:0043231,GO:0044424,GO:0044444,GO:0044464	K05012	COG0038@NOG,KOG0475@euNOG	P	chloride channel
1627D_27678_c0_g1_i1_1	59689.fgenesh2_kg.7__2210__AT4G21100.1	1.9e-07	61.2	DDB1	GO:0000003,GO:0000075,GO:0000077,GO:0000109,GO:0000151,GO:0000228,GO:0000718,GO:0000785,GO:0000790,GO:0000922,GO:0003006,GO:0003674,GO:0003676,GO:0003677,GO:0003684,GO:0005488,GO:0005515,GO:0005575,GO:0005622,GO:0005623,GO:0005634,GO:0005654,GO:0005694,GO:0005730,GO:0005737,GO:0005815,GO:0005816,GO:0005819,GO:0005829,GO:0005856,GO:0006139,GO:0006259,GO:0006260,GO:0006277,GO:0006279,GO:0006281,GO:…	K10610	0XPF6@NOG,KOG1897@euNOG	L	DNA- binding protein
1627D_27678_c0_g1_i2_1	59689.fgenesh2_kg.7__2210__AT4G21100.1	9.8e-08	61.2	DDB1	GO:0000003,GO:0000075,GO:0000077,GO:0000109,GO:0000151,GO:0000228,GO:0000718,GO:0000785,GO:0000790,GO:0000922,GO:0003006,GO:0003674,GO:0003676,GO:0003677,GO:0003684,GO:0005488,GO:0005515,GO:0005575,GO:0005622,GO:0005623,GO:0005634,GO:0005654,GO:0005694,GO:0005730,GO:0005737,GO:0005815,GO:0005816,GO:0005819,GO:0005829,GO:0005856,GO:0006139,GO:0006259,GO:0006260,GO:0006277,GO:0006279,GO:0006281,GO:…	K10610	0XPF6@NOG,KOG1897@euNOG	L	DNA- binding protein
1627D_27690_c0_g1_i1_1	4577.GRMZM2G376444_P01	1.2e-28	134	-	-	-	0JSKX@euNOG,0U5JJ@lilNOG,108Q1@NOG,162XX@poaNOG,1C4M4@strNOG,1EI67@virNOG	-	-
1627D_27755_c0_g1_i1_1	4929.A5DLH0	3.8e-07	61.2	-	-	-	0JKYA@euNOG,0Z5BX@NOG	-	-
1627D_27837_c1_g1_i1_1	3694.POPTR_0004s18540.1	9.1e-25	117.5	-	GO:0000003,GO:0000723,GO:0005575,GO:0005622,GO:0005623,GO:0005634,GO:0005911,GO:0006139,GO:0006259,GO:0006260,GO:0006278,GO:0006281,GO:0006725,GO:0006807,GO:0006950,GO:0006974,GO:0006996,GO:0007004,GO:0007049,GO:0007126,GO:0008150,GO:0008152,GO:0009058,GO:0009059,GO:0009314,GO:0009506,GO:0009628,GO:0009987,GO:0010035,GO:0010038,GO:0010044,GO:0010212,GO:0010332,GO:0010833,GO:0016043,GO:0019219,GO:…	K06640	1BP00@strNOG,1E0SR@virNOG,COG5032@NOG,KOG0890@euNOG	L	a central role in cell-cycle regulation by transmitting DNA damage signals to downstream effectors of cell-cycle progression. May recognize the substrate consensus sequence ST -Q and phosphorylate histone variant H2AX to form H2AXS139ph at sites of DNA damage, thereby regulating DNA damage response mechanism
1627D_27837_c2_g1_i1_1	3847.GLYMA10G43040.2	3.2e-48	196.1	-	GO:0000003,GO:0000723,GO:0005575,GO:0005622,GO:0005623,GO:0005634,GO:0005911,GO:0006139,GO:0006259,GO:0006260,GO:0006278,GO:0006281,GO:0006725,GO:0006807,GO:0006950,GO:0006974,GO:0006996,GO:0007004,GO:0007049,GO:0007126,GO:0008150,GO:0008152,GO:0009058,GO:0009059,GO:0009314,GO:0009506,GO:0009628,GO:0009987,GO:0010035,GO:0010038,GO:0010044,GO:0010212,GO:0010332,GO:0010833,GO:0016043,GO:0019219,GO:…	K06640	1BP00@strNOG,1E0SR@virNOG,COG5032@NOG,KOG0890@euNOG	L	a central role in cell-cycle regulation by transmitting DNA damage signals to downstream effectors of cell-cycle progression. May recognize the substrate consensus sequence ST -Q and phosphorylate histone variant H2AX to form H2AXS139ph at sites of DNA damage, thereby regulating DNA damage response mechanism
1627D_27866_c0_g1_i1_1	4641.GSMUA_Achr7P11490_001	8.9e-82	309.3	-	-	-	0IE2D@euNOG,0TRA9@lilNOG,0YJAU@NOG,1BBSH@strNOG,1DPR6@virNOG	S	Protein of unknown function (DUF3110)
1627D_27890_c0_g2_i1_1	4641.GSMUA_Achr10P00430_001	9.3e-12	75.5	-	-	-	0II5G@euNOG,0TPI6@lilNOG,11SPB@NOG,1BDGA@strNOG,1E25Z@virNOG	S	Pfam:hATC
1627D_27920_c1_g1_i1_1	4641.GSMUA_Achr5P25710_001	4.4e-120	437.2	-	-	-	0IJKQ@euNOG,0TQV4@lilNOG,0ZKD7@NOG,1BKB1@strNOG,1DY7T@virNOG	S	expressed protein
1627D_27982_c0_g1_i1_1	4641.GSMUA_Achr10P00890_001	2.2e-155	554.3	-	GO:0005575,GO:0005618,GO:0005623,GO:0005911,GO:0009506,GO:0030054,GO:0030312,GO:0044464,GO:0055044,GO:0071944	-	0IK21@euNOG,0TKN8@lilNOG,0YCVQ@NOG,1BDFK@strNOG,1DRD2@virNOG	G	glucan endo-1,3-beta-glucosidase
1627D_27909_c0_g1_i1_1	4577.GRMZM5G860318_P01	7.5e-25	120.9	-	-	-	0JTF6@euNOG,0U6F9@lilNOG,107WM@NOG,162X0@poaNOG,1C4UV@strNOG,1EIF2@virNOG	-	-
1627D_27928_c0_g1_i1_1	59689.fgenesh2_kg.5__963__AT3G45930.1	1.2e-20	104	-	GO:0005575,GO:0005622,GO:0005623,GO:0005634,GO:0005694,GO:0043226,GO:0043227,GO:0043228,GO:0043229,GO:0043231,GO:0043232,GO:0044424,GO:0044464	K11254	COG2036@NOG,KOG3467@euNOG	B	Core component of nucleosome. Nucleosomes wrap and compact DNA into chromatin, limiting DNA accessibility to the cellular machineries which require DNA as a template. Histones thereby play a central role in transcription regulation, DNA repair, DNA replication and chromosomal stability. DNA accessibility is regulated via a complex set of post-translational modifications of histones, also called h…
1627D_27945_c0_g1_i1_1	4533.OB09G15410.1	3e-10	70.9	-	GO:0005575,GO:0005622,GO:0005623,GO:0005737,GO:0005829,GO:0044424,GO:0044444,GO:0044464	K08856	0YN06@NOG,KOG2345@euNOG	T	serine threonine kinase 16
1627D_27973_c0_g1_i1_1	4558.Sb08g017580.1	2.6e-308	1063.1	-	-	K09518,K11491	0TVT1@lilNOG,0XSGK@NOG,15SUM@poaNOG,1BGK4@strNOG,1DUH3@virNOG,KOG0413@euNOG	S	Inherit from strNOG: Condensin-2 complex subunit
1627D_28021_c0_g1_i1_1	9601.ENSPPYP00000014985	2e-16	93.2	TPRXL	-	-	0AZ1H@biNOG,0E561@chorNOG,0KCMV@euNOG,0S28S@homNOG,0V0NJ@maNOG,0WC4R@meNOG,10NTW@NOG,14S76@opiNOG,16MWA@prNOG,1B8SE@spriNOG,1DBGY@veNOG	-	-
1627D_28031_c0_g1_i1_1	4641.GSMUA_Achr3P14930_001	2.7e-78	297.7	IQD19	-	-	0IEXF@euNOG,0TU93@lilNOG,0Y92I@NOG,1BCX6@strNOG,1DQV0@virNOG	S	IQ calmodulin-binding motif family protein
1627D_28033_c0_g1_i2_1	4641.GSMUA_Achr4P00950_001	5.2e-47	194.5	-	-	K15032	0TV6R@lilNOG,0XT49@NOG,1BP3N@strNOG,1E01A@virNOG,KOG1267@euNOG	K	mTERF family protein, expressed
1627D_28034_c0_g2_i1_1	4641.GSMUA_Achr11P14150_001	1.4e-72	278.9	-	GO:0003674,GO:0005215,GO:0005372,GO:0005575,GO:0005622,GO:0005623,GO:0005737,GO:0005783,GO:0005789,GO:0006810,GO:0006833,GO:0008150,GO:0009987,GO:0012505,GO:0015250,GO:0015267,GO:0016020,GO:0022803,GO:0022838,GO:0022857,GO:0022891,GO:0022892,GO:0031090,GO:0042044,GO:0042175,GO:0043226,GO:0043227,GO:0043229,GO:0043231,GO:0044422,GO:0044424,GO:0044425,GO:0044432,GO:0044444,GO:0044446,GO:0044464,GO:…	K09875	0TPZS@lilNOG,1BMYK@strNOG,1DZSY@virNOG,COG0580@NOG,KOG0223@euNOG	G	transporter activity
1627D_28069_c0_g1_i1_1	3711.Bra010884.1-P	1.5e-25	121.3	-	GO:0001071,GO:0003674,GO:0003700,GO:0005575,GO:0005622,GO:0005623,GO:0005634,GO:0006355,GO:0008150,GO:0009889,GO:0010468,GO:0010556,GO:0019219,GO:0019222,GO:0031323,GO:0031326,GO:0043226,GO:0043227,GO:0043229,GO:0043231,GO:0044424,GO:0044464,GO:0050789,GO:0050794,GO:0051171,GO:0051252,GO:0060255,GO:0065007,GO:0080090,GO:2000112,GO:2001141	-	0IY2X@euNOG,0YZTI@NOG	S	Zinc finger protein
1627D_28084_c0_g1_i1_1	4641.GSMUA_Achr1P20340_001	1.6e-143	515	OSI_18069	GO:0003674,GO:0003824,GO:0005575,GO:0005622,GO:0005623,GO:0005634,GO:0005694,GO:0005730,GO:0005737,GO:0005911,GO:0006325,GO:0006464,GO:0006479,GO:0006996,GO:0008150,GO:0008152,GO:0008168,GO:0008170,GO:0008213,GO:0008276,GO:0008757,GO:0009506,GO:0009507,GO:0009536,GO:0009987,GO:0016043,GO:0016278,GO:0016279,GO:0016568,GO:0016569,GO:0016570,GO:0016571,GO:0016740,GO:0016741,GO:0018022,GO:0018024,GO:…	-	0TS7C@lilNOG,1BHXC@strNOG,1DWTF@virNOG,COG2940@NOG,KOG1082@euNOG	B, K	Ubiquitin-binding WIYLD domain
1627D_28084_c0_g2_i1_1	4641.GSMUA_Achr1P20340_001	5.1e-30	137.9	OSI_18069	GO:0003674,GO:0003824,GO:0005575,GO:0005622,GO:0005623,GO:0005634,GO:0005694,GO:0005730,GO:0005737,GO:0005911,GO:0006325,GO:0006464,GO:0006479,GO:0006996,GO:0008150,GO:0008152,GO:0008168,GO:0008170,GO:0008213,GO:0008276,GO:0008757,GO:0009506,GO:0009507,GO:0009536,GO:0009987,GO:0016043,GO:0016278,GO:0016279,GO:0016568,GO:0016569,GO:0016570,GO:0016571,GO:0016740,GO:0016741,GO:0018022,GO:0018024,GO:…	-	0TS7C@lilNOG,1BHXC@strNOG,1DWTF@virNOG,COG2940@NOG,KOG1082@euNOG	B, K	Ubiquitin-binding WIYLD domain
1627D_28007_c0_g3_i1_1	4533.OB01G22400.1	4.7e-16	91.3	-	GO:0005575,GO:0005622,GO:0005623,GO:0005737,GO:0005739,GO:0043226,GO:0043227,GO:0043229,GO:0043231,GO:0044424,GO:0044444,GO:0044464	-	0TIW8@lilNOG,0Z7Z7@NOG,15FRB@poaNOG,1BC08@strNOG,1DPYS@virNOG,KOG4197@euNOG	S	PPR repeat
1627D_28013_c0_g1_i1_1	4641.GSMUA_Achr11P01130_001	3.4e-53	214.9	-	GO:0007275,GO:0007568,GO:0008150,GO:0010150,GO:0010260,GO:0032501,GO:0032502,GO:0044699,GO:0044707,GO:0044767,GO:0048366,GO:0048367,GO:0048513,GO:0048731,GO:0048827,GO:0048856	K18757	0TIYG@lilNOG,1BK5P@strNOG,1DY2E@virNOG,COG5193@NOG,KOG2590@euNOG	J, O	LA
1627D_28025_c0_g1_i1_1	39947.LOC_Os12g01470.1	8.3e-36	155.6	-	-	-	COG2801@NOG,KOG0017@euNOG	C	Retrotransposon protein
1627D_28122_c0_g1_i1_1	4641.GSMUA_Achr9P09550_001	1e-36	158.7	-	-	-	0IH01@euNOG,0TJBM@lilNOG,11TCV@NOG,1BHZP@strNOG,1DTS1@virNOG	-	-
1627D_28184_c0_g1_i1_1	4577.GRMZM2G081638_P01	9.4e-22	109.4	-	-	-	0TXYS@lilNOG,15V65@poaNOG,1BPRM@strNOG,1E1JP@virNOG,COG2801@NOG,KOG0017@euNOG	L	Integrase core domain
1627D_28159_c1_g1_i1_1	3694.POPTR_0019s02530.1	1.8e-07	60.1	-	-	-	0IPYC@euNOG,11K5V@NOG,1C6Y2@strNOG,1EKV6@virNOG	S	Reverse transcriptase (RNA-dependent DNA polymerase)
1627D_28201_c0_g1_i1_1	6239.Y49E10.6b	4.3e-10	70.1	-	GO:0000003,GO:0000785,GO:0000786,GO:0002119,GO:0002164,GO:0003006,GO:0005575,GO:0005622,GO:0005623,GO:0005634,GO:0005694,GO:0007275,GO:0007548,GO:0008150,GO:0009790,GO:0009791,GO:0009792,GO:0022414,GO:0032501,GO:0032502,GO:0032991,GO:0032993,GO:0040007,GO:0040008,GO:0040009,GO:0040010,GO:0040012,GO:0040017,GO:0040035,GO:0043226,GO:0043227,GO:0043228,GO:0043229,GO:0043231,GO:0043232,GO:0044422,GO:…	-	0AW0B@biNOG,0EMBT@chrNOG,0K7U7@euNOG,0W4ZJ@meNOG,0XH34@nemNOG,10M2F@NOG,14PRT@opiNOG,18QR4@rhaNOG	-	-
1627D_28217_c0_g1_i1_1	4641.GSMUA_Achr4P27010_001	5.3e-20	101.7	OSI_08363	-	-	0IVNH@euNOG,0TY1R@lilNOG,0YGAA@NOG,1BP56@strNOG,1E0ZI@virNOG	S	Zinc finger protein
1627D_28220_c0_g1_i1_1	4641.GSMUA_Achr9P17270_001	3.7e-78	297.7	-	-	-	0IHS1@euNOG,0TTGS@lilNOG,0YF4Q@NOG,1BEJ8@strNOG,1DSH1@virNOG	S	Plant organelle RNA recognition domain
1627D_28211_c0_g1_i3_1	88036.EFJ08399	4.8e-78	297.4	-	GO:0005575,GO:0005623,GO:0005886,GO:0006355,GO:0008150,GO:0009889,GO:0010468,GO:0010556,GO:0016020,GO:0019219,GO:0019222,GO:0031323,GO:0031326,GO:0044464,GO:0050789,GO:0050794,GO:0051171,GO:0051252,GO:0060255,GO:0065007,GO:0071944,GO:0080090,GO:2000112,GO:2001141	-	1BFBH@strNOG,1DZK6@virNOG,COG0666@NOG,KOG0504@euNOG	S	ankyrin repeat domain-containing protein
1627D_28246_c1_g1_i1_1	4555.Si040009m	3.4e-21	107.5	OSI_11140	GO:0005575,GO:0005622,GO:0005623,GO:0005737,GO:0005739,GO:0005740,GO:0005743,GO:0005746,GO:0005747,GO:0005758,GO:0009536,GO:0016020,GO:0019866,GO:0030964,GO:0031090,GO:0031966,GO:0031967,GO:0031970,GO:0031974,GO:0031975,GO:0032991,GO:0043226,GO:0043227,GO:0043229,GO:0043231,GO:0043234,GO:0044422,GO:0044424,GO:0044425,GO:0044429,GO:0044444,GO:0044446,GO:0044455,GO:0044464,GO:0045271,GO:0070469	K03952	0TZ1W@lilNOG,11IST@NOG,15WA4@poaNOG,1BTFI@strNOG,1E3T4@virNOG,KOG3458@euNOG	C	CHCH domain
1627D_28261_c0_g1_i1_1	4081.Solyc06g073600.2.1	2.3e-48	199.1	-	GO:0005575,GO:0005623,GO:0005886,GO:0016020,GO:0044464,GO:0071944	-	0IHDS@euNOG,0Y433@NOG,1BJAB@strNOG,1DX7T@virNOG	S	Inherit from NOG: TS-N domain-containing protein
1627D_28298_c0_g1_i1_1	3847.GLYMA04G05120.1	7.9e-63	246.5	-	-	-	0IG8A@euNOG,12BMJ@NOG,1BH60@strNOG,1DV2B@virNOG	O	DnaJ domain
1627D_28347_c1_g1_i1_1	3694.POPTR_0003s00770.1	1.3e-15	87.4	-	-	-	0XS82@NOG,1C649@strNOG,1EK2B@virNOG,KOG1075@euNOG	S	Reverse transcriptase (RNA-dependent DNA polymerase)
1627D_28374_c1_g1_i1_1	29760.VIT_16s0039g02020.t01	3.6e-40	169.1	CSLD2	GO:0000030,GO:0000139,GO:0003674,GO:0003824,GO:0005575,GO:0005622,GO:0005623,GO:0005737,GO:0005768,GO:0005783,GO:0005794,GO:0005802,GO:0005886,GO:0006950,GO:0007275,GO:0008150,GO:0008152,GO:0008544,GO:0009266,GO:0009409,GO:0009628,GO:0009653,GO:0009888,GO:0009913,GO:0009987,GO:0010015,GO:0010053,GO:0010054,GO:0012505,GO:0016020,GO:0016021,GO:0016049,GO:0016740,GO:0016757,GO:0016758,GO:0019187,GO:…	-	0IEH4@euNOG,1BESD@strNOG,1DSPX@virNOG,COG1215@NOG	G	cellulose synthase-like
1627D_28384_c0_g1_i1_1	29760.VIT_06s0009g01620.t01	3.1e-68	264.2	-	GO:0005575,GO:0005911,GO:0009506,GO:0030054,GO:0055044	-	0IWKB@euNOG,0YIDD@NOG,1BQ6D@strNOG,1E20H@virNOG	S	Harpin-induced protein 1 containing protein, expressed
1627D_28384_c0_g2_i1_1	29760.VIT_06s0009g01620.t01	3.4e-17	93.2	-	GO:0005575,GO:0005911,GO:0009506,GO:0030054,GO:0055044	-	0IWKB@euNOG,0YIDD@NOG,1BQ6D@strNOG,1E20H@virNOG	S	Harpin-induced protein 1 containing protein, expressed
1627D_28346_c0_g1_i1_1	70448.Q00WD5	1.7e-30	138.7	-	-	-	0JI9U@euNOG,0Z4ZJ@NOG,1EISV@virNOG	-	-
1627D_28420_c0_g1_i1_1	4577.GRMZM2G152663_P01	1.3e-11	76.3	-	GO:0001708,GO:0005575,GO:0005622,GO:0005623,GO:0005634,GO:0007275,GO:0007389,GO:0008150,GO:0009653,GO:0009790,GO:0009880,GO:0009888,GO:0009933,GO:0009987,GO:0010014,GO:0030154,GO:0032501,GO:0032502,GO:0043226,GO:0043227,GO:0043229,GO:0043231,GO:0044424,GO:0044464,GO:0044699,GO:0044707,GO:0044763,GO:0044767,GO:0045165,GO:0048507,GO:0048513,GO:0048532,GO:0048731,GO:0048856,GO:0048869,GO:0090421	-	0IIXP@euNOG,0TTWS@lilNOG,0ZKIB@NOG,15SRX@poaNOG,1BEHF@strNOG,1DSF9@virNOG	S	Protein of unknown function (DUF1423)
1627D_28439_c0_g1_i1_1	4641.GSMUA_Achr6P01940_001	4.1e-151	540	-	-	K00059,K13065	0J9F0@euNOG,0TV7R@lilNOG,0YUQM@NOG,1BPIN@strNOG,1E10D@virNOG	S	Transferase family
1627D_28452_c0_g1_i1_1	117187.FVEG_13574T0	1.3e-15	90.1	-	-	-	0407B@ascNOG,0JEM4@euNOG,0PXXM@fuNOG,0ZSVK@NOG,1469Q@opiNOG,19STT@sordNOG	-	-
1627D_28467_c0_g2_i1_1	4641.GSMUA_Achr11P19880_001	1e-126	459.5	-	GO:0005575,GO:0005623,GO:0005886,GO:0016020,GO:0044464,GO:0071944	K04730	0IEGP@euNOG,0TNAP@lilNOG,11F0S@NOG,1BF12@strNOG,1DSZ7@virNOG	T	Leucine rich repeat N-terminal domain
1627D_28479_c0_g1_i1_1	4641.GSMUA_AchrUn_randomP10240_001	8.4e-23	112.8	-	-	-	0J0HI@euNOG,0TZCT@lilNOG,0YQNW@NOG,1BTU0@strNOG,1E5Q7@virNOG	S	expressed protein
1627D_28484_c0_g1_i1_1	3694.POPTR_0009s10030.1	8.1e-12	78.2	-	-	-	0IEAP@euNOG,0Y914@NOG,1BCMJ@strNOG,1DQJ4@virNOG	S	late embryogenesis
1627D_28410_c0_g1_i1_1	4538.ORGLA11G0005000.1	3e-08	63.5	-	-	-	0JFUA@euNOG,0YU9U@NOG,1C22I@strNOG,1EFMV@virNOG	S	Domain of unknown function DUF223
1627D_28411_c0_g1_i1_1	15368.BRADI3G17700.1	1.1e-157	562	ENT1	GO:0003674,GO:0005215,GO:0005337,GO:0005575,GO:0005622,GO:0005623,GO:0005737,GO:0005773,GO:0005774,GO:0006810,GO:0008150,GO:0009987,GO:0010174,GO:0015291,GO:0015931,GO:0015932,GO:0016020,GO:0022804,GO:0022857,GO:0022891,GO:0022892,GO:0031090,GO:0043226,GO:0043227,GO:0043229,GO:0043231,GO:0044422,GO:0044424,GO:0044437,GO:0044444,GO:0044446,GO:0044464,GO:0044699,GO:0044763,GO:0044765,GO:0051179,GO:…	K15014	0TP2N@lilNOG,0Y3MT@NOG,15JUB@poaNOG,1BFND@strNOG,1DTKA@virNOG,KOG1479@euNOG	P	Nucleoside transporter
1627D_28423_c0_g1_i1_1	4558.Sb01g005570.1	5.4e-84	316.6	UBC2	GO:0000003,GO:0003006,GO:0003674,GO:0003824,GO:0004842,GO:0005575,GO:0005622,GO:0005623,GO:0005737,GO:0005829,GO:0006325,GO:0006464,GO:0006508,GO:0006511,GO:0006996,GO:0007275,GO:0008150,GO:0008152,GO:0009056,GO:0009057,GO:0009314,GO:0009411,GO:0009416,GO:0009628,GO:0009650,GO:0009653,GO:0009791,GO:0009887,GO:0009909,GO:0009910,GO:0009965,GO:0009987,GO:0010016,GO:0010228,GO:0016043,GO:0016567,GO:…	K10573	0TIQB@lilNOG,1BKRG@strNOG,1DYMA@virNOG,COG5078@NOG,KOG0419@euNOG	O	ubiquitin-conjugating enzyme
1627D_28442_c0_g1_i1_1	4641.GSMUA_Achr11P23150_001	0	1480.7	-	GO:0000502,GO:0003674,GO:0005488,GO:0005515,GO:0005575,GO:0005622,GO:0005623,GO:0005634,GO:0005737,GO:0005829,GO:0005838,GO:0005886,GO:0005911,GO:0008150,GO:0008152,GO:0008540,GO:0009056,GO:0009057,GO:0009506,GO:0016020,GO:0019538,GO:0022624,GO:0030054,GO:0030163,GO:0032182,GO:0032991,GO:0043130,GO:0043170,GO:0043226,GO:0043227,GO:0043229,GO:0043231,GO:0043234,GO:0044238,GO:0044424,GO:0044444,GO:…	K03028	0TNGV@lilNOG,1BIG8@strNOG,1DWD0@virNOG,COG5110@NOG,KOG2005@euNOG	O	Proteasome/cyclosome repeat
1627D_28472_c0_g1_i1_1	3711.Bra018659.1-P	3.4e-21	107.5	-	-	-	0C5M3@braNOG,0Y65V@NOG,1C5D1@strNOG,1EJ47@virNOG,KOG1075@euNOG	L	CONTAINS InterPro DOMAIN s RNA-directed DNA polymerase (reverse transcriptase), related (InterPro IPR015706)
1627D_28504_c0_g1_i1_1	4641.GSMUA_Achr1P19510_001	0	1091.6	TOP1BETA	GO:0000228,GO:0003674,GO:0003676,GO:0003677,GO:0003682,GO:0003824,GO:0003916,GO:0003917,GO:0005488,GO:0005575,GO:0005622,GO:0005623,GO:0005634,GO:0005657,GO:0005694,GO:0005730,GO:0006139,GO:0006259,GO:0006260,GO:0006265,GO:0006325,GO:0006338,GO:0006725,GO:0006807,GO:0006996,GO:0007059,GO:0008150,GO:0008152,GO:0009058,GO:0009059,GO:0009987,GO:0016020,GO:0016043,GO:0016568,GO:0016853,GO:0031298,GO:…	K03163	0TPFP@lilNOG,1BM7J@strNOG,1DW56@virNOG,COG3569@NOG,KOG0981@euNOG	L	DNA topoisomerase
1627D_28533_c1_g1_i1_1	4641.GSMUA_AchrUn_randomP11040_001	3e-20	103.6	-	-	-	0TYFP@lilNOG,1BN8A@strNOG,1E036@virNOG,COG2801@NOG,KOG0017@euNOG	L	Retrotransposon protein
1627D_28580_c0_g1_i1_1	4081.Solyc04g072490.2.1	1.5e-25	122.1	-	-	K15032	0XT49@NOG,1BP3N@strNOG,1E01A@virNOG,KOG1267@euNOG	K	mTERF family protein, expressed
1627D_28577_c0_g1_i1_1	3847.GLYMA13G05890.1	2.6e-32	146	-	GO:0005575,GO:0005622,GO:0005623,GO:0005737,GO:0005773,GO:0005774,GO:0016020,GO:0031090,GO:0043226,GO:0043227,GO:0043229,GO:0043231,GO:0044422,GO:0044424,GO:0044437,GO:0044444,GO:0044446,GO:0044464	-	0J00X@euNOG,0YK8I@NOG,1BSNK@strNOG,1E4HI@virNOG	S	Plant calmodulin-binding domain
1627D_28588_c0_g1_i1_1	29760.VIT_12s0059g00250.t01	3.3e-195	686.8	-	GO:0005575,GO:0016020	-	0XNQK@NOG,1BFB4@strNOG,1DT9K@virNOG,KOG0254@euNOG	G	transporter
1627D_28663_c1_g1_i1_1	12957.ACEP_00004080-PA	4e-36	156.8	-	-	-	03A7Z@artNOG,0A6B0@biNOG,0IHV0@euNOG,0S8VB@hymNOG,0SWYN@inNOG,0VH5E@meNOG,0XRCZ@NOG,13P4Z@opiNOG	S	NAD-specific glutamate dehydrogenase
1627D_28666_c0_g1_i1_1	29760.VIT_11s0065g00340.t01	0	1637.9	-	GO:0000003,GO:0003002,GO:0003006,GO:0003674,GO:0003724,GO:0003824,GO:0004386,GO:0005575,GO:0005622,GO:0005623,GO:0005634,GO:0005737,GO:0005829,GO:0006139,GO:0006725,GO:0006807,GO:0007275,GO:0007389,GO:0008150,GO:0008152,GO:0009653,GO:0009791,GO:0009886,GO:0009887,GO:0009908,GO:0009987,GO:0010092,GO:0010093,GO:0016070,GO:0016462,GO:0016787,GO:0016817,GO:0016818,GO:0017111,GO:0022414,GO:0032501,GO:…	K12598	1BFPR@strNOG,1DTMP@virNOG,COG4581@NOG,KOG0948@euNOG	A	Superkiller viralicidic activity 2-like
1627D_28656_c0_g1_i1_1	29760.VIT_11s0078g00260.t01	7e-33	146.7	-	-	-	0J24J@euNOG,0YMVF@NOG,1BJAP@strNOG,1DX84@virNOG	S	Inherit from NOG: expressed protein
1627D_28662_c0_g3_i1_1	4641.GSMUA_Achr8P15860_001	2.3e-39	168.3	-	GO:0001071,GO:0003674,GO:0003700,GO:0005575,GO:0005622,GO:0005623,GO:0005634,GO:0006355,GO:0007275,GO:0008150,GO:0009889,GO:0010468,GO:0010556,GO:0019219,GO:0019222,GO:0022622,GO:0031323,GO:0031326,GO:0032501,GO:0032502,GO:0043226,GO:0043227,GO:0043229,GO:0043231,GO:0044424,GO:0044464,GO:0044699,GO:0044707,GO:0044767,GO:0048364,GO:0048513,GO:0048731,GO:0048856,GO:0050789,GO:0050794,GO:0051171,GO:…	-	0IY2X@euNOG,0TW5G@lilNOG,0YZTI@NOG,1BP3T@strNOG,1E27P@virNOG	S	Zinc finger protein
1627D_28673_c0_g2_i1_1	3847.GLYMA10G27640.2	2.4e-12	78.2	-	-	-	0J3JP@euNOG,0ZBDE@NOG,1BVZR@strNOG,1E82U@virNOG	-	-
1627D_28689_c1_g1_i1_1	4641.GSMUA_Achr6P15780_001	2.6e-12	76.6	-	GO:0003674,GO:0005215,GO:0005575,GO:0005623,GO:0005886,GO:0006810,GO:0006811,GO:0006820,GO:0008150,GO:0008509,GO:0009268,GO:0009607,GO:0009624,GO:0009628,GO:0009987,GO:0010447,GO:0010542,GO:0015075,GO:0015103,GO:0015112,GO:0015291,GO:0015562,GO:0015698,GO:0015706,GO:0016020,GO:0022804,GO:0022857,GO:0022891,GO:0022892,GO:0034220,GO:0044464,GO:0044699,GO:0044763,GO:0044765,GO:0050896,GO:0051179,GO:…	K14638	0TPRM@lilNOG,1BG7P@strNOG,1DU4Z@virNOG,COG3104@NOG,KOG1237@euNOG	E	POT family
1627D_28693_c0_g1_i1_1	3694.POPTR_0006s00220.1	1.6e-06	60.5	-	-	-	0IPYC@euNOG,11K5V@NOG,1C6Y0@strNOG,1EKV4@virNOG	S	non-LTR retroelement reverse transcriptase
1627D_28721_c0_g2_i1_1	29760.VIT_00s0340g00070.t01	8.8e-11	73.2	-	-	K07432	1BRM9@strNOG,1E3FU@virNOG,COG5017@NOG,KOG3349@euNOG	S	UDP-N-acetylglucosamine transferase subunit ALG13
1627D_28753_c0_g1_i1_1	4555.Si006305m	4.2e-08	64.7	-	GO:0000003,GO:0003006,GO:0005575,GO:0005622,GO:0005623,GO:0005737,GO:0005829,GO:0007275,GO:0008150,GO:0009790,GO:0009791,GO:0009793,GO:0010154,GO:0022414,GO:0032501,GO:0032502,GO:0044424,GO:0044444,GO:0044464,GO:0044699,GO:0044707,GO:0044767,GO:0048316,GO:0048608,GO:0048731,GO:0048856,GO:0061458	K14846	0TIQ8@lilNOG,15GJE@poaNOG,1BDVQ@strNOG,1DRT4@virNOG,COG2136@NOG,KOG2780@euNOG	A	Brix
1627D_28785_c0_g1_i1_1	4577.GRMZM2G312033_P01	4.3e-16	89	-	GO:0005575,GO:0005622,GO:0005623,GO:0005737,GO:0005739,GO:0043226,GO:0043227,GO:0043229,GO:0043231,GO:0044424,GO:0044444,GO:0044464	-	0U25N@lilNOG,15ZFX@poaNOG,1BPPG@strNOG,1E1HM@virNOG,COG2801@NOG,KOG0017@euNOG	A	Retrotransposon protein
1627D_28730_c2_g1_i1_1	3694.POPTR_0004s15320.1	7.6e-47	191.8	-	-	-	1BIRX@strNOG,1DWNU@virNOG,COG3491@NOG,KOG0143@euNOG	Q	gibberellin 20 oxidase
1627D_28802_c0_g1_i1_1	4641.GSMUA_AchrUn_randomP18670_001	4.5e-194	683.3	-	-	-	0J9ZF@euNOG,0TMI0@lilNOG,117BB@NOG,1BPAD@strNOG,1E0BG@virNOG	S	XS zinc finger domain
1627D_28848_c0_g1_i1_1	944562.HMPREF9102_0778	6.4e-07	61.6	-	-	K01183	0XS0C@NOG	-	-
1627D_28854_c0_g2_i1_1	4641.GSMUA_Achr2P04170_001	3.7e-129	467.2	-	-	-	0INQ6@euNOG,0U6M0@lilNOG,11GFM@NOG,1C6QI@strNOG,1EKME@virNOG	O	OTU-like cysteine protease
1627D_28875_c0_g1_i1_1	4533.OB04G11220.1	3.9e-15	88.6	-	-	-	0JXP6@euNOG,0U4DN@lilNOG,103TD@NOG,161T1@poaNOG,1C2UX@strNOG,1EG2Z@virNOG	-	-
1627D_28878_c1_g1_i1_1	4641.GSMUA_Achr9P16670_001	5.4e-86	322.4	-	-	-	0IH6J@euNOG,0TPHT@lilNOG,1BI21@strNOG,1DVYV@virNOG,COG5434@NOG	M	Polygalacturonase
1627D_28896_c0_g1_i1_1	4533.OB03G25210.1	7.3e-47	192.6	-	GO:0005575,GO:0005622,GO:0005623,GO:0005737,GO:0005783,GO:0005789,GO:0012505,GO:0016020,GO:0031090,GO:0042175,GO:0043226,GO:0043227,GO:0043229,GO:0043231,GO:0044422,GO:0044424,GO:0044425,GO:0044432,GO:0044444,GO:0044446,GO:0044464	K09875	0TVJ2@lilNOG,15SJY@poaNOG,1BHBY@strNOG,1DV88@virNOG,COG0580@NOG,KOG0223@euNOG	G	transporter activity
1627D_46017_c2_g1_i1_1	4641.GSMUA_Achr11P12310_001	9.9e-10	67.8	-	-	-	0IDY4@euNOG,0TUW7@lilNOG,0XQS3@NOG,1BBQV@strNOG,1DPPM@virNOG	S	Inherit from NOG: AHNAK nucleoprotein
1627D_46021_c0_g1_i2_1	4533.OB01G24070.1	5.7e-53	214.5	-	-	-	0JV28@euNOG,0U3FZ@lilNOG,0YUC0@NOG,160UQ@poaNOG,1BZ2Q@strNOG,1EBPU@virNOG	-	-
1627D_46021_c0_g2_i1_1	4577.GRMZM2G465849_P01	1.2e-14	85.5	-	-	-	0JV28@euNOG,0U3FZ@lilNOG,0YUC0@NOG,160UQ@poaNOG,1BZ2Q@strNOG,1EBPU@virNOG	-	-
1627D_46049_c0_g2_i1_1	135651.CBN31568	5.3e-10	73.6	-	-	-	0AE40@biNOG,0ECR5@chrNOG,0JAFW@euNOG,0VPU6@meNOG,0X8I7@nemNOG,0YNFU@NOG,143KF@opiNOG,18I35@rhaNOG	O	TSP1
1627D_46049_c1_g1_i1_1	4641.GSMUA_Achr3P25400_001	2.5e-81	307	-	GO:0000902,GO:0000904,GO:0006996,GO:0007033,GO:0007275,GO:0008150,GO:0008544,GO:0009653,GO:0009719,GO:0009725,GO:0009737,GO:0009825,GO:0009888,GO:0009913,GO:0009987,GO:0010026,GO:0010033,GO:0010090,GO:0016043,GO:0016049,GO:0030154,GO:0030855,GO:0032501,GO:0032502,GO:0032989,GO:0033993,GO:0040007,GO:0042221,GO:0043588,GO:0044699,GO:0044707,GO:0044763,GO:0044767,GO:0048468,GO:0048513,GO:0048731,GO:…	-	0U634@lilNOG,0XNQC@NOG,1C69Z@strNOG,1EK8A@virNOG,KOG1786@euNOG,KOG1788@euNOG	T, U	WD domain containing protein
1627D_46049_c3_g1_i1_1	4555.Si033826m	2.2e-233	813.5	-	GO:0000902,GO:0000904,GO:0006996,GO:0007033,GO:0007275,GO:0008150,GO:0008544,GO:0009653,GO:0009719,GO:0009725,GO:0009737,GO:0009825,GO:0009888,GO:0009913,GO:0009987,GO:0010026,GO:0010033,GO:0010090,GO:0016043,GO:0016049,GO:0030154,GO:0030855,GO:0032501,GO:0032502,GO:0032989,GO:0033993,GO:0040007,GO:0042221,GO:0043588,GO:0044699,GO:0044707,GO:0044763,GO:0044767,GO:0048468,GO:0048513,GO:0048731,GO:…	-	0U634@lilNOG,0XNQC@NOG,163EM@poaNOG,1C69Z@strNOG,1EK8A@virNOG,KOG1786@euNOG,KOG1788@euNOG	T, U	Beach
1627D_46038_c1_g1_i1_1	3847.GLYMA13G12059.1	4.8e-08	62	-	-	-	0J4PG@euNOG,0YVQ9@NOG,1BW0M@strNOG,1E83T@virNOG	-	-
1627D_46054_c0_g1_i1_1	5811.TGME49_065500	8e-14	82.4	PGUG_03509	GO:0005575,GO:0005622,GO:0005623,GO:0005737,GO:0005794,GO:0009507,GO:0009536,GO:0016020,GO:0043226,GO:0043227,GO:0043229,GO:0043231,GO:0044424,GO:0044444,GO:0044464	K05012	COG0038@NOG,KOG0475@euNOG	P	chloride channel
1627D_46054_c1_g1_i1_1	4577.GRMZM2G431279_P01	4.1e-17	94.4	-	-	-	0JWES@euNOG,0U59I@lilNOG,10502@NOG,162MY@poaNOG,1C519@strNOG,1EINH@virNOG	-	-
1627D_46067_c0_g1_i1_1	4641.GSMUA_Achr7P23940_001	5.5e-78	296.2	-	GO:0000166,GO:0001882,GO:0001883,GO:0003674,GO:0005488,GO:0005525,GO:0005575,GO:0005622,GO:0005623,GO:0005737,GO:0005773,GO:0005774,GO:0005794,GO:0005886,GO:0008150,GO:0008219,GO:0009888,GO:0009893,GO:0009894,GO:0009896,GO:0009987,GO:0010087,GO:0010089,GO:0010506,GO:0010508,GO:0010623,GO:0012501,GO:0016020,GO:0016265,GO:0017076,GO:0019001,GO:0019222,GO:0030154,GO:0031090,GO:0031323,GO:0031325,GO:…	K07897	0TIHG@lilNOG,0XNZV@NOG,1BBP7@strNOG,1DPMY@virNOG,KOG0394@euNOG	U	ras-related protein
1627D_46067_c0_g3_i1_1	4641.GSMUA_Achr7P23940_001	2.5e-17	93.6	-	GO:0000166,GO:0001882,GO:0001883,GO:0003674,GO:0005488,GO:0005525,GO:0005575,GO:0005622,GO:0005623,GO:0005737,GO:0005773,GO:0005774,GO:0005794,GO:0005886,GO:0008150,GO:0008219,GO:0009888,GO:0009893,GO:0009894,GO:0009896,GO:0009987,GO:0010087,GO:0010089,GO:0010506,GO:0010508,GO:0010623,GO:0012501,GO:0016020,GO:0016265,GO:0017076,GO:0019001,GO:0019222,GO:0030154,GO:0031090,GO:0031323,GO:0031325,GO:…	K07897	0TIHG@lilNOG,0XNZV@NOG,1BBP7@strNOG,1DPMY@virNOG,KOG0394@euNOG	U	ras-related protein
1627D_46068_c1_g1_i3_1	4555.Si030414m	1.4e-50	205.3	-	-	-	0IF8X@euNOG,0TMSH@lilNOG,0XWS7@NOG,15QBZ@poaNOG,1BCCA@strNOG,1DQA9@virNOG	S	Aminotransferase class IV
1627D_46081_c0_g1_i1_1	4641.GSMUA_Achr2P21620_001	1e-167	595.9	-	GO:0003002,GO:0003674,GO:0005488,GO:0005515,GO:0005575,GO:0005622,GO:0005623,GO:0005737,GO:0005819,GO:0005856,GO:0005874,GO:0005881,GO:0005938,GO:0006996,GO:0007010,GO:0007275,GO:0007389,GO:0008017,GO:0008092,GO:0008150,GO:0009524,GO:0009832,GO:0009987,GO:0010005,GO:0010051,GO:0015630,GO:0015631,GO:0016043,GO:0030863,GO:0030981,GO:0032501,GO:0032502,GO:0032991,GO:0042546,GO:0043226,GO:0043228,GO:…	-	0IGWT@euNOG,0TS3P@lilNOG,0ZDCM@NOG,1BCSW@strNOG,1DQQQ@virNOG	Z	ATMAP70 protein
1627D_46083_c1_g1_i3_1	4555.Si002988m	3.5e-57	227.6	-	GO:0005575,GO:0005622,GO:0005623,GO:0005634,GO:0043226,GO:0043227,GO:0043229,GO:0043231,GO:0044424,GO:0044464	-	0TRHH@lilNOG,15N9E@poaNOG,1BHP7@strNOG,1DVJM@virNOG,COG5068@NOG,KOG0014@euNOG	K	transcription factor
1627D_46085_c0_g1_i1_1	4641.GSMUA_Achr6P21790_001	1.8e-94	351.7	-	GO:0003674,GO:0003824,GO:0005575,GO:0005622,GO:0005623,GO:0005737,GO:0005739,GO:0008150,GO:0008152,GO:0008808,GO:0016740,GO:0016772,GO:0016780,GO:0030572,GO:0043226,GO:0043227,GO:0043229,GO:0043231,GO:0044424,GO:0044444,GO:0044464	K08744	0TNNX@lilNOG,1BCPY@strNOG,1DQMM@virNOG,COG0558@NOG,KOG1617@euNOG	I	CDP-alcohol phosphatidyltransferase
1627D_46085_c0_g1_i2_1	4641.GSMUA_Achr6P21790_001	1.1e-59	236.5	-	GO:0003674,GO:0003824,GO:0005575,GO:0005622,GO:0005623,GO:0005737,GO:0005739,GO:0008150,GO:0008152,GO:0008808,GO:0016740,GO:0016772,GO:0016780,GO:0030572,GO:0043226,GO:0043227,GO:0043229,GO:0043231,GO:0044424,GO:0044444,GO:0044464	K08744	0TNNX@lilNOG,1BCPY@strNOG,1DQMM@virNOG,COG0558@NOG,KOG1617@euNOG	I	CDP-alcohol phosphatidyltransferase
1627D_46086_c0_g1_i1_1	4641.GSMUA_Achr3P26560_001	8.2e-220	769.2	-	GO:0005575,GO:0005622,GO:0005623,GO:0005737,GO:0009507,GO:0009532,GO:0009536,GO:0009570,GO:0043226,GO:0043227,GO:0043229,GO:0043231,GO:0044422,GO:0044424,GO:0044434,GO:0044435,GO:0044444,GO:0044446,GO:0044464	-	0ITM0@euNOG,0YAE4@NOG,1C7JH@strNOG,1EMH8@virNOG	S	Kinesin-associated protein (KAP)
1627D_46007_c1_g1_i1_1	39946.BGIOSGA011786-PA	1.1e-10	73.9	HIS1	GO:0000105,GO:0003674,GO:0003824,GO:0003879,GO:0005575,GO:0005622,GO:0005623,GO:0005737,GO:0005829,GO:0006082,GO:0006520,GO:0006547,GO:0006725,GO:0006807,GO:0007275,GO:0008150,GO:0008152,GO:0008652,GO:0009058,GO:0009987,GO:0016053,GO:0016740,GO:0016757,GO:0016763,GO:0018130,GO:0019438,GO:0019752,GO:0032501,GO:0032502,GO:0034641,GO:0043436,GO:0043581,GO:0044237,GO:0044238,GO:0044249,GO:0044281,GO:…	K00765,K08736	COG0040@NOG,KOG2831@euNOG	E	ATP phosphoribosyltransferase
1627D_46011_c0_g1_i1_1	4641.GSMUA_Achr3P21400_001	3.6e-91	341.7	-	GO:0005575,GO:0005622,GO:0005623,GO:0005737,GO:0009507,GO:0009526,GO:0009536,GO:0009941,GO:0031967,GO:0031975,GO:0043226,GO:0043227,GO:0043229,GO:0043231,GO:0044422,GO:0044424,GO:0044434,GO:0044435,GO:0044444,GO:0044446,GO:0044464	-	0IGK0@euNOG,0TWEK@lilNOG,1BQ03@strNOG,1E1MR@virNOG,COG1233@NOG	H	Flavin containing amine oxidoreductase
1627D_46011_c0_g1_i2_1	5664.LmjF.35.0540	1e-10	73.9	-	-	-	0IGIF@euNOG,0XQS3@NOG	S	AHNAK nucleoprotein
1627D_46012_c6_g1_i1_1	39947.LOC_Os03g47410.1	6.4e-88	329.7	-	-	-	0XS4D@NOG,1C66X@strNOG,1EK52@virNOG,KOG0017@euNOG	T	Retrotransposon protein
1627D_46039_c2_g1_i1_1	4641.GSMUA_Achr2P06910_001	3.5e-111	407.1	HY2	GO:0003674,GO:0003824,GO:0005575,GO:0005622,GO:0005623,GO:0005737,GO:0007154,GO:0007165,GO:0008150,GO:0008152,GO:0009507,GO:0009536,GO:0009987,GO:0010019,GO:0016491,GO:0016627,GO:0016636,GO:0023052,GO:0043226,GO:0043227,GO:0043229,GO:0043231,GO:0044424,GO:0044444,GO:0044464,GO:0044699,GO:0044700,GO:0044710,GO:0044763,GO:0050619,GO:0050789,GO:0050794,GO:0050896,GO:0051716,GO:0055114,GO:0065007	K08101	0IG77@euNOG,0TQS0@lilNOG,102EM@NOG,1BER6@strNOG,1DSNQ@virNOG	H	Ferredoxin-dependent bilin reductase
1627D_46039_c2_g1_i3_1	4641.GSMUA_Achr2P06910_001	1.3e-76	292.4	HY2	GO:0003674,GO:0003824,GO:0005575,GO:0005622,GO:0005623,GO:0005737,GO:0007154,GO:0007165,GO:0008150,GO:0008152,GO:0009507,GO:0009536,GO:0009987,GO:0010019,GO:0016491,GO:0016627,GO:0016636,GO:0023052,GO:0043226,GO:0043227,GO:0043229,GO:0043231,GO:0044424,GO:0044444,GO:0044464,GO:0044699,GO:0044700,GO:0044710,GO:0044763,GO:0050619,GO:0050789,GO:0050794,GO:0050896,GO:0051716,GO:0055114,GO:0065007	K08101	0IG77@euNOG,0TQS0@lilNOG,102EM@NOG,1BER6@strNOG,1DSNQ@virNOG	H	Ferredoxin-dependent bilin reductase
1627D_46042_c1_g1_i1_1	39947.LOC_Os10g14230.1	1.3e-08	64.7	-	-	-	0U1YB@lilNOG,11T8J@NOG,15Z8D@poaNOG,1BF9S@strNOG,1DT82@virNOG,KOG1121@euNOG	L	transposon protein
1627D_46044_c0_g1_i1_1	232348.SCB01_010100000025	2.3e-70	272.7	-	-	-	07XFV@bactNOG,0XRCZ@NOG	C	NAD-specific glutamate dehydrogenase
1627D_46046_c0_g1_i1_1	4641.GSMUA_Achr4P17820_001	6.5e-102	377.5	-	-	-	0IH3Q@euNOG,0TP1T@lilNOG,0YFZH@NOG,1BIBE@strNOG,1DW8F@virNOG	S	Pfam:DUF593
1627D_46058_c0_g1_i1_1	4641.GSMUA_Achr8P32830_001	2.2e-35	154.8	-	-	-	0IVSS@euNOG,0TKNK@lilNOG,0ZPUU@NOG,1BDRU@strNOG,1DRNU@virNOG	S	WD40
1627D_46058_c0_g1_i3_1	3847.GLYMA16G28180.1	1.5e-10	70.9	-	-	-	0IVSS@euNOG,0ZPUU@NOG,1BDRU@strNOG,1DRNU@virNOG	-	-
1627D_46058_c0_g1_i4_1	4641.GSMUA_Achr8P32830_001	1.1e-134	485.3	-	-	-	0IVSS@euNOG,0TKNK@lilNOG,0ZPUU@NOG,1BDRU@strNOG,1DRNU@virNOG	S	WD40
1627D_46059_c0_g1_i1_1	4533.OB02G44260.1	5.1e-148	530	-	GO:0005575,GO:0005623,GO:0005886,GO:0016020,GO:0044464,GO:0071944	K04733	0TM8T@lilNOG,15I2I@poaNOG,1BIEX@strNOG,1DWBW@virNOG,COG0515@NOG,KOG1187@euNOG	T	STYKc
1627D_46076_c0_g1_i1_1	3694.POPTR_0005s24810.1	3.1e-07	60.1	-	GO:0003674,GO:0003824,GO:0005215,GO:0006139,GO:0006152,GO:0006163,GO:0006195,GO:0006200,GO:0006725,GO:0006753,GO:0006793,GO:0006796,GO:0006807,GO:0006810,GO:0006858,GO:0008150,GO:0008152,GO:0009056,GO:0009116,GO:0009117,GO:0009119,GO:0009123,GO:0009125,GO:0009126,GO:0009128,GO:0009141,GO:0009143,GO:0009144,GO:0009146,GO:0009150,GO:0009154,GO:0009158,GO:0009161,GO:0009164,GO:0009166,GO:0009167,GO:…	K20069	113PS@NOG,1BKGI@strNOG,1DXWT@virNOG,KOG2500@euNOG	S	adaptin ear-binding coat-associated protein
1627D_46088_c0_g1_i1_1	4113.PGSC0003DMT400078835	0	1201.8	AVP1	GO:0000325,GO:0003674,GO:0003824,GO:0005215,GO:0005575,GO:0005622,GO:0005623,GO:0005737,GO:0005739,GO:0005768,GO:0005773,GO:0005774,GO:0005794,GO:0005886,GO:0006810,GO:0006811,GO:0006950,GO:0006970,GO:0007275,GO:0008150,GO:0008152,GO:0009414,GO:0009415,GO:0009507,GO:0009526,GO:0009536,GO:0009628,GO:0009651,GO:0009678,GO:0009705,GO:0009914,GO:0009926,GO:0009941,GO:0009987,GO:0010008,GO:0010035,GO:…	K01507	0IFIU@euNOG,1BN8G@strNOG,1DY9I@virNOG,COG3808@NOG	C	pyrophosphate-energized vacuolar membrane proton
1627D_46088_c1_g1_i1_1	4113.PGSC0003DMT400036847	3.1e-23	112.8	AVP1	GO:0000325,GO:0003674,GO:0003824,GO:0005215,GO:0005575,GO:0005622,GO:0005623,GO:0005737,GO:0005739,GO:0005768,GO:0005773,GO:0005774,GO:0005794,GO:0005886,GO:0006810,GO:0006811,GO:0006950,GO:0006970,GO:0007275,GO:0008150,GO:0008152,GO:0009414,GO:0009415,GO:0009507,GO:0009526,GO:0009536,GO:0009628,GO:0009651,GO:0009678,GO:0009705,GO:0009914,GO:0009926,GO:0009941,GO:0009987,GO:0010008,GO:0010035,GO:…	K01507	0IFIU@euNOG,1BN8G@strNOG,1DY9I@virNOG,COG3808@NOG	C	pyrophosphate-energized vacuolar membrane proton
1627D_46096_c0_g1_i2_1	4577.GRMZM2G098904_P01	1.7e-37	162.2	-	GO:0001071,GO:0001678,GO:0003674,GO:0003700,GO:0005575,GO:0005622,GO:0005623,GO:0005634,GO:0006355,GO:0008150,GO:0009743,GO:0009746,GO:0009749,GO:0009889,GO:0009987,GO:0010033,GO:0010468,GO:0010556,GO:0019219,GO:0019222,GO:0019725,GO:0031323,GO:0031326,GO:0033500,GO:0034284,GO:0042221,GO:0042592,GO:0042593,GO:0043226,GO:0043227,GO:0043229,GO:0043231,GO:0044424,GO:0044464,GO:0044699,GO:0044763,GO:…	-	0IWNP@euNOG,0TR10@lilNOG,0YMIG@NOG,15MSI@poaNOG,1BP5R@strNOG,1DY2H@virNOG	K	Basic region leucine zipper
1627D_46097_c0_g1_i1_1	29760.VIT_10s0003g00880.t01	9.9e-69	266.2	-	GO:0003674,GO:0003824,GO:0005575,GO:0005622,GO:0005623,GO:0005737,GO:0005739,GO:0006104,GO:0006139,GO:0006163,GO:0006164,GO:0006637,GO:0006725,GO:0006732,GO:0006753,GO:0006793,GO:0006796,GO:0006807,GO:0008150,GO:0008152,GO:0008893,GO:0009058,GO:0009108,GO:0009116,GO:0009117,GO:0009119,GO:0009150,GO:0009152,GO:0009163,GO:0009165,GO:0009259,GO:0009260,GO:0009987,GO:0010945,GO:0015936,GO:0015937,GO:…	K17879	1BD9S@strNOG,1DR75@virNOG,COG0494@NOG,KOG3069@euNOG	L	nudix hydrolase 15
1627D_46116_c0_g1_i1_1	29760.VIT_02s0025g02480.t01	1.7e-238	831.2	-	GO:0005575,GO:0005623,GO:0005886,GO:0016020,GO:0044464,GO:0071944	K08835	0XSWS@NOG,1BFHX@strNOG,1DRU5@virNOG,KOG0582@euNOG	T	- STE kinases include homologs to sterile 7, sterile 11 and sterile 20 from yeast, expressed
1627D_46133_c0_g1_i1_1	29760.VIT_00s0229g00100.t01	4.7e-25	120.2	-	GO:0005575,GO:0005622,GO:0005623,GO:0005737,GO:0005768,GO:0005794,GO:0005802,GO:0043226,GO:0043227,GO:0043229,GO:0043231,GO:0044424,GO:0044444,GO:0044464	-	0IGVI@euNOG,0YDT8@NOG,1BJ0V@strNOG,1DWY7@virNOG	S	DUF246 domain-containing protein
1627D_46133_c0_g4_i1_1	4641.GSMUA_Achr3P14740_001	2e-99	367.9	-	GO:0005575,GO:0005622,GO:0005623,GO:0005737,GO:0005768,GO:0005794,GO:0005802,GO:0043226,GO:0043227,GO:0043229,GO:0043231,GO:0044424,GO:0044444,GO:0044464	-	0IGFB@euNOG,0TVT5@lilNOG,0ZGHX@NOG,1BH00@strNOG,1DUWJ@virNOG	S	GDP-fucose protein O-fucosyltransferase
1627D_46133_c0_g6_i1_1	4641.GSMUA_Achr3P14740_001	1.5e-57	228.4	-	GO:0005575,GO:0005622,GO:0005623,GO:0005737,GO:0005768,GO:0005794,GO:0005802,GO:0043226,GO:0043227,GO:0043229,GO:0043231,GO:0044424,GO:0044444,GO:0044464	-	0IGFB@euNOG,0TVT5@lilNOG,0ZGHX@NOG,1BH00@strNOG,1DUWJ@virNOG	S	GDP-fucose protein O-fucosyltransferase
1627D_46134_c1_g1_i2_1	4641.GSMUA_Achr5P12820_001	1.8e-64	252.3	-	-	K03004	0IW4D@euNOG,0TNDD@lilNOG,11X1Q@NOG,1BQSR@strNOG,1DZF8@virNOG	S	Inherit from strNOG: rna polymerase
1627D_46135_c0_g1_i3_1	4533.OB01G53110.1	1.2e-32	146.4	-	-	-	0TXPF@lilNOG,11WXF@NOG,15UVB@poaNOG,1BUH3@strNOG,1E6ED@virNOG,KOG4774@euNOG	S	Essential protein Yae1, N terminal
1627D_46137_c0_g1_i2_1	4641.GSMUA_Achr6P34960_001	3e-32	144.1	-	GO:0005575,GO:0005622,GO:0005623,GO:0005737,GO:0006461,GO:0008150,GO:0009507,GO:0009532,GO:0009536,GO:0009570,GO:0010275,GO:0010598,GO:0016020,GO:0016043,GO:0022607,GO:0032991,GO:0034622,GO:0043226,GO:0043227,GO:0043229,GO:0043231,GO:0043234,GO:0043623,GO:0043933,GO:0044085,GO:0044422,GO:0044424,GO:0044425,GO:0044434,GO:0044435,GO:0044444,GO:0044446,GO:0044464,GO:0065003,GO:0070271,GO:0071822,GO:…	-	0J075@euNOG,0U0RA@lilNOG,100U8@NOG,1BTXM@strNOG,1E5U6@virNOG	S	Protein of unknown function (DUF3571)
1627D_46150_c0_g1_i1_1	4641.GSMUA_Achr1P05520_001	4.4e-47	193.4	APC11	GO:0005575,GO:0005622,GO:0005623,GO:0005634,GO:0005737,GO:0043226,GO:0043227,GO:0043229,GO:0043231,GO:0044424,GO:0044464	K03358	0U00N@lilNOG,1BSXH@strNOG,1E4SW@virNOG,COG5194@NOG,KOG1493@euNOG	O	Anaphase-promoting complex subunit
1627D_46168_c0_g1_i1_1	29760.VIT_13s0074g00660.t01	2.3e-11	75.9	OSI_36727	-	-	1BCH8@strNOG,1DRSZ@virNOG,COG0842@NOG,KOG0065@euNOG	Q	Pleiotropic drug resistance protein
1627D_46168_c0_g2_i1_1	29760.VIT_13s0074g00700.t01	0	1067	OSI_36727	-	-	1BCH8@strNOG,1DRSZ@virNOG,COG0842@NOG,KOG0065@euNOG	Q	Pleiotropic drug resistance protein
1627D_46169_c0_g1_i1_1	4641.GSMUA_Achr3P16770_001	8.3e-67	260.4	-	-	K18400	0IVIS@euNOG,0TRZ5@lilNOG,1298C@NOG,1BE57@strNOG,1DVY9@virNOG	-	-
1627D_46183_c0_g1_i1_1	3847.GLYMA04G09410.2	4.3e-40	172.2	OSI_10621	GO:0003156,GO:0003674,GO:0005215,GO:0005575,GO:0005622,GO:0005623,GO:0005737,GO:0005794,GO:0006810,GO:0008150,GO:0009607,GO:0009624,GO:0009987,GO:0017119,GO:0022603,GO:0022857,GO:0032991,GO:0042592,GO:0043226,GO:0043227,GO:0043229,GO:0043231,GO:0043234,GO:0044422,GO:0044424,GO:0044431,GO:0044444,GO:0044446,GO:0044464,GO:0044699,GO:0044763,GO:0044765,GO:0048878,GO:0050789,GO:0050793,GO:0050801,GO:…	K03327	1BDTN@strNOG,1DUNB@virNOG,COG0534@NOG,KOG1347@euNOG	V	Multidrug and toxin extrusion protein
1627D_46186_c1_g1_i1_1	3847.GLYMA06G03120.1	1.4e-28	133.3	-	-	-	0XRG3@NOG,1BE13@strNOG,1DRYU@virNOG,KOG2659@euNOG	Z	Pfam:RanBPM_CRA
1627D_46186_c1_g1_i3_1	29760.VIT_18s0001g13280.t01	1.7e-60	238.4	-	-	-	0XRG3@NOG,1BE13@strNOG,1DRYU@virNOG,KOG2659@euNOG	Z	Pfam:RanBPM_CRA
1627D_46114_c0_g2_i3_1	4558.Sb01g006640.1	2.1e-18	99.4	-	GO:0003674,GO:0005488,GO:0005575,GO:0005622,GO:0005623,GO:0005737,GO:0005739,GO:0005740,GO:0005743,GO:0005746,GO:0005747,GO:0016020,GO:0019866,GO:0030964,GO:0031090,GO:0031966,GO:0031967,GO:0031975,GO:0032991,GO:0043167,GO:0043169,GO:0043226,GO:0043227,GO:0043229,GO:0043231,GO:0043234,GO:0044422,GO:0044424,GO:0044425,GO:0044429,GO:0044444,GO:0044446,GO:0044455,GO:0044464,GO:0045271,GO:0046872,GO:…	K03941	0TVG5@lilNOG,15SGA@poaNOG,1BMHG@strNOG,1DV6W@virNOG,COG1143@NOG,KOG3256@euNOG	C	4Fe-4S binding domain
1627D_46125_c2_g1_i1_1	4641.GSMUA_Achr11P07430_001	3.3e-151	540.4	-	GO:0005575,GO:0005622,GO:0005623,GO:0005737,GO:0006091,GO:0006461,GO:0008150,GO:0008152,GO:0009507,GO:0009532,GO:0009536,GO:0009537,GO:0009570,GO:0009571,GO:0009987,GO:0010207,GO:0015979,GO:0016043,GO:0019684,GO:0022607,GO:0034622,GO:0043226,GO:0043227,GO:0043229,GO:0043231,GO:0043623,GO:0043933,GO:0044085,GO:0044237,GO:0044422,GO:0044424,GO:0044434,GO:0044435,GO:0044444,GO:0044446,GO:0044464,GO:…	-	0IES3@euNOG,0TRPY@lilNOG,0XSNM@NOG,1BI3Y@strNOG,1DRI4@virNOG	S	Domain of unknown function (DUF1995)
1627D_46126_c1_g1_i1_1	4641.GSMUA_Achr9P10680_001	8.3e-85	319.7	-	GO:0005575,GO:0005622,GO:0005623,GO:0005737,GO:0005739,GO:0043226,GO:0043227,GO:0043229,GO:0043231,GO:0044424,GO:0044444,GO:0044464	-	0IKE8@euNOG,0TSMT@lilNOG,0YC5C@NOG,1BIJ5@strNOG,1DWGA@virNOG	S	Single-strand binding protein family
1627D_46140_c0_g1_i1_1	4113.PGSC0003DMT400000510	2.6e-180	637.5	-	GO:0003674,GO:0003824,GO:0004672,GO:0004674,GO:0005488,GO:0005515,GO:0005516,GO:0005575,GO:0005623,GO:0005886,GO:0006464,GO:0006468,GO:0006793,GO:0006796,GO:0008150,GO:0008152,GO:0009987,GO:0016020,GO:0016301,GO:0016310,GO:0016740,GO:0016772,GO:0016773,GO:0019538,GO:0036211,GO:0043170,GO:0043412,GO:0044237,GO:0044238,GO:0044260,GO:0044267,GO:0044425,GO:0044459,GO:0044464,GO:0071704,GO:0071944	-	0IGSP@euNOG,1BHKQ@strNOG,1DVGS@virNOG,COG0515@NOG	T	serine threonine-protein kinase
1627D_46140_c0_g2_i1_1	4081.Solyc01g094830.2.1	1e-44	185.3	FG02207.1	GO:0000322,GO:0000323,GO:0000324,GO:0000329,GO:0003674,GO:0005215,GO:0005575,GO:0005622,GO:0005623,GO:0005737,GO:0005773,GO:0005774,GO:0005794,GO:0006082,GO:0006139,GO:0006520,GO:0006556,GO:0006575,GO:0006725,GO:0006732,GO:0006790,GO:0006807,GO:0006810,GO:0008150,GO:0008152,GO:0008652,GO:0009058,GO:0009108,GO:0009116,GO:0009119,GO:0009163,GO:0009987,GO:0015291,GO:0015297,GO:0016020,GO:0016021,GO:…	K03327	COG0534@NOG	V	Mate efflux family protein
1627D_46141_c0_g1_i1_1	4113.PGSC0003DMT400052331	1e-10	75.1	-	-	-	0Y65V@NOG,1BWKC@strNOG,1E8UT@virNOG,KOG1075@euNOG	S	Inherit from KOG: Retrotransposon protein
1627D_46145_c1_g1_i1_1	4555.Si036041m	5.3e-162	576.2	SNRK2.1	GO:0005575,GO:0005622,GO:0005623,GO:0005634,GO:0005737,GO:0006950,GO:0006970,GO:0008150,GO:0009628,GO:0043226,GO:0043227,GO:0043229,GO:0043231,GO:0044424,GO:0044464,GO:0050896,GO:0080167	K14498	0TKRX@lilNOG,15HJE@poaNOG,1BEH8@strNOG,1DSF3@virNOG,COG0515@NOG,KOG0583@euNOG	T	abscisic acid-inducible protein
1627D_46155_c0_g1_i1_1	4641.GSMUA_Achr7P16640_001	1.1e-63	249.2	-	-	-	0IT1A@euNOG,0U70T@lilNOG,0YMD2@NOG,1C7GB@strNOG,1EME0@virNOG	S	F-box LRR-repeat protein At3g48880
1627D_46157_c0_g1_i1_1	4641.GSMUA_Achr11P26590_001	3.6e-22	109	-	-	K08287,K08823	0XQF2@NOG,1DUZE@virNOG,KOG0671@euNOG	T	Serine threonine-protein kinase
1627D_46172_c4_g1_i1_1	3711.Bra014286.1-P	1.9e-14	85.9	-	-	-	0Y65V@NOG,1C4NR@strNOG,1EI7Z@virNOG,KOG1075@euNOG	S	Inherit from KOG: Retrotransposon protein
1627D_46173_c0_g1_i1_1	4577.GRMZM2G002100_P01	7.5e-200	702.2	MPK6	GO:0000003,GO:0000165,GO:0000302,GO:0002218,GO:0002252,GO:0002253,GO:0002376,GO:0002682,GO:0002684,GO:0003006,GO:0003674,GO:0003824,GO:0004672,GO:0004674,GO:0004702,GO:0004707,GO:0004871,GO:0005057,GO:0005575,GO:0005622,GO:0005623,GO:0005634,GO:0005737,GO:0005802,GO:0005856,GO:0006464,GO:0006468,GO:0006725,GO:0006790,GO:0006793,GO:0006796,GO:0006807,GO:0006950,GO:0006952,GO:0006955,GO:0006970,GO:…	K14512	0TWH7@lilNOG,0XNY0@NOG,15U44@poaNOG,1BC2N@strNOG,1DPSZ@virNOG,KOG0660@euNOG	T	Lipopolysaccharide kinase (Kdo/WaaP) family
1627D_46176_c7_g1_i1_1	4558.Sb03g035960.1	3.2e-13	80.1	-	-	-	0J62J@euNOG,0TMYZ@lilNOG,0XXRP@NOG,15MD8@poaNOG,1BGYK@strNOG,1DUVB@virNOG	S	Double-stranded RNA binding motif
1627D_46189_c0_g1_i3_1	4641.GSMUA_Achr5P11560_001	3.4e-54	216.9	-	-	-	0TII0@lilNOG,0ZVCA@NOG,1BBPE@strNOG,1DPN4@virNOG,KOG2816@euNOG	G	Major Facilitator Superfamily
1627D_46192_c1_g1_i1_1	4533.OB11G23340.1	3.9e-115	420.6	-	GO:0005575,GO:0005623,GO:0005886,GO:0006508,GO:0007275,GO:0008150,GO:0008152,GO:0009056,GO:0009057,GO:0009553,GO:0009555,GO:0009561,GO:0009987,GO:0016020,GO:0019538,GO:0030163,GO:0032501,GO:0032502,GO:0043170,GO:0044237,GO:0044238,GO:0044248,GO:0044257,GO:0044260,GO:0044265,GO:0044267,GO:0044464,GO:0044699,GO:0044707,GO:0048229,GO:0048856,GO:0050789,GO:0050794,GO:0051603,GO:0051726,GO:0055046,GO:…	K19043	0TNJG@lilNOG,121N2@NOG,15JFJ@poaNOG,1BMNQ@strNOG,1DZH0@virNOG,KOG0800@euNOG	O	Zinc finger, C3HC4 type (RING finger)
1627D_46192_c2_g1_i1_1	4641.GSMUA_Achr2P08780_001	1.3e-18	99	-	GO:0005575,GO:0005623,GO:0005886,GO:0006508,GO:0007275,GO:0008150,GO:0008152,GO:0009056,GO:0009057,GO:0009553,GO:0009555,GO:0009561,GO:0009987,GO:0016020,GO:0019538,GO:0030163,GO:0032501,GO:0032502,GO:0043170,GO:0044237,GO:0044238,GO:0044248,GO:0044257,GO:0044260,GO:0044265,GO:0044267,GO:0044464,GO:0044699,GO:0044707,GO:0048229,GO:0048856,GO:0050789,GO:0050794,GO:0051603,GO:0051726,GO:0055046,GO:…	K19043	0TNJG@lilNOG,121N2@NOG,1BMNQ@strNOG,1DZH0@virNOG,KOG0800@euNOG	O	E3 ubiquitin-protein ligase
1627D_46199_c0_g1_i1_1	4641.GSMUA_Achr5P24250_001	6.9e-79	299.7	-	-	K06268	0TRFK@lilNOG,1BCB4@strNOG,1DPV7@virNOG,COG5126@NOG,KOG0034@euNOG	T	Calcineurin subunit
1627D_46201_c0_g1_i1_1	4533.OB06G19800.1	2.3e-305	1053.5	-	GO:0000003,GO:0001071,GO:0003006,GO:0003674,GO:0003676,GO:0003700,GO:0003723,GO:0003727,GO:0005488,GO:0005575,GO:0005622,GO:0005623,GO:0005634,GO:0006139,GO:0006325,GO:0006349,GO:0006355,GO:0006464,GO:0006479,GO:0006725,GO:0006807,GO:0006996,GO:0007275,GO:0008150,GO:0008152,GO:0008213,GO:0009292,GO:0009294,GO:0009653,GO:0009791,GO:0009887,GO:0009889,GO:0009965,GO:0009987,GO:0010016,GO:0010228,GO:…	K11430	0TSPH@lilNOG,15TK7@poaNOG,1BIIY@strNOG,1DWG4@virNOG,COG2940@NOG,KOG1079@euNOG	K	CXC
1627D_46215_c0_g1_i1_1	51453.JGI72907	2.1e-08	66.6	-	-	-	0J77V@euNOG,0ZJXB@NOG	S	WSC domain
1627D_46234_c2_g1_i1_1	4641.GSMUA_Achr1P03970_001	1.5e-178	632.1	-	-	K08867	0TRWG@lilNOG,0XQWZ@NOG,1BETK@strNOG,1DS87@virNOG,KOG0584@euNOG	T	serine threonine-protein kinase
1627D_46248_c0_g2_i6_1	4081.Solyc11g071720.1.1	9.9e-07	60.1	-	-	-	1BBPD@strNOG,1DPN3@virNOG,COG0657@NOG,KOG1515@euNOG	V	carboxylesterase 15-like
1627D_46249_c0_g1_i1_1	4081.Solyc08g044450.1.1	5.7e-17	91.7	-	-	-	COG2801@NOG,KOG0017@euNOG	C	Retrotransposon protein
1627D_46252_c0_g1_i1_1	4641.GSMUA_Achr5P05440_001	2.3e-48	198	-	-	-	0TVVB@lilNOG,0XR8P@NOG,1BFT5@strNOG,1DTR0@virNOG,KOG2296@euNOG	S	LMBR1-like membrane protein
1627D_46253_c0_g1_i2_1	4558.Sb06g028350.1	1.5e-11	76.3	-	-	-	0Y65V@NOG,KOG1075@euNOG	S	Retrotransposon protein
1627D_46222_c0_g1_i1_1	9739.ENSTTRP00000004658	1.7e-10	72.8	RPGR	GO:0000902,GO:0001750,GO:0003008,GO:0005575,GO:0005622,GO:0005623,GO:0005737,GO:0005794,GO:0005813,GO:0005815,GO:0005856,GO:0005929,GO:0005930,GO:0005932,GO:0006810,GO:0006886,GO:0006928,GO:0006996,GO:0007017,GO:0007018,GO:0007600,GO:0007601,GO:0008104,GO:0008150,GO:0009653,GO:0009987,GO:0010927,GO:0010970,GO:0015031,GO:0015630,GO:0016043,GO:0022607,GO:0030030,GO:0030031,GO:0030705,GO:0031513,GO:…	K19607	09YYH@biNOG,0DKDI@chorNOG,0UKUR@maNOG,0V9W7@meNOG,12RI7@opiNOG,1CV7J@veNOG,COG5184@NOG,KOG1426@euNOG	D, Z	retinitis pigmentosa GTPase regulator
1627D_46254_c1_g1_i3_1	4641.GSMUA_Achr6P07120_001	7.6e-74	284.3	-	GO:0001071,GO:0003674,GO:0003700,GO:0005575,GO:0005622,GO:0005623,GO:0005634,GO:0006355,GO:0007275,GO:0008150,GO:0009653,GO:0009888,GO:0009889,GO:0009891,GO:0009893,GO:0009987,GO:0010015,GO:0010073,GO:0010074,GO:0010078,GO:0010468,GO:0010479,GO:0010556,GO:0010557,GO:0010604,GO:0010628,GO:0019219,GO:0019222,GO:0019827,GO:0022622,GO:0030154,GO:0031323,GO:0031325,GO:0031326,GO:0031328,GO:0032501,GO:…	-	0IKJB@euNOG,0TJ5H@lilNOG,11M9E@NOG,1BKEI@strNOG,1DYAY@virNOG	K	Inherit from strNOG: expressed protein
1627D_46267_c0_g1_i1_1	4538.ORGLA01G0286400.1	3.8e-47	194.9	VPS36	GO:0000122,GO:0000323,GO:0000429,GO:0000430,GO:0000433,GO:0000437,GO:0000814,GO:0002119,GO:0002164,GO:0003674,GO:0003676,GO:0003723,GO:0003729,GO:0003730,GO:0005488,GO:0005515,GO:0005575,GO:0005622,GO:0005623,GO:0005634,GO:0005737,GO:0005764,GO:0005768,GO:0005770,GO:0005773,GO:0005794,GO:0005829,GO:0006355,GO:0006357,GO:0006508,GO:0006511,GO:0006605,GO:0006623,GO:0006810,GO:0006886,GO:0006900,GO:…	K12190	0XR74@NOG,KOG2760@euNOG	U	vacuolar protein sorting
1627D_46268_c0_g1_i1_1	4513.MLOC_7690.1	5.8e-46	189.5	-	GO:0000902,GO:0000904,GO:0005575,GO:0005622,GO:0005623,GO:0005737,GO:0005829,GO:0007275,GO:0008150,GO:0008152,GO:0008544,GO:0009058,GO:0009059,GO:0009653,GO:0009887,GO:0009888,GO:0009913,GO:0009987,GO:0010026,GO:0010090,GO:0010143,GO:0016043,GO:0030154,GO:0030855,GO:0032501,GO:0032502,GO:0032989,GO:0043170,GO:0043588,GO:0043589,GO:0044424,GO:0044444,GO:0044464,GO:0044699,GO:0044707,GO:0044763,GO:…	K19747	0IHZE@euNOG,0TW18@lilNOG,0YJA8@NOG,15T2Z@poaNOG,1BMZR@strNOG,1DX9F@virNOG	S	Transferase family
1627D_46283_c2_g1_i1_1	4641.GSMUA_Achr9P03180_001	6.4e-191	672.5	-	GO:0000041,GO:0000139,GO:0003674,GO:0005215,GO:0005384,GO:0005575,GO:0005622,GO:0005623,GO:0005737,GO:0005768,GO:0005770,GO:0005773,GO:0005774,GO:0005794,GO:0006810,GO:0006811,GO:0006812,GO:0006818,GO:0006828,GO:0006873,GO:0006875,GO:0008150,GO:0008324,GO:0009987,GO:0010008,GO:0010035,GO:0010038,GO:0010042,GO:0010486,GO:0012505,GO:0015075,GO:0015077,GO:0015078,GO:0015291,GO:0015297,GO:0015298,GO:…	-	0TN0B@lilNOG,1BFMB@strNOG,1DTJD@virNOG,COG0053@NOG,KOG1485@euNOG	P	Metal tolerance protein
1627D_46207_c0_g1_i1_1	5811.TGME49_065500	1.7e-15	89	PGUG_03509	GO:0005575,GO:0005622,GO:0005623,GO:0005737,GO:0005794,GO:0009507,GO:0009536,GO:0016020,GO:0043226,GO:0043227,GO:0043229,GO:0043231,GO:0044424,GO:0044444,GO:0044464	K05012	COG0038@NOG,KOG0475@euNOG	P	chloride channel
1627D_46208_c4_g1_i1_1	3711.Bra039756.1-P	2e-188	664.1	GS	GO:0005575,GO:0005622,GO:0005623,GO:0005737,GO:0044424,GO:0044464	K01915	0BS69@braNOG,1BBW6@strNOG,1DPUW@virNOG,COG0174@NOG,KOG0683@euNOG	H	glutamine synthetase
1627D_46212_c0_g1_i1_1	4641.GSMUA_AchrUn_randomP26080_001	1e-52	213	-	-	-	0J943@euNOG,0U3AD@lilNOG,113BE@NOG,1C127@strNOG,1EBY5@virNOG	S	Domain of unknown function (DUF239)
1627D_46212_c0_g1_i2_1	4641.GSMUA_AchrUn_randomP26080_001	4.1e-57	227.6	-	-	-	0J943@euNOG,0U3AD@lilNOG,113BE@NOG,1C127@strNOG,1EBY5@virNOG	S	Domain of unknown function (DUF239)
1627D_46213_c0_g1_i1_1	4555.Si006093m	3.1e-268	929.9	OSI_24240	GO:0000139,GO:0005575,GO:0005618,GO:0005622,GO:0005623,GO:0005737,GO:0005768,GO:0005773,GO:0005774,GO:0005794,GO:0005802,GO:0009505,GO:0012505,GO:0016020,GO:0030312,GO:0031090,GO:0043226,GO:0043227,GO:0043229,GO:0043231,GO:0044422,GO:0044424,GO:0044431,GO:0044437,GO:0044444,GO:0044446,GO:0044464,GO:0071944	-	0IGJA@euNOG,0TQH5@lilNOG,0YDXK@NOG,15UX0@poaNOG,1BET5@strNOG,1DPX0@virNOG	S	Pfam:DUF248
1627D_46225_c0_g1_i1_1	199310.c4938	1.4e-12	80.1	-	-	-	06JES@bactNOG,0QKZY@gproNOG,0Y5TK@NOG,16RTM@proNOG	-	-
1627D_46228_c2_g1_i3_1	29760.VIT_16s0098g01810.t01	8.6e-156	557	-	-	-	0IE6C@euNOG,0ZHRW@NOG,1BCA8@strNOG,1DQ8B@virNOG	-	-
1627D_46228_c2_g1_i5_1	3847.GLYMA17G13800.2	1.7e-71	276.9	-	-	-	0IE6C@euNOG,0ZHRW@NOG,1BCA8@strNOG,1DQ8B@virNOG	-	-
1627D_46228_c3_g1_i1_1	4641.GSMUA_Achr10P22300_001	3.4e-33	146.4	-	-	-	0IE6C@euNOG,0TY1X@lilNOG,0ZHRW@NOG,1BCA8@strNOG,1DQ8B@virNOG	-	-
1627D_46228_c4_g1_i1_1	4641.GSMUA_Achr10P22300_001	4.2e-49	199.5	-	-	-	0IE6C@euNOG,0TY1X@lilNOG,0ZHRW@NOG,1BCA8@strNOG,1DQ8B@virNOG	-	-
1627D_46229_c1_g2_i1_1	4081.Solyc03g062860.1.1	2.3e-13	80.9	-	-	-	0IRNC@euNOG,11YC2@NOG	L	Tkp5 protein
1627D_46239_c2_g1_i1_1	59689.fgenesh2_kg.8__2125__AT5G61500.1	1.6e-152	544.7	ATG3	GO:0005575,GO:0005622,GO:0005623,GO:0005737,GO:0005829,GO:0044424,GO:0044444,GO:0044464	K08343	0C2DU@braNOG,0Y3BC@NOG,1BH3Z@strNOG,1DU0I@virNOG,KOG2981@euNOG	U	Autophagy-related protein 3
1627D_46240_c1_g1_i4_1	4641.GSMUA_Achr6P01750_001	7.5e-222	775.4	-	GO:0005575,GO:0005622,GO:0005623,GO:0005737,GO:0005773,GO:0005774,GO:0005829,GO:0005886,GO:0005911,GO:0008150,GO:0009506,GO:0010035,GO:0010038,GO:0016020,GO:0030054,GO:0031090,GO:0042221,GO:0043226,GO:0043227,GO:0043229,GO:0043231,GO:0044422,GO:0044424,GO:0044437,GO:0044444,GO:0044446,GO:0044464,GO:0046686,GO:0050896,GO:0055044,GO:0071944	K03257	0TPJB@lilNOG,1BGPX@strNOG,1DT8H@virNOG,COG0513@NOG,KOG0327@euNOG	J	ATP-dependent RNA helicase which is a subunit of the eIF4F complex involved in cap recognition and is required for mRNA binding to ribosome. In the current model of translation initiation, eIF4A unwinds RNA secondary structures in the 5'-UTR of mRNAs which is necessary to allow efficient binding of the small ribosomal subunit, and subsequent scanning for the initiator codon (By similarity)
1627D_46240_c1_g2_i1_1	4641.GSMUA_Achr8P24670_001	3.4e-89	333.6	-	GO:0005575,GO:0005622,GO:0005623,GO:0005737,GO:0044424,GO:0044464	K03257	COG0513@NOG,KOG0327@euNOG	J	ATP-dependent RNA helicase which is a subunit of the eIF4F complex involved in cap recognition and is required for mRNA binding to ribosome. In the current model of translation initiation, eIF4A unwinds RNA secondary structures in the 5'-UTR of mRNAs which is necessary to allow efficient binding of the small ribosomal subunit, and subsequent scanning for the initiator codon
1627D_46243_c2_g1_i1_1	3694.POPTR_0019s07870.1	2.3e-08	64.7	-	-	-	0J2SH@euNOG,0YTTR@NOG,1BVA2@strNOG,1E79S@virNOG	-	-
1627D_46255_c0_g2_i1_1	4641.GSMUA_Achr7P10390_001	6.6e-273	945.7	-	GO:0003674,GO:0003824,GO:0006629,GO:0006793,GO:0006796,GO:0006950,GO:0007154,GO:0008150,GO:0008152,GO:0008195,GO:0009267,GO:0009605,GO:0009987,GO:0009991,GO:0016036,GO:0016311,GO:0016787,GO:0016788,GO:0016791,GO:0031667,GO:0031668,GO:0031669,GO:0033554,GO:0042578,GO:0042594,GO:0044237,GO:0044238,GO:0044699,GO:0044710,GO:0044763,GO:0050896,GO:0051716,GO:0071496,GO:0071704	K15728	0TNX9@lilNOG,1BC3E@strNOG,1DQ22@virNOG,COG5083@NOG,KOG2116@euNOG	I, N	lipin, N-terminal conserved region
1627D_46261_c0_g1_i1_1	4533.OB10G14540.1	3.3e-30	138.3	-	-	-	0J203@euNOG,0TXPJ@lilNOG,0YNN2@NOG,15UVD@poaNOG,1BQ30@strNOG,1E1X5@virNOG	S	ZnF_U1
1627D_46276_c0_g1_i1_1	4641.GSMUA_Achr1P23540_001	3.3e-286	989.6	-	-	K08869	0TKEM@lilNOG,1BDEK@strNOG,1DRBY@virNOG,COG0661@NOG,KOG1235@euNOG	S	Inherit from strNOG: ABC1 family
1627D_46276_c0_g1_i2_1	4641.GSMUA_Achr1P23540_001	4.1e-132	477.6	-	-	K08869	0TKEM@lilNOG,1BDEK@strNOG,1DRBY@virNOG,COG0661@NOG,KOG1235@euNOG	S	Inherit from strNOG: ABC1 family
1627D_46288_c0_g2_i1_1	39947.LOC_Os10g21350.1	1.5e-38	164.5	-	-	-	1C2AS@strNOG,1EFH4@virNOG,COG2801@NOG,KOG0017@euNOG	L	Retrotransposon protein
1627D_46288_c0_g2_i11_1	39947.LOC_Os04g06130.1	1.6e-19	100.5	-	-	-	0U2JI@lilNOG,15Z55@poaNOG,1BFCW@strNOG,1E1HM@virNOG,COG2801@NOG,KOG0017@euNOG	L	Retrotransposon protein
1627D_46288_c0_g4_i1_1	4113.PGSC0003DMT400025066	8.7e-23	110.9	-	-	-	COG2801@NOG,KOG0017@euNOG	C	Retrotransposon protein
1627D_46291_c0_g1_i1_1	4641.GSMUA_Achr8P04650_001	3.8e-267	926	-	-	K01188,K05349	0IGIA@euNOG,0TTC3@lilNOG,1BD1H@strNOG,1DQA0@virNOG,COG1472@NOG	G	Glycosyl hydrolase family 3 N terminal domain
1627D_46292_c3_g1_i1_1	4641.GSMUA_Achr10P30990_001	1.2e-47	194.5	-	-	K10706	0TJCF@lilNOG,1BCAA@strNOG,1DQ8E@virNOG,COG1112@NOG,KOG1801@euNOG	A	Inherit from KOG: tRNA-splicing endonuclease positive
1627D_46292_c4_g1_i1_1	4641.GSMUA_Achr10P30990_001	1.4e-39	167.5	-	-	K10706	0TJCF@lilNOG,1BCAA@strNOG,1DQ8E@virNOG,COG1112@NOG,KOG1801@euNOG	A	Inherit from KOG: tRNA-splicing endonuclease positive
1627D_46293_c0_g1_i1_1	3694.POPTR_0001s17070.1	4.5e-84	318.2	-	GO:0005575,GO:0005622,GO:0005623,GO:0005634,GO:0005737,GO:0005829,GO:0043226,GO:0043227,GO:0043229,GO:0043231,GO:0044424,GO:0044444,GO:0044464	-	0IK4N@euNOG,0YBXQ@NOG,1BEJJ@strNOG,1DSHE@virNOG	S	Protein of unknown function (DUF1296)
1627D_46298_c0_g1_i1_1	4555.Si000853m	8.1e-51	206.1	-	-	-	0IJW8@euNOG,0TTGM@lilNOG,0XT6Z@NOG,15QB4@poaNOG,1BD8S@strNOG,1DU1V@virNOG	S	GDP-fucose protein O-fucosyltransferase
1627D_46298_c0_g1_i3_1	4641.GSMUA_Achr10P03610_001	6.2e-240	835.9	-	-	-	0IJW8@euNOG,0TTGM@lilNOG,0XT6Z@NOG,1BD8S@strNOG,1DU1V@virNOG	S	GDP-fucose protein O-fucosyltransferase
1627D_46298_c0_g1_i5_1	4641.GSMUA_Achr10P03610_001	7.2e-74	282.7	-	-	-	0IJW8@euNOG,0TTGM@lilNOG,0XT6Z@NOG,1BD8S@strNOG,1DU1V@virNOG	S	GDP-fucose protein O-fucosyltransferase
1627D_46298_c0_g1_i7_1	4641.GSMUA_Achr10P03610_001	8.7e-204	715.7	-	-	-	0IJW8@euNOG,0TTGM@lilNOG,0XT6Z@NOG,1BD8S@strNOG,1DU1V@virNOG	S	GDP-fucose protein O-fucosyltransferase
1627D_46298_c3_g1_i1_1	4641.GSMUA_Achr10P03610_001	3.7e-42	176.8	-	-	-	0IJW8@euNOG,0TTGM@lilNOG,0XT6Z@NOG,1BD8S@strNOG,1DU1V@virNOG	S	GDP-fucose protein O-fucosyltransferase
1627D_46300_c0_g1_i2_1	29760.VIT_13s0019g00990.t01	3.6e-25	122.9	-	-	-	121N2@NOG,1C3G9@strNOG,1EGUP@virNOG,KOG0800@euNOG	O	Zinc finger, C3HC4 type (RING finger)
1627D_46301_c4_g1_i1_1	39947.LOC_Os11g44530.1	1.1e-11	77.4	-	-	-	COG2801@NOG,KOG0017@euNOG	C	Retrotransposon protein
1627D_46304_c0_g1_i2_1	4641.GSMUA_Achr6P24370_001	7.6e-132	476.1	-	-	-	0TJPZ@lilNOG,10X8D@NOG,1BCRZ@strNOG,1DQPT@virNOG,KOG1072@euNOG	S	Kelch motif
1627D_46305_c0_g1_i2_1	3711.Bra037125.1-P	8.8e-22	110.5	-	-	K13717	0C85P@braNOG,0INQE@euNOG,10S6T@NOG,1C6QN@strNOG,1EKMH@virNOG	O, T	SEC-C motif-containing protein OTU-like cysteine protease family protein
1627D_46317_c2_g1_i1_1	4641.GSMUA_Achr11P09550_001	3.4e-80	303.9	EIF-5A	GO:0008150,GO:0009888,GO:0010087,GO:0010089,GO:0032502,GO:0048856	K03263	0TW31@lilNOG,1BHXG@strNOG,1DVTW@virNOG,COG0231@NOG,KOG3271@euNOG	J	eukaryotic translation initiation factor
1627D_46319_c0_g1_i1_1	944562.HMPREF9102_0778	1.1e-11	77.8	-	-	K01183	0XS0C@NOG	-	-
1627D_46320_c1_g1_i2_1	3694.POPTR_0014s08460.1	3.2e-72	278.1	-	GO:0005575,GO:0007275,GO:0008150,GO:0009790,GO:0016020,GO:0032501,GO:0032502,GO:0044699,GO:0044707,GO:0044767,GO:0048856	-	0IFY4@euNOG,0YDX5@NOG,1BCKF@strNOG,1DQI4@virNOG	S	protein BPS1, chloroplastic-like
1627D_46333_c0_g1_i1_1	272560.BPSS1439	1.9e-10	73.2	-	-	-	COG5295@NOG	U, W	domain protein
1627D_46334_c1_g2_i1_1	4513.MLOC_34307.3	3.1e-35	154.8	-	GO:0005575,GO:0005622,GO:0005623,GO:0005737,GO:0005886,GO:0009507,GO:0009536,GO:0016020,GO:0043226,GO:0043227,GO:0043229,GO:0043231,GO:0044424,GO:0044444,GO:0044464,GO:0071944	-	0IYM0@euNOG,0TYPQ@lilNOG,0Z01Q@NOG,15VY4@poaNOG,1BRUF@strNOG,1E3PI@virNOG	-	-
1627D_46336_c0_g1_i1_1	4641.GSMUA_Achr8P07520_001	1.6e-168	598.2	-	GO:0003674,GO:0003824,GO:0006793,GO:0006796,GO:0008150,GO:0008152,GO:0008252,GO:0008441,GO:0009987,GO:0016311,GO:0016787,GO:0016788,GO:0016791,GO:0042578,GO:0044237	K01082	0TJDQ@lilNOG,1BGQW@strNOG,1DUMR@virNOG,COG1218@NOG,KOG1528@euNOG	F, P	PAP-specific phosphatase
1627D_46336_c0_g2_i1_1	3694.POPTR_0004s03660.1	7.8e-10	69.3	-	-	K01082	1BGQW@strNOG,1DUMR@virNOG,COG1218@NOG,KOG1528@euNOG	F, P	PAP-specific phosphatase HAL2-like
1627D_46337_c0_g1_i1_1	4641.GSMUA_Achr4P21760_001	9.1e-62	243	CYP707A1	GO:0000003,GO:0003006,GO:0003674,GO:0003824,GO:0004497,GO:0005575,GO:0005622,GO:0005623,GO:0005737,GO:0005783,GO:0005789,GO:0006066,GO:0006082,GO:0006629,GO:0006714,GO:0006720,GO:0006721,GO:0006950,GO:0006952,GO:0007275,GO:0008150,GO:0008152,GO:0008300,GO:0009056,GO:0009314,GO:0009414,GO:0009415,GO:0009416,GO:0009607,GO:0009620,GO:0009628,GO:0009639,GO:0009687,GO:0009791,GO:0009987,GO:0010035,GO:…	K09843	0TN2E@lilNOG,1BD3M@strNOG,1DR13@virNOG,COG2124@NOG,KOG0157@euNOG	Q	Abscisic acid 8'-hydroxylase
1627D_46349_c0_g1_i1_1	15368.BRADI3G40460.1	1.3e-170	605.1	-	-	K13201	0IQXJ@euNOG,0U6VU@lilNOG,0XQ8U@NOG,163W6@poaNOG,1C75M@strNOG,1EM2T@virNOG	S	RNA recognition motif. (a.k.a. RRM, RBD, or RNP domain)
1627D_46349_c0_g1_i2_1	4641.GSMUA_Achr9P14120_001	1.4e-124	451.4	-	-	K13201	0IQXJ@euNOG,0U6VU@lilNOG,0XQ8U@NOG,1C75M@strNOG,1EM2T@virNOG	S	RNA recognition motif. (a.k.a. RRM, RBD, or RNP domain)
1627D_46350_c0_g1_i1_1	4641.GSMUA_Achr10P20260_001	6.5e-106	389.8	-	-	K14568	0TMS2@lilNOG,1BEJ1@strNOG,1DSGU@virNOG,COG1756@NOG,KOG3073@euNOG	J	ribosome biogenesis protein NEP1
1627D_46338_c0_g1_i1_1	3847.GLYMA14G00970.1	1.1e-163	582.4	-	-	K14411	0YA8Z@NOG,1BGJH@strNOG,1DUGJ@virNOG,KOG4205@euNOG	A	RNA recognition motif containing protein
1627D_46366_c0_g1_i2_1	39947.LOC_Os06g49440.1	1.2e-17	97.1	-	GO:0000139,GO:0003674,GO:0003824,GO:0004091,GO:0005575,GO:0005622,GO:0005623,GO:0005737,GO:0005783,GO:0005789,GO:0005794,GO:0008150,GO:0008152,GO:0009719,GO:0009725,GO:0009737,GO:0010033,GO:0010296,GO:0012505,GO:0016020,GO:0016787,GO:0016788,GO:0031090,GO:0033993,GO:0042175,GO:0042221,GO:0043226,GO:0043227,GO:0043229,GO:0043231,GO:0044422,GO:0044424,GO:0044425,GO:0044431,GO:0044432,GO:0044444,GO:…	K15889	0IRVJ@euNOG,0U6Y7@lilNOG,163YB@poaNOG,1C7AB@strNOG,1EM7I@virNOG,COG0657@NOG	I	Prolyl oligopeptidase family
1627D_46369_c0_g1_i1_1	39946.BGIOSGA023968-PA	3.7e-271	939.5	-	-	K02184	0JRYB@euNOG,0U626@lilNOG,0XT5Z@NOG,163DR@poaNOG,1C67Y@strNOG,1EK67@virNOG	S	C2 domain of PTEN tumour-suppressor protein
1627D_46369_c0_g1_i4_1	39946.BGIOSGA023968-PA	2e-118	432.2	-	-	K02184	0JRYB@euNOG,0U626@lilNOG,0XT5Z@NOG,163DR@poaNOG,1C67Y@strNOG,1EK67@virNOG	S	C2 domain of PTEN tumour-suppressor protein
1627D_46382_c0_g1_i1_1	39947.LOC_Os06g09060.1	2.7e-07	60.1	-	-	-	COG2801@NOG,KOG0017@euNOG	C	Retrotransposon protein
1627D_46386_c1_g2_i1_1	4558.Sb09g007400.1	2.3e-17	96.7	-	-	-	0IPY2@euNOG,11MK6@NOG,1C6XT@strNOG,1EKUX@virNOG	S	Reverse transcriptase (RNA-dependent DNA polymerase)
1627D_46311_c0_g1_i1_1	4641.GSMUA_Achr3P29530_001	5.6e-237	825.9	-	GO:0003674,GO:0003824,GO:0004553,GO:0004567,GO:0005575,GO:0005576,GO:0005618,GO:0005622,GO:0005623,GO:0005737,GO:0005829,GO:0005840,GO:0008150,GO:0008152,GO:0008422,GO:0009505,GO:0015923,GO:0015926,GO:0016787,GO:0016798,GO:0022626,GO:0030312,GO:0030529,GO:0032991,GO:0043226,GO:0043228,GO:0043229,GO:0043232,GO:0044424,GO:0044444,GO:0044445,GO:0044464,GO:0047668,GO:0071944,GO:0080079,GO:0080081,GO:…	K05350	0TQEG@lilNOG,1BDWG@strNOG,1DRTZ@virNOG,COG2723@NOG,KOG0626@euNOG	G	Glycosyl hydrolase family 1
1627D_46313_c0_g1_i1_1	4641.GSMUA_Achr6P29190_001	2.4e-12	80.1	-	GO:0005575,GO:0005622,GO:0005623,GO:0005737,GO:0009507,GO:0009536,GO:0043226,GO:0043227,GO:0043229,GO:0043231,GO:0044424,GO:0044444,GO:0044464	-	0TPFT@lilNOG,1BEED@strNOG,1DSC9@virNOG,COG0484@NOG,KOG0715@euNOG	O	DnaJ domain
1627D_46314_c0_g1_i4_1	4577.GRMZM2G161514_P01	5e-50	204.5	-	-	-	0TYB9@lilNOG,0XX62@NOG,15VSP@poaNOG,1BR4G@strNOG,1E55K@virNOG,KOG4595@euNOG	S	Oral cancer overexpressed protein 1
1627D_46326_c1_g1_i1_1	3694.POPTR_0011s16080.1	2e-100	371.3	-	-	K16219	0XS7T@NOG,1BHEH@strNOG,1DX14@virNOG,KOG3178@euNOG	S	N-terminal protein methyltransferase
1627D_46328_c1_g1_i1_1	4641.GSMUA_Achr6P24710_001	5.9e-123	446.4	CGLD27	-	-	0IS2R@euNOG,0TMRQ@lilNOG,1259N@NOG,1BEIQ@strNOG,1DSGH@virNOG	S	Protein of unknown function (DUF1230)
1627D_46342_c0_g2_i2_1	29760.VIT_03s0038g01830.t01	2.5e-49	201.1	-	GO:0005575,GO:0005618,GO:0005623,GO:0008150,GO:0009664,GO:0009987,GO:0016043,GO:0030312,GO:0044464,GO:0044699,GO:0044763,GO:0045229,GO:0071554,GO:0071555,GO:0071669,GO:0071840,GO:0071944	-	0IZJX@euNOG,0YNJG@NOG,1BRQK@strNOG,1E0YX@virNOG	S	Proline-rich protein
1627D_46343_c0_g1_i2_1	4533.OB09G12870.1	9.2e-70	269.6	-	GO:0001071,GO:0003674,GO:0003700,GO:0006355,GO:0008150,GO:0009889,GO:0010468,GO:0010556,GO:0019219,GO:0019222,GO:0031323,GO:0031326,GO:0050789,GO:0050794,GO:0051171,GO:0051252,GO:0060255,GO:0065007,GO:0080090,GO:2000112,GO:2001141	-	0IKNE@euNOG,0TIJB@lilNOG,11GBR@NOG,15FEQ@poaNOG,1BBQE@strNOG,1DPP6@virNOG	S	Myb-like DNA-binding domain
1627D_46344_c0_g1_i1_1	3694.POPTR_0007s00440.1	8.3e-83	313.5	-	GO:0003674,GO:0005215,GO:0005216,GO:0005488,GO:0005515,GO:0005575,GO:0005622,GO:0005623,GO:0005737,GO:0005739,GO:0006810,GO:0006811,GO:0006812,GO:0008150,GO:0009507,GO:0009526,GO:0009527,GO:0009528,GO:0009536,GO:0009706,GO:0009707,GO:0009941,GO:0009987,GO:0015075,GO:0015267,GO:0016020,GO:0016021,GO:0019866,GO:0019867,GO:0022803,GO:0022838,GO:0022857,GO:0022891,GO:0022892,GO:0031090,GO:0031224,GO:…	-	0IJ87@euNOG,0ZZSD@NOG,1BI5Q@strNOG,1DW2I@virNOG	S	Outer envelope protein
1627D_46362_c1_g1_i1_1	4641.GSMUA_Achr5P26370_001	3.4e-198	696.8	FIE	GO:0001071,GO:0003674,GO:0003700,GO:0005575,GO:0005622,GO:0005623,GO:0005634,GO:0006139,GO:0006325,GO:0006349,GO:0006355,GO:0006464,GO:0006479,GO:0006725,GO:0006807,GO:0006950,GO:0006996,GO:0008150,GO:0008152,GO:0008213,GO:0009266,GO:0009409,GO:0009628,GO:0009889,GO:0009987,GO:0010468,GO:0010556,GO:0016043,GO:0016568,GO:0016569,GO:0016570,GO:0016571,GO:0019219,GO:0019222,GO:0019538,GO:0031323,GO:…	K11462	0TSMF@lilNOG,0XRQI@NOG,1BIIZ@strNOG,1DWG5@virNOG,KOG1034@euNOG	K	polycomb group protein
1627D_46362_c1_g1_i3_1	4641.GSMUA_Achr5P26370_001	1.1e-130	472.6	FIE	GO:0001071,GO:0003674,GO:0003700,GO:0005575,GO:0005622,GO:0005623,GO:0005634,GO:0006139,GO:0006325,GO:0006349,GO:0006355,GO:0006464,GO:0006479,GO:0006725,GO:0006807,GO:0006950,GO:0006996,GO:0008150,GO:0008152,GO:0008213,GO:0009266,GO:0009409,GO:0009628,GO:0009889,GO:0009987,GO:0010468,GO:0010556,GO:0016043,GO:0016568,GO:0016569,GO:0016570,GO:0016571,GO:0019219,GO:0019222,GO:0019538,GO:0031323,GO:…	K11462	0TSMF@lilNOG,0XRQI@NOG,1BIIZ@strNOG,1DWG5@virNOG,KOG1034@euNOG	K	polycomb group protein
1627D_46373_c1_g1_i1_1	3711.Bra001566.1-P	4.2e-08	64.3	-	GO:0005575,GO:0005623,GO:0005886,GO:0016020,GO:0044464,GO:0071944	-	0BSXU@braNOG,0J8S7@euNOG,1BMSC@strNOG,1DZKX@virNOG,COG4886@NOG	T	Di-glucose binding within endoplasmic reticulum
1627D_46373_c1_g1_i5_1	59689.scaffold_501969.1	2.9e-09	68.2	-	GO:0000003,GO:0003006,GO:0005575,GO:0005623,GO:0005886,GO:0007275,GO:0008150,GO:0009791,GO:0009888,GO:0009908,GO:0009934,GO:0009987,GO:0010073,GO:0010075,GO:0010480,GO:0016020,GO:0022414,GO:0022603,GO:0030154,GO:0032501,GO:0032502,GO:0040008,GO:0044464,GO:0044699,GO:0044707,GO:0044763,GO:0044767,GO:0048229,GO:0048367,GO:0048437,GO:0048438,GO:0048443,GO:0048466,GO:0048507,GO:0048509,GO:0048513,GO:…	-	0BSPF@braNOG,0IERA@euNOG,1BFIE@strNOG,1DTGG@virNOG,COG0515@NOG,COG4886@NOG	T	Leucine rich repeat N-terminal domain
1627D_46375_c0_g1_i1_1	3694.POPTR_0005s05250.1	4e-60	236.9	-	-	-	0IIF4@euNOG,11EYK@NOG,1BDZU@strNOG,1DUS7@virNOG	S	Plant protein of unknown function (DUF868)
1627D_46375_c0_g2_i1_1	3694.POPTR_0005s23240.1	7.4e-14	82	-	-	-	0IIF4@euNOG,11EYK@NOG,1BDZU@strNOG,1DUS7@virNOG	S	Plant protein of unknown function (DUF868)
1627D_46377_c0_g1_i1_1	4555.Si030385m	5e-144	516.5	-	-	K15285	0TQYG@lilNOG,0XP1S@NOG,15M5X@poaNOG,1BCMA@strNOG,1DQIV@virNOG,KOG1441@euNOG	G	UAA transporter family
1627D_46378_c0_g1_i1_1	4641.GSMUA_AchrUn_randomP20700_001	2.2e-09	67.4	-	-	-	0IGNS@euNOG,0TWHH@lilNOG,0YD0F@NOG,1BFYM@strNOG,1DY6T@virNOG	S	Nucleotide-diphospho-sugar transferase
1627D_46393_c1_g1_i1_1	5811.TGME49_065500	3e-16	91.7	PGUG_03509	GO:0005575,GO:0005622,GO:0005623,GO:0005737,GO:0005794,GO:0009507,GO:0009536,GO:0016020,GO:0043226,GO:0043227,GO:0043229,GO:0043231,GO:0044424,GO:0044444,GO:0044464	K05012	COG0038@NOG,KOG0475@euNOG	P	chloride channel
1627D_46394_c3_g1_i1_1	4641.GSMUA_Achr6P02860_001	2.3e-135	487.6	-	-	-	0IT1Y@euNOG,0U714@lilNOG,0ZKNA@NOG,1C7GK@strNOG,1EME9@virNOG	S	LRR
1627D_46401_c1_g1_i1_1	4641.GSMUA_Achr1P05620_001	2.3e-37	161.4	DCP2	GO:0000003,GO:0000287,GO:0000932,GO:0003006,GO:0003674,GO:0005488,GO:0005575,GO:0005622,GO:0005623,GO:0005737,GO:0007275,GO:0008150,GO:0009653,GO:0009790,GO:0009791,GO:0009793,GO:0009888,GO:0009933,GO:0010014,GO:0010016,GO:0010072,GO:0010154,GO:0022414,GO:0030145,GO:0030529,GO:0032501,GO:0032502,GO:0032991,GO:0035770,GO:0043167,GO:0043169,GO:0043226,GO:0043228,GO:0043229,GO:0043232,GO:0044424,GO:…	K12613	0TP6Y@lilNOG,1BFRU@strNOG,1DSGK@virNOG,COG0494@NOG,KOG2937@euNOG	A	Dcp2, box A domain
1627D_46401_c1_g1_i2_1	4641.GSMUA_Achr1P05620_001	1.7e-99	368.6	DCP2	GO:0000003,GO:0000287,GO:0000932,GO:0003006,GO:0003674,GO:0005488,GO:0005575,GO:0005622,GO:0005623,GO:0005737,GO:0007275,GO:0008150,GO:0009653,GO:0009790,GO:0009791,GO:0009793,GO:0009888,GO:0009933,GO:0010014,GO:0010016,GO:0010072,GO:0010154,GO:0022414,GO:0030145,GO:0030529,GO:0032501,GO:0032502,GO:0032991,GO:0035770,GO:0043167,GO:0043169,GO:0043226,GO:0043228,GO:0043229,GO:0043232,GO:0044424,GO:…	K12613	0TP6Y@lilNOG,1BFRU@strNOG,1DSGK@virNOG,COG0494@NOG,KOG2937@euNOG	A	Dcp2, box A domain
1627D_46401_c1_g1_i3_1	4641.GSMUA_Achr1P05620_001	3e-146	523.9	DCP2	GO:0000003,GO:0000287,GO:0000932,GO:0003006,GO:0003674,GO:0005488,GO:0005575,GO:0005622,GO:0005623,GO:0005737,GO:0007275,GO:0008150,GO:0009653,GO:0009790,GO:0009791,GO:0009793,GO:0009888,GO:0009933,GO:0010014,GO:0010016,GO:0010072,GO:0010154,GO:0022414,GO:0030145,GO:0030529,GO:0032501,GO:0032502,GO:0032991,GO:0035770,GO:0043167,GO:0043169,GO:0043226,GO:0043228,GO:0043229,GO:0043232,GO:0044424,GO:…	K12613	0TP6Y@lilNOG,1BFRU@strNOG,1DSGK@virNOG,COG0494@NOG,KOG2937@euNOG	A	Dcp2, box A domain
1627D_46403_c1_g1_i1_1	4081.Solyc02g088760.2.1	1.6e-38	164.9	-	-	K02935	1BT2T@strNOG,1E4YR@virNOG,COG0222@NOG,KOG1715@euNOG	J	ribosomal protein
1627D_46403_c1_g2_i1_1	3694.POPTR_0007s08310.1	9.7e-26	122.9	-	GO:0005575,GO:0005911,GO:0009506,GO:0030054,GO:0055044	-	0IVRS@euNOG,0YDI6@NOG	S	hAT dimerisation domain-containing protein
1627D_46403_c1_g3_i1_1	4081.Solyc02g088760.2.1	2.3e-38	164.9	-	-	K02935	1BT2T@strNOG,1E4YR@virNOG,COG0222@NOG,KOG1715@euNOG	J	ribosomal protein
1627D_46416_c0_g1_i2_1	4533.OB03G13580.1	1.9e-17	95.9	-	-	-	0JV3U@euNOG,0U0YK@lilNOG,1069C@NOG,15Y8S@poaNOG,1BV41@strNOG,1E731@virNOG	-	-
1627D_46418_c0_g1_i1_1	4641.GSMUA_Achr10P00390_001	4.1e-169	600.1	-	-	-	0TPZZ@lilNOG,0XP7X@NOG,1BHYJ@strNOG,1DUMA@virNOG,KOG2667@euNOG	U	Endoplasmic reticulum-Golgi intermediate compartment protein
1627D_46419_c0_g1_i1_1	3847.GLYMA04G07460.1	0	1253.8	-	-	-	0ZXVU@NOG,1C64G@strNOG,1EK2I@virNOG,KOG0266@euNOG	K	transcriptional corepressor
1627D_46420_c0_g1_i3_1	4641.GSMUA_Achr1P03170_001	1.3e-68	266.5	-	GO:0005575,GO:0005622,GO:0005623,GO:0005737,GO:0005773,GO:0005774,GO:0016020,GO:0031090,GO:0043226,GO:0043227,GO:0043229,GO:0043231,GO:0044422,GO:0044424,GO:0044437,GO:0044444,GO:0044446,GO:0044464	K15015	0TV83@lilNOG,1BDGU@strNOG,1DY7Q@virNOG,COG0814@NOG,KOG1303@euNOG	E	amino acid transporter
1627D_46420_c0_g1_i5_1	4641.GSMUA_Achr1P03170_001	1.1e-165	589	-	GO:0005575,GO:0005622,GO:0005623,GO:0005737,GO:0005773,GO:0005774,GO:0016020,GO:0031090,GO:0043226,GO:0043227,GO:0043229,GO:0043231,GO:0044422,GO:0044424,GO:0044437,GO:0044444,GO:0044446,GO:0044464	K15015	0TV83@lilNOG,1BDGU@strNOG,1DY7Q@virNOG,COG0814@NOG,KOG1303@euNOG	E	amino acid transporter
1627D_46420_c0_g1_i6_1	29760.VIT_13s0019g04660.t01	4.4e-37	161.4	-	GO:0005575,GO:0005622,GO:0005623,GO:0005737,GO:0005773,GO:0005774,GO:0016020,GO:0031090,GO:0043226,GO:0043227,GO:0043229,GO:0043231,GO:0044422,GO:0044424,GO:0044437,GO:0044444,GO:0044446,GO:0044464	K15015	1BDGU@strNOG,1DY7Q@virNOG,COG0814@NOG,KOG1303@euNOG	E	amino acid transporter
1627D_46421_c0_g1_i1_1	5811.TGME49_065500	1e-20	107.1	PGUG_03509	GO:0005575,GO:0005622,GO:0005623,GO:0005737,GO:0005794,GO:0009507,GO:0009536,GO:0016020,GO:0043226,GO:0043227,GO:0043229,GO:0043231,GO:0044424,GO:0044444,GO:0044464	K05012	COG0038@NOG,KOG0475@euNOG	P	chloride channel
1627D_46447_c1_g1_i2_1	4641.GSMUA_Achr4P20300_001	8.3e-60	236.5	-	-	-	0IKCV@euNOG,0TJW5@lilNOG,11M8Y@NOG,1BMJJ@strNOG,1DZ3A@virNOG	S	CUE domain
1627D_46448_c0_g1_i1_1	29760.VIT_05s0049g01470.t01	6.8e-28	129.4	OSI_28364	GO:0005575,GO:0005622,GO:0005623,GO:0005819,GO:0005856,GO:0015630,GO:0032991,GO:0043226,GO:0043228,GO:0043229,GO:0043232,GO:0043234,GO:0044422,GO:0044424,GO:0044430,GO:0044446,GO:0044464	K16584	0IEUK@euNOG,11SPA@NOG,1BCZW@strNOG,1DQXI@virNOG	Z	Inherit from euNOG: HAUS augmin-like complex subunit 1
1627D_46448_c0_g2_i3_1	4641.GSMUA_Achr4P04650_001	1.7e-101	375.2	OSI_28364	GO:0005575,GO:0005622,GO:0005623,GO:0005819,GO:0005856,GO:0015630,GO:0032991,GO:0043226,GO:0043228,GO:0043229,GO:0043232,GO:0043234,GO:0044422,GO:0044424,GO:0044430,GO:0044446,GO:0044464	K16584	0IEUK@euNOG,0TJYQ@lilNOG,11SPA@NOG,1BCZW@strNOG,1DQXI@virNOG	Z	Inherit from euNOG: HAUS augmin-like complex subunit 1
1627D_46448_c2_g1_i1_1	4641.GSMUA_Achr4P04650_001	1.2e-35	154.5	OSI_28364	GO:0005575,GO:0005622,GO:0005623,GO:0005819,GO:0005856,GO:0015630,GO:0032991,GO:0043226,GO:0043228,GO:0043229,GO:0043232,GO:0043234,GO:0044422,GO:0044424,GO:0044430,GO:0044446,GO:0044464	K16584	0IEUK@euNOG,0TJYQ@lilNOG,11SPA@NOG,1BCZW@strNOG,1DQXI@virNOG	Z	Inherit from euNOG: HAUS augmin-like complex subunit 1
1627D_46450_c0_g1_i1_1	4641.GSMUA_Achr6P09700_001	4.5e-14	84.3	-	-	-	0IYCG@euNOG,0TZ3V@lilNOG,0YS9F@NOG,1BS02@strNOG,1E3UZ@virNOG	-	-
1627D_46454_c0_g1_i1_1	5811.TGME49_065500	4.2e-26	124.4	PGUG_03509	GO:0005575,GO:0005622,GO:0005623,GO:0005737,GO:0005794,GO:0009507,GO:0009536,GO:0016020,GO:0043226,GO:0043227,GO:0043229,GO:0043231,GO:0044424,GO:0044444,GO:0044464	K05012	COG0038@NOG,KOG0475@euNOG	P	chloride channel
1627D_46464_c0_g1_i2_1	3847.GLYMA05G24410.1	5e-10	72	-	-	K17506	1BD7F@strNOG,1DR4Z@virNOG,COG0631@NOG,KOG0698@euNOG	T	phosphatase 2C
1627D_46464_c0_g1_i7_1	4641.GSMUA_Achr6P10370_001	4.5e-102	377.1	-	GO:0005575,GO:0005622,GO:0005623,GO:0005634,GO:0005886,GO:0016020,GO:0043226,GO:0043227,GO:0043229,GO:0043231,GO:0044424,GO:0044464,GO:0071944	K17506	0TS31@lilNOG,1BD7F@strNOG,1DR4Z@virNOG,COG0631@NOG,KOG0698@euNOG	T	Stage II sporulation protein E (SpoIIE)
1627D_46408_c0_g2_i2_1	3847.GLYMA18G03280.1	7e-22	111.3	-	-	K13946	COG0814@NOG,KOG1303@euNOG	E	amino acid
1627D_46425_c2_g1_i1_1	4538.ORGLA03G0004900.1	3.4e-41	174.9	CDKA	GO:0000003,GO:0000910,GO:0003006,GO:0003674,GO:0003824,GO:0004672,GO:0004674,GO:0004693,GO:0005575,GO:0005622,GO:0005623,GO:0005634,GO:0005737,GO:0005829,GO:0005856,GO:0005874,GO:0005881,GO:0005886,GO:0005938,GO:0006139,GO:0006259,GO:0006260,GO:0006261,GO:0006464,GO:0006468,GO:0006725,GO:0006793,GO:0006796,GO:0006807,GO:0006950,GO:0007049,GO:0007275,GO:0008150,GO:0008152,GO:0008284,GO:0008356,GO:…	K02206	0XPP3@NOG,KOG0594@euNOG	D	Cyclin-Dependent Kinase
1627D_46426_c1_g1_i1_1	29760.VIT_18s0001g11390.t01	4.5e-39	167.5	-	GO:0000003,GO:0000975,GO:0001067,GO:0001071,GO:0003006,GO:0003674,GO:0003676,GO:0003677,GO:0003700,GO:0005488,GO:0005575,GO:0005618,GO:0005622,GO:0005623,GO:0005634,GO:0006355,GO:0007275,GO:0008150,GO:0009791,GO:0009888,GO:0009889,GO:0009908,GO:0010468,GO:0010556,GO:0019219,GO:0019222,GO:0022414,GO:0030312,GO:0031323,GO:0031326,GO:0032501,GO:0032502,GO:0035670,GO:0043226,GO:0043227,GO:0043229,GO:…	-	0IXDB@euNOG,0YIVS@NOG,1BQ3X@strNOG,1E3VI@virNOG	K	transcription factor
1627D_46428_c0_g1_i1_1	4641.GSMUA_Achr11P22080_001	2.7e-84	318.5	-	-	-	0TPU6@lilNOG,0XSDS@NOG,1BPTC@strNOG,1DWD7@virNOG,KOG2152@euNOG	D	expressed protein
1627D_46428_c0_g2_i1_1	4641.GSMUA_Achr11P22080_001	2.2e-81	308.1	-	-	-	0TPU6@lilNOG,0XSDS@NOG,1BPTC@strNOG,1DWD7@virNOG,KOG2152@euNOG	D	expressed protein
1627D_46430_c0_g1_i1_1	88036.EFJ33297	7.7e-89	332.8	-	GO:0000166,GO:0001882,GO:0001883,GO:0003674,GO:0005488,GO:0005525,GO:0005575,GO:0005623,GO:0005886,GO:0016020,GO:0017076,GO:0019001,GO:0032549,GO:0032550,GO:0032553,GO:0032555,GO:0032561,GO:0035639,GO:0036094,GO:0043167,GO:0043168,GO:0044464,GO:0071944,GO:0097159,GO:1901265,GO:1901363	K07950	1BDFA@strNOG,1DRCR@virNOG,COG1100@NOG,KOG0070@euNOG	U	ADP-ribosylation factor-like protein
1627D_46441_c0_g1_i1_1	4641.GSMUA_AchrUn_randomP09090_001	6.3e-20	103.2	-	-	-	0J3SR@euNOG,0U0NF@lilNOG,0YU9D@NOG,1BV34@strNOG,1E724@virNOG	-	-
1627D_46445_c0_g2_i1_1	3694.POPTR_0016s14560.1	6.9e-13	79.7	FER	GO:0000003,GO:0003674,GO:0003824,GO:0004672,GO:0005575,GO:0005618,GO:0005623,GO:0005886,GO:0005911,GO:0006464,GO:0006468,GO:0006793,GO:0006796,GO:0006950,GO:0006952,GO:0007275,GO:0008150,GO:0008152,GO:0009506,GO:0009607,GO:0009620,GO:0009791,GO:0009856,GO:0009987,GO:0010483,GO:0016020,GO:0016301,GO:0016310,GO:0016740,GO:0016772,GO:0016773,GO:0019538,GO:0022414,GO:0030054,GO:0030312,GO:0032501,GO:…	-	1BC7H@strNOG,1DQ5N@virNOG,COG0515@NOG,KOG1187@euNOG	T	receptor-like protein kinase
1627D_46455_c1_g1_i1_1	29760.VIT_09s0018g00480.t01	1.1e-09	68.6	-	-	K13459	COG4886@NOG,KOG4658@euNOG	T	resistance protein
1627D_46456_c2_g1_i1_1	4641.GSMUA_Achr3P28990_001	1.2e-65	255.8	-	GO:0005575,GO:0005622,GO:0005623,GO:0005737,GO:0005739,GO:0043226,GO:0043227,GO:0043229,GO:0043231,GO:0044424,GO:0044444,GO:0044464	K03111	0TXQ7@lilNOG,1BR8B@strNOG,1E32I@virNOG,COG0629@NOG,KOG1653@euNOG	L	single-stranded DNA-binding protein
1627D_46456_c2_g1_i2_1	4641.GSMUA_Achr3P28990_001	5.3e-33	145.2	-	GO:0005575,GO:0005622,GO:0005623,GO:0005737,GO:0005739,GO:0043226,GO:0043227,GO:0043229,GO:0043231,GO:0044424,GO:0044444,GO:0044464	K03111	0TXQ7@lilNOG,1BR8B@strNOG,1E32I@virNOG,COG0629@NOG,KOG1653@euNOG	L	single-stranded DNA-binding protein
1627D_46458_c0_g1_i1_1	4641.GSMUA_Achr7P18450_001	1e-157	562.4	-	-	K15688	0TM47@lilNOG,0YF4M@NOG,1BGQD@strNOG,1DQ60@virNOG,KOG1571@euNOG	O	E3 Ubiquitin ligase
1627D_46459_c1_g1_i1_1	4641.GSMUA_Achr5P01740_001	7.3e-219	765.8	-	GO:0005575,GO:0016020	K03511	0TN3D@lilNOG,1BEVD@strNOG,1DSSX@virNOG,COG0389@NOG,KOG2094@euNOG	L	impB/mucB/samB family C-terminal domain
1627D_46471_c0_g1_i1_1	4641.GSMUA_Achr2P14860_001	1.1e-87	329.3	-	-	-	0TUHU@lilNOG,10X8D@NOG,1BK36@strNOG,1DQQF@virNOG,KOG1072@euNOG	S	Inherit from strNOG: F-box Kelch-repeat protein
1627D_46478_c1_g1_i1_1	61853.ENSNLEP00000023914	2.4e-07	62.4	-	-	-	0AMT4@biNOG,0DWVE@chorNOG,0JNE4@euNOG,0UYZ3@maNOG,0VZMV@meNOG,14CT5@opiNOG,1D634@veNOG,COG4409@NOG	G	Inherit from COG: sialidase
1627D_46488_c0_g1_i1_1	4641.GSMUA_Achr7P01010_001	1.4e-168	598.2	-	GO:0005575,GO:0005622,GO:0005623,GO:0005737,GO:0005783,GO:0043226,GO:0043227,GO:0043229,GO:0043231,GO:0044424,GO:0044444,GO:0044464	-	0TTVW@lilNOG,0XP7X@NOG,1BCTA@strNOG,1DQR2@virNOG,KOG2667@euNOG	U	endoplasmic reticulum-Golgi intermediate compartment protein
1627D_46496_c1_g1_i1_1	4641.GSMUA_Achr6P09710_001	3.7e-72	276.9	RBCS	GO:0005575,GO:0005622,GO:0005623,GO:0005737,GO:0009507,GO:0009536,GO:0043226,GO:0043227,GO:0043229,GO:0043231,GO:0044424,GO:0044444,GO:0044464	K01602	0IM2H@euNOG,0TQFG@lilNOG,1BPMV@strNOG,1DVTX@virNOG,COG4451@NOG	C	RuBisCO catalyzes two reactions the carboxylation of D- ribulose 1,5-bisphosphate, the primary event in carbon dioxide fixation, as well as the oxidative fragmentation of the pentose substrate. Both reactions occur simultaneously and in competition at the same active site (By similarity)
1627D_46500_c0_g2_i1_1	3847.GLYMA08G04950.1	1.6e-17	94.7	-	GO:0006950,GO:0007154,GO:0008150,GO:0009267,GO:0009605,GO:0009987,GO:0009991,GO:0010106,GO:0031667,GO:0031668,GO:0031669,GO:0033554,GO:0042594,GO:0044699,GO:0044763,GO:0050896,GO:0051716,GO:0071496	K16276	0XXHF@NOG,1BC19@strNOG,1DPZS@virNOG,KOG1940@euNOG	O	CHY zinc finger
1627D_46504_c0_g1_i1_1	4555.Si028722m	2e-86	326.2	-	-	-	0IUKV@euNOG,0U770@lilNOG,1645S@poaNOG,1C7T3@strNOG,1EMR5@virNOG,COG5076@NOG	B, K	BROMO
1627D_46505_c0_g1_i1_1	59689.fgenesh2_kg.1__4425__AT1G53420.1	5.3e-33	145.2	TESK2	GO:0000003,GO:0001700,GO:0003674,GO:0003824,GO:0004672,GO:0004674,GO:0005575,GO:0005622,GO:0005623,GO:0005634,GO:0005737,GO:0005829,GO:0006464,GO:0006468,GO:0006793,GO:0006796,GO:0006915,GO:0006996,GO:0007010,GO:0007015,GO:0007044,GO:0007045,GO:0007154,GO:0007155,GO:0007160,GO:0007165,GO:0007275,GO:0007276,GO:0007283,GO:0007399,GO:0008150,GO:0008152,GO:0008219,GO:0009790,GO:0009792,GO:0009966,GO:…	K05743,K08287,K08841,K08842	0IF1S@euNOG,COG0515@NOG	T	Testis-specific kinase
1627D_46518_c1_g1_i1_1	4641.GSMUA_Achr6P02100_001	3.3e-300	1036.2	CRY1	GO:0000166,GO:0000302,GO:0000304,GO:0001558,GO:0001882,GO:0001883,GO:0003674,GO:0003824,GO:0004672,GO:0004871,GO:0004872,GO:0005488,GO:0005524,GO:0005575,GO:0005622,GO:0005623,GO:0005634,GO:0005737,GO:0006464,GO:0006468,GO:0006793,GO:0006796,GO:0006873,GO:0006874,GO:0006875,GO:0006950,GO:0006979,GO:0007154,GO:0007165,GO:0007275,GO:0007623,GO:0008150,GO:0008152,GO:0008219,GO:0009314,GO:0009414,GO:…	K12118,K12119	0TKQE@lilNOG,1BHEY@strNOG,1DRR3@virNOG,COG0415@NOG,KOG0133@euNOG	L, T	Blue/Ultraviolet sensing protein C terminal
1627D_46521_c1_g1_i4_1	4641.GSMUA_Achr3P00930_001	4.7e-58	231.1	-	-	K01285	0TRCZ@lilNOG,0Y38A@NOG,1BHJ8@strNOG,1DVF5@virNOG,KOG2183@euNOG	O	Serine carboxypeptidase S28
1627D_46532_c0_g1_i2_1	29760.VIT_00s0252g00030.t01	9e-25	118.2	-	GO:0005575,GO:0005622,GO:0005623,GO:0005737,GO:0009507,GO:0009526,GO:0009528,GO:0009536,GO:0009706,GO:0009941,GO:0016020,GO:0019866,GO:0031090,GO:0031967,GO:0031969,GO:0031975,GO:0042170,GO:0043226,GO:0043227,GO:0043229,GO:0043231,GO:0044422,GO:0044424,GO:0044434,GO:0044435,GO:0044444,GO:0044446,GO:0044464	-	12205@NOG,1BPIK@strNOG,1E1D1@virNOG,KOG4267@euNOG	S	Transmembrane proteins 14C
1627D_46534_c0_g1_i3_1	4113.PGSC0003DMT400085392	1.2e-23	114	-	-	-	0J3GQ@euNOG,0Z05T@NOG,1BUZ1@strNOG,1E6XM@virNOG	-	-
1627D_46551_c0_g1_i1_1	3694.POPTR_0013s11870.1	4e-188	663.3	EMB3003	GO:0005575,GO:0005622,GO:0005623,GO:0005737,GO:0005829,GO:0005840,GO:0005886,GO:0009507,GO:0009526,GO:0009536,GO:0009941,GO:0016020,GO:0022626,GO:0030529,GO:0031967,GO:0031975,GO:0032991,GO:0043226,GO:0043227,GO:0043228,GO:0043229,GO:0043231,GO:0043232,GO:0044422,GO:0044424,GO:0044434,GO:0044435,GO:0044444,GO:0044445,GO:0044446,GO:0044464,GO:0071944	K00627	1BCEC@strNOG,1DQN3@virNOG,COG0508@NOG,KOG0557@euNOG	C	dihydrolipoyllysine-residue acetyltransferase component of pyruvate dehydrogenase
1627D_46538_c0_g2_i1_1	3847.GLYMA05G32650.1	9.7e-151	539.3	-	-	-	0IH0S@euNOG,10MRA@NOG,1BDMV@strNOG,1DRJ3@virNOG	S	expressed protein
1627D_46570_c1_g1_i1_1	4641.GSMUA_Achr6P22660_001	7.3e-183	646.4	-	GO:0005575,GO:0005622,GO:0005623,GO:0005737,GO:0005768,GO:0005794,GO:0005802,GO:0009507,GO:0009536,GO:0043226,GO:0043227,GO:0043229,GO:0043231,GO:0044424,GO:0044444,GO:0044464	-	0IEHV@euNOG,0TPTR@lilNOG,0XQIH@NOG,1BF8I@strNOG,1DT6X@virNOG	S	Protein of unknown function (DUF2921)
1627D_46568_c0_g1_i1_1	3711.Bra017781.1-P	6.6e-102	376.3	-	GO:0005575,GO:0005623,GO:0005886,GO:0016020,GO:0044464,GO:0071944	K03809	0BWEN@braNOG,1BCGC@strNOG,1DQEE@virNOG,COG0655@NOG,KOG3135@euNOG	S	NADPH-dependent FMN reductase
1627D_46581_c1_g2_i1_1	3847.GLYMA01G00560.1	2.7e-154	550.8	ENPP1	GO:0000166,GO:0001558,GO:0001882,GO:0001883,GO:0001932,GO:0001933,GO:0003674,GO:0003824,GO:0004518,GO:0004527,GO:0004528,GO:0004551,GO:0004620,GO:0004622,GO:0005102,GO:0005158,GO:0005488,GO:0005509,GO:0005515,GO:0005524,GO:0005575,GO:0005576,GO:0005615,GO:0005622,GO:0005623,GO:0005737,GO:0005773,GO:0005886,GO:0005887,GO:0005979,GO:0006066,GO:0006082,GO:0006091,GO:0006109,GO:0006139,GO:0006163,GO:…	K01122,K01513,K18398,K18424	COG1524@NOG,KOG2645@euNOG	F	ectonucleotide pyrophosphatase phosphodiesterase
1627D_46582_c0_g1_i2_1	3694.POPTR_0005s23480.1	6.2e-98	363.6	PGUG_00915	GO:0000096,GO:0000097,GO:0003674,GO:0003824,GO:0005575,GO:0005622,GO:0005623,GO:0005634,GO:0005737,GO:0006082,GO:0006139,GO:0006520,GO:0006534,GO:0006555,GO:0006575,GO:0006725,GO:0006732,GO:0006790,GO:0006807,GO:0008150,GO:0008152,GO:0008168,GO:0008172,GO:0008652,GO:0008757,GO:0008898,GO:0009058,GO:0009066,GO:0009067,GO:0009069,GO:0009086,GO:0009116,GO:0009119,GO:0009987,GO:0016053,GO:0016205,GO:…	K00547	0ITI9@euNOG,COG2040@NOG	E	Homocysteine s-methyltransferase
1627D_46508_c0_g1_i1_1	4641.GSMUA_Achr9P06220_001	1e-75	289.3	-	GO:0000003,GO:0000741,GO:0001071,GO:0003674,GO:0003700,GO:0005575,GO:0005622,GO:0005623,GO:0005634,GO:0005737,GO:0005739,GO:0006355,GO:0006996,GO:0006997,GO:0007275,GO:0008150,GO:0009553,GO:0009555,GO:0009566,GO:0009567,GO:0009889,GO:0009987,GO:0010468,GO:0010556,GO:0016043,GO:0019219,GO:0019222,GO:0019953,GO:0022414,GO:0031323,GO:0031326,GO:0032501,GO:0032502,GO:0043226,GO:0043227,GO:0043229,GO:…	K02888	0TPVQ@lilNOG,11TX4@NOG,1BS2I@strNOG,1E3XN@virNOG,KOG1686@euNOG	J	50S ribosomal protein L21
1627D_46510_c0_g1_i3_1	39946.BGIOSGA001358-PA	1.1e-58	232.3	-	GO:0005575,GO:0005622,GO:0005623,GO:0005634,GO:0043226,GO:0043227,GO:0043229,GO:0043231,GO:0044424,GO:0044464	K10870	0TR96@lilNOG,15N15@poaNOG,1BHGI@strNOG,1DVCE@virNOG,COG0468@NOG,KOG1434@euNOG	L	DNA repair protein Rad51
1627D_46511_c0_g2_i1_1	3847.GLYMA11G07175.1	9.2e-09	67.4	-	-	K04730	1BMHT@strNOG,1DZCC@virNOG,COG0515@NOG,KOG1187@euNOG	T	proline-rich receptor-like protein kinase
1627D_46512_c1_g1_i1_1	29760.VIT_07s0005g06030.t01	1.3e-15	87.8	-	-	-	0IRP2@euNOG,0ZXEB@NOG	S	Integrase core domain
1627D_46512_c2_g1_i1_1	29760.VIT_07s0005g06030.t01	7.4e-12	74.7	-	-	-	0IRP2@euNOG,0ZXEB@NOG	S	Integrase core domain
1627D_46526_c0_g1_i1_1	3702.AT5G44785.2	4.9e-55	221.1	-	GO:0005575,GO:0005622,GO:0005623,GO:0005737,GO:0005739,GO:0009507,GO:0009536,GO:0043226,GO:0043227,GO:0043229,GO:0043231,GO:0044424,GO:0044444,GO:0044464	-	0C08E@braNOG,0IKE8@euNOG,0YC5C@NOG,1C0IK@strNOG,1EDBR@virNOG	L	organellar single-stranded dna binding protein 3
1627D_46529_c0_g1_i1_1	39947.LOC_Os03g20930.1	4.3e-22	110.9	-	-	-	0ZK01@NOG,1BVYE@strNOG,1E90P@virNOG,KOG0017@euNOG	S	Inherit from euNOG: Retrotransposon protein
1627D_46530_c0_g1_i1_1	4641.GSMUA_Achr5P21430_001	4.8e-144	516.9	AT2G47590	-	K01669	0TMNX@lilNOG,1BEG4@strNOG,1DSDX@virNOG,COG0415@NOG,KOG0133@euNOG	L, T	FAD binding domain of DNA photolyase
1627D_46540_c2_g2_i2_1	4641.GSMUA_Achr11P16790_001	5.7e-89	335.1	-	GO:0003674,GO:0003824,GO:0004672,GO:0004712,GO:0005575,GO:0005622,GO:0005623,GO:0005634,GO:0005737,GO:0005829,GO:0006464,GO:0006468,GO:0006793,GO:0006796,GO:0008150,GO:0008152,GO:0009987,GO:0016301,GO:0016310,GO:0016740,GO:0016772,GO:0016773,GO:0019538,GO:0036211,GO:0043170,GO:0043226,GO:0043227,GO:0043229,GO:0043231,GO:0043412,GO:0044237,GO:0044238,GO:0044260,GO:0044267,GO:0044424,GO:0044444,GO:…	-	0U1ZK@lilNOG,1BCHH@strNOG,1DQFG@virNOG,COG0515@NOG,KOG0192@euNOG	T	STYKc
1627D_46555_c0_g2_i1_1	51453.JGI72907	4.2e-10	71.6	-	-	-	0J77V@euNOG,0ZJXB@NOG	S	WSC domain
1627D_46557_c1_g1_i1_1	3694.POPTR_0008s04920.1	3.4e-07	61.6	DHAR3	GO:0003674,GO:0003824,GO:0005575,GO:0005622,GO:0005623,GO:0005737,GO:0006464,GO:0008150,GO:0008152,GO:0009507,GO:0009526,GO:0009532,GO:0009536,GO:0009570,GO:0009941,GO:0009987,GO:0010731,GO:0015036,GO:0015037,GO:0015038,GO:0016209,GO:0016491,GO:0016667,GO:0016672,GO:0019538,GO:0031967,GO:0031975,GO:0036211,GO:0043170,GO:0043226,GO:0043227,GO:0043229,GO:0043231,GO:0043412,GO:0044237,GO:0044238,GO:…	-	0INGY@euNOG,10FKA@NOG,1C6NZ@strNOG,1EKJR@virNOG	O	Glutathione S-transferase
1627D_46562_c0_g1_i1_1	4641.GSMUA_Achr11P10370_001	9.5e-80	302	-	GO:0005575,GO:0005622,GO:0005623,GO:0005737,GO:0009507,GO:0009526,GO:0009536,GO:0009941,GO:0031967,GO:0031975,GO:0043226,GO:0043227,GO:0043229,GO:0043231,GO:0044422,GO:0044424,GO:0044434,GO:0044435,GO:0044444,GO:0044446,GO:0044464	K13347,K13348	0TSC9@lilNOG,11SYH@NOG,1BDKX@strNOG,1DRI3@virNOG,KOG1944@euNOG	S	Mpv17 PMP22 family protein, expressed
1627D_46576_c0_g1_i1_1	39947.LOC_Os01g54880.1	7.1e-48	196.4	-	-	K08288	0TX4D@lilNOG,0XPE3@NOG,15U7X@poaNOG,1BS6Y@strNOG,1E423@virNOG,KOG2397@euNOG	T	Inherit from strNOG: Glucosidase 2 subunit
1627D_46589_c0_g1_i2_1	4558.Sb01g016840.1	5.2e-189	666	-	-	-	0TKSE@lilNOG,0XP7K@NOG,15HJW@poaNOG,1BDB4@strNOG,1DR8J@virNOG,KOG2592@euNOG	S	Serine incorporator (Serinc)
1627D_46595_c0_g1_i1_1	3694.POPTR_0001s00570.1	0	1265.8	-	GO:0000166,GO:0001882,GO:0001883,GO:0003674,GO:0005488,GO:0005524,GO:0005575,GO:0005622,GO:0005623,GO:0005737,GO:0005739,GO:0008150,GO:0010035,GO:0010038,GO:0017076,GO:0030554,GO:0032549,GO:0032550,GO:0032553,GO:0032555,GO:0032559,GO:0035639,GO:0036094,GO:0042221,GO:0043167,GO:0043168,GO:0043226,GO:0043227,GO:0043229,GO:0043231,GO:0044424,GO:0044444,GO:0044464,GO:0046686,GO:0050896,GO:0097159,GO:…	K02355	1BJ3A@strNOG,1DX0G@virNOG,COG0480@NOG,KOG0465@euNOG	J	elongation factor G
1627D_46597_c0_g1_i1_1	4641.GSMUA_Achr4P05790_001	1.4e-07	64.7	ACA10	GO:0000003,GO:0000166,GO:0000322,GO:0000323,GO:0000324,GO:0000329,GO:0000331,GO:0001882,GO:0001883,GO:0003674,GO:0003824,GO:0005215,GO:0005388,GO:0005488,GO:0005509,GO:0005515,GO:0005516,GO:0005524,GO:0005575,GO:0005622,GO:0005623,GO:0005737,GO:0005773,GO:0005774,GO:0005886,GO:0005911,GO:0006139,GO:0006152,GO:0006163,GO:0006195,GO:0006200,GO:0006725,GO:0006753,GO:0006793,GO:0006796,GO:0006807,GO:…	K01537,K05850	0XNNC@NOG,KOG0204@euNOG	P	ATPase, Ca transporting, plasma membrane
1627D_46597_c0_g1_i2_1	4641.GSMUA_Achr4P05790_001	1.4e-07	64.7	ACA10	GO:0000003,GO:0000166,GO:0000322,GO:0000323,GO:0000324,GO:0000329,GO:0000331,GO:0001882,GO:0001883,GO:0003674,GO:0003824,GO:0005215,GO:0005388,GO:0005488,GO:0005509,GO:0005515,GO:0005516,GO:0005524,GO:0005575,GO:0005622,GO:0005623,GO:0005737,GO:0005773,GO:0005774,GO:0005886,GO:0005911,GO:0006139,GO:0006152,GO:0006163,GO:0006195,GO:0006200,GO:0006725,GO:0006753,GO:0006793,GO:0006796,GO:0006807,GO:…	K01537,K05850	0XNNC@NOG,KOG0204@euNOG	P	ATPase, Ca transporting, plasma membrane
1627D_46604_c0_g1_i1_1	4555.Si007496m	2e-64	251.5	-	GO:0005575,GO:0005622,GO:0005623,GO:0005737,GO:0005856,GO:0009536,GO:0043226,GO:0043227,GO:0043228,GO:0043229,GO:0043231,GO:0043232,GO:0044424,GO:0044444,GO:0044464	K05759	0TY78@lilNOG,126PD@NOG,15VFF@poaNOG,1BS7P@strNOG,1E367@virNOG,KOG1755@euNOG	Z	Binds to actin and affects the structure of the cytoskeleton. At high concentrations, profilin prevents the polymerization of actin, whereas it enhances it at low concentrations (By similarity)
1627D_46618_c0_g1_i1_1	4641.GSMUA_AchrUn_randomP14040_001	9.8e-98	362.5	-	GO:0005575,GO:0005623,GO:0005886,GO:0006950,GO:0006979,GO:0007275,GO:0008150,GO:0009555,GO:0016020,GO:0032501,GO:0032502,GO:0044464,GO:0044699,GO:0044707,GO:0048229,GO:0048856,GO:0050896,GO:0071944	-	0IGHN@euNOG,0TWB7@lilNOG,11KVB@NOG,1BH47@strNOG,1DV0C@virNOG	-	-
1627D_46621_c0_g1_i1_1	4577.GRMZM2G005753_P04	5.5e-12	75.5	-	GO:0000139,GO:0003674,GO:0005488,GO:0005515,GO:0005575,GO:0005622,GO:0005623,GO:0005737,GO:0005783,GO:0005789,GO:0005794,GO:0005856,GO:0008092,GO:0008150,GO:0009605,GO:0009606,GO:0009628,GO:0009629,GO:0009630,GO:0009958,GO:0012505,GO:0016020,GO:0031090,GO:0032501,GO:0042175,GO:0043226,GO:0043227,GO:0043228,GO:0043229,GO:0043231,GO:0043232,GO:0044422,GO:0044424,GO:0044425,GO:0044431,GO:0044432,GO:…	-	0TXFT@lilNOG,15UMC@poaNOG,1BC3Q@strNOG,1DQDI@virNOG,COG0484@NOG,KOG0713@euNOG	O	DnaJ domain
1627D_46621_c3_g1_i2_1	29760.VIT_01s0011g03790.t01	1.9e-82	311.2	-	GO:0000139,GO:0003674,GO:0005488,GO:0005515,GO:0005575,GO:0005622,GO:0005623,GO:0005737,GO:0005783,GO:0005789,GO:0005794,GO:0005856,GO:0008092,GO:0008150,GO:0009605,GO:0009606,GO:0009628,GO:0009629,GO:0009630,GO:0009958,GO:0012505,GO:0016020,GO:0031090,GO:0032501,GO:0042175,GO:0043226,GO:0043227,GO:0043228,GO:0043229,GO:0043231,GO:0043232,GO:0044422,GO:0044424,GO:0044425,GO:0044431,GO:0044432,GO:…	-	1BC3Q@strNOG,1DQDI@virNOG,COG0484@NOG,KOG0713@euNOG	O	chaperone protein DnaJ
1627D_46621_c3_g2_i1_1	4558.Sb08g017710.1	3e-174	617.1	-	GO:0000139,GO:0003674,GO:0005488,GO:0005515,GO:0005575,GO:0005622,GO:0005623,GO:0005737,GO:0005783,GO:0005789,GO:0005794,GO:0005856,GO:0008092,GO:0008150,GO:0009605,GO:0009606,GO:0009628,GO:0009629,GO:0009630,GO:0009958,GO:0012505,GO:0016020,GO:0031090,GO:0032501,GO:0042175,GO:0043226,GO:0043227,GO:0043228,GO:0043229,GO:0043231,GO:0043232,GO:0044422,GO:0044424,GO:0044425,GO:0044431,GO:0044432,GO:…	-	0TXFT@lilNOG,15UMC@poaNOG,1BC3Q@strNOG,1DQDI@virNOG,COG0484@NOG,KOG0713@euNOG	O	DnaJ domain
1627D_46633_c0_g1_i1_1	39946.BGIOSGA015833-PA	2.7e-18	99	-	-	-	0IN14@euNOG,0U6IB@lilNOG,0XRNE@NOG,163JZ@poaNOG,1C6JP@strNOG,1EKGD@virNOG	S	Inherit from NOG: Centlein, centrosomal protein
1627D_46636_c0_g1_i1_1	4513.MLOC_13772.1	2.4e-36	159.1	-	GO:0005575,GO:0005622,GO:0005623,GO:0005737,GO:0005886,GO:0009507,GO:0009536,GO:0016020,GO:0043226,GO:0043227,GO:0043229,GO:0043231,GO:0044424,GO:0044444,GO:0044464,GO:0071944	-	0IZNE@euNOG,0TYK4@lilNOG,128JS@NOG,15VU7@poaNOG,1BT7T@strNOG,1E53I@virNOG	-	-
1627D_46648_c1_g1_i1_1	4533.OB04G29200.1	1.2e-10	73.9	-	-	-	0JU1X@euNOG,0U4JG@lilNOG,107AE@NOG,161YS@poaNOG,1C37D@strNOG,1EGI7@virNOG	-	-
1627D_46651_c0_g2_i1_1	4641.GSMUA_Achr7P15470_001	4.8e-16	90.1	-	GO:0005575,GO:0005622,GO:0005623,GO:0005737,GO:0009507,GO:0009536,GO:0043226,GO:0043227,GO:0043229,GO:0043231,GO:0044424,GO:0044444,GO:0044464	K17710	0TUFQ@lilNOG,0Z7Z7@NOG,1BCY2@strNOG,1DQVT@virNOG,KOG4197@euNOG	S	PPR repeat
1627D_46652_c3_g1_i1_1	4641.GSMUA_Achr4P20480_001	6.4e-108	396.4	-	GO:0000151,GO:0005575,GO:0005622,GO:0005623,GO:0005634,GO:0019005,GO:0031461,GO:0032991,GO:0043226,GO:0043227,GO:0043229,GO:0043231,GO:0043234,GO:0044424,GO:0044464	K10268	0TXJA@lilNOG,0XQ54@NOG,1BMFY@strNOG,1DZAT@virNOG,KOG1947@euNOG	S	LRR
1627D_46652_c3_g2_i1_1	4641.GSMUA_Achr4P20480_001	5.9e-78	297.7	-	GO:0000151,GO:0005575,GO:0005622,GO:0005623,GO:0005634,GO:0019005,GO:0031461,GO:0032991,GO:0043226,GO:0043227,GO:0043229,GO:0043231,GO:0043234,GO:0044424,GO:0044464	K10268	0TXJA@lilNOG,0XQ54@NOG,1BMFY@strNOG,1DZAT@virNOG,KOG1947@euNOG	S	LRR
1627D_46652_c5_g1_i2_1	4641.GSMUA_Achr7P17290_001	3.4e-100	370.5	-	-	-	0TR9K@lilNOG,0XTBJ@NOG,1BC6V@strNOG,1DQ53@virNOG,KOG3345@euNOG	S	Hepatocellular carcinoma-associated antigen 59
1627D_46653_c1_g1_i2_1	4081.Solyc03g113930.1.1	2.3e-58	231.1	-	GO:0005575,GO:0005622,GO:0005623,GO:0005737,GO:0005783,GO:0006950,GO:0008150,GO:0009266,GO:0009408,GO:0009628,GO:0043226,GO:0043227,GO:0043229,GO:0043231,GO:0044424,GO:0044444,GO:0044464,GO:0050896	K13993	1BQYT@strNOG,1E2SJ@virNOG,COG0071@NOG,KOG0710@euNOG	O	kDa class IV heat shock
1627D_46622_c1_g1_i2_1	3694.POPTR_0002s12010.1	2.7e-17	93.2	-	GO:0001071,GO:0003674,GO:0003676,GO:0003677,GO:0003700,GO:0005488,GO:0005575,GO:0005622,GO:0005623,GO:0005634,GO:0006355,GO:0006950,GO:0006970,GO:0006979,GO:0008150,GO:0008152,GO:0009266,GO:0009314,GO:0009409,GO:0009414,GO:0009415,GO:0009416,GO:0009611,GO:0009628,GO:0009642,GO:0009644,GO:0009651,GO:0009719,GO:0009725,GO:0009737,GO:0009889,GO:0009890,GO:0009892,GO:0009987,GO:0010033,GO:0010035,GO:…	-	1BRVZ@strNOG,1E3QX@virNOG,COG5048@NOG,KOG1721@euNOG	K	Zinc finger protein
1627D_46664_c0_g1_i1_1	4533.OB04G10550.1	1.7e-19	102.1	-	-	-	COG4886@NOG,KOG4658@euNOG	T	resistance protein
1627D_46667_c0_g1_i1_1	4641.GSMUA_Achr7P10880_001	3e-191	674.1	OSI_06667	GO:0000003,GO:0003006,GO:0005575,GO:0005622,GO:0005623,GO:0005737,GO:0006996,GO:0007275,GO:0008150,GO:0009507,GO:0009536,GO:0009657,GO:0009658,GO:0009790,GO:0009791,GO:0009793,GO:0009987,GO:0010098,GO:0010154,GO:0016043,GO:0022414,GO:0032501,GO:0032502,GO:0043226,GO:0043227,GO:0043229,GO:0043231,GO:0044424,GO:0044444,GO:0044464,GO:0044699,GO:0044707,GO:0044763,GO:0044767,GO:0048316,GO:0048608,GO:…	-	0IDZM@euNOG,0TNXJ@lilNOG,1BBV6@strNOG,1DPTW@virNOG,COG0037@NOG	D	PP-loop family
1627D_46667_c0_g1_i2_1	4641.GSMUA_Achr7P10880_001	3e-122	444.9	OSI_06667	GO:0000003,GO:0003006,GO:0005575,GO:0005622,GO:0005623,GO:0005737,GO:0006996,GO:0007275,GO:0008150,GO:0009507,GO:0009536,GO:0009657,GO:0009658,GO:0009790,GO:0009791,GO:0009793,GO:0009987,GO:0010098,GO:0010154,GO:0016043,GO:0022414,GO:0032501,GO:0032502,GO:0043226,GO:0043227,GO:0043229,GO:0043231,GO:0044424,GO:0044444,GO:0044464,GO:0044699,GO:0044707,GO:0044763,GO:0044767,GO:0048316,GO:0048608,GO:…	-	0IDZM@euNOG,0TNXJ@lilNOG,1BBV6@strNOG,1DPTW@virNOG,COG0037@NOG	D	PP-loop family
1627D_46680_c0_g2_i1_1	29760.VIT_13s0073g00080.t01	3.7e-199	700.7	OSI_37535	-	-	0Z7Z7@NOG,1BJYN@strNOG,1E0D4@virNOG,KOG4197@euNOG	S	Pentatricopeptide repeat-containing protein
1627D_46681_c1_g1_i1_1	4555.Si010522m	1.5e-50	204.5	-	-	K11507	0IVAZ@euNOG,0TTSD@lilNOG,11SYY@NOG,15URS@poaNOG,1BPI4@strNOG,1E0FQ@virNOG	S	Pfam:Cenp-O
1627D_46681_c2_g1_i4_1	4558.Sb01g022170.1	2.1e-46	191.8	-	-	K11507	0IVAZ@euNOG,0TTSD@lilNOG,11SYY@NOG,15URS@poaNOG,1BPI4@strNOG,1E0FQ@virNOG	S	Pfam:Cenp-O
1627D_46681_c2_g2_i1_1	29760.VIT_04s0008g02440.t01	4.3e-17	92.4	-	-	K11507	0IVAZ@euNOG,11SYY@NOG,1BPI4@strNOG,1E0FQ@virNOG	S	Pfam:Cenp-O
1627D_46608_c0_g1_i1_1	4641.GSMUA_Achr6P25360_001	7e-299	1032.3	-	GO:0000003,GO:0000902,GO:0000904,GO:0003006,GO:0005575,GO:0005622,GO:0005623,GO:0005737,GO:0005829,GO:0005886,GO:0005911,GO:0008150,GO:0009506,GO:0009653,GO:0009826,GO:0009846,GO:0009856,GO:0009860,GO:0009932,GO:0009987,GO:0016020,GO:0016043,GO:0016049,GO:0022414,GO:0030054,GO:0030154,GO:0032501,GO:0032502,GO:0032989,GO:0040007,GO:0044424,GO:0044444,GO:0044464,GO:0044699,GO:0044703,GO:0044706,GO:…	K17637	0TV43@lilNOG,0XSY3@NOG,1BKZQ@strNOG,1DYV9@virNOG,KOG2347@euNOG	U	Inherit from strNOG: exocyst complex component
1627D_46609_c0_g1_i1_1	4641.GSMUA_Achr10P07610_001	8.1e-69	265.8	-	-	-	0IWS4@euNOG,0TKY9@lilNOG,0Y2NN@NOG,1BHM1@strNOG,1DRTY@virNOG	S	B-box zinc finger family protein
1627D_46610_c1_g1_i3_1	39947.LOC_Os09g15800.1	6.9e-306	1055.4	-	-	-	0TXQV@lilNOG,0Z7Z7@NOG,15TUZ@poaNOG,1BEZW@strNOG,1DSXY@virNOG,KOG4197@euNOG	S	PPR repeat
1627D_46614_c0_g1_i1_1	4641.GSMUA_Achr7P15700_001	4.4e-36	157.1	OSI_24381	-	-	0J0DH@euNOG,0U0CE@lilNOG,124KJ@NOG,1BU52@strNOG,1E61W@virNOG	-	-
1627D_46639_c0_g2_i1_1	3694.POPTR_0017s06230.1	1.5e-37	162.5	-	-	K18401	0IX4D@euNOG,0Y1DG@NOG,1BSR6@strNOG,1E3B4@virNOG	-	-
1627D_46645_c0_g1_i1_1	4533.OB01G47900.1	2.4e-77	295.4	-	-	-	0TSTG@lilNOG,11PGT@NOG,15PKI@poaNOG,1BBSQ@strNOG,1DPRD@virNOG,KOG0149@euNOG	S	RNA recognition motif. (a.k.a. RRM, RBD, or RNP domain)
1627D_46646_c0_g1_i1_1	5664.LmjF.35.0540	1.1e-12	80.1	-	-	-	0IGIF@euNOG,0XQS3@NOG	S	AHNAK nucleoprotein
1627D_46655_c2_g1_i1_1	4555.Si021945m	5.8e-16	91.3	-	-	-	0JXG3@euNOG,0U1GY@lilNOG,10409@NOG,15YTH@poaNOG,1BWQJ@strNOG,1E90B@virNOG	-	-
1627D_46661_c0_g1_i1_1	3847.GLYMA03G35180.2	2.3e-49	201.4	-	-	-	11UWC@NOG,1BSVP@strNOG,1E4QS@virNOG,KOG3173@euNOG	S	zinc finger A20 and AN1 domain-containing stress-associated protein
1627D_46671_c0_g1_i2_1	29760.VIT_15s0046g01510.t01	1.1e-38	167.9	-	GO:0005575,GO:0005622,GO:0005623,GO:0005634,GO:0008150,GO:0009314,GO:0009416,GO:0009628,GO:0009639,GO:0010114,GO:0043226,GO:0043227,GO:0043229,GO:0043231,GO:0044424,GO:0044464,GO:0050896	-	0IH2K@euNOG,0YD15@NOG,1BHB3@strNOG,1DV76@virNOG	S	BTB POZ domain-containing protein
1627D_46671_c0_g1_i3_1	29760.VIT_02s0025g00880.t01	1.5e-216	758.1	-	-	-	0IH2K@euNOG,0YD15@NOG,1BHB3@strNOG,1DV76@virNOG	S	BTB POZ domain-containing protein
1627D_46691_c0_g1_i2_1	4113.PGSC0003DMT400061009	2.1e-11	74.7	OSI_10540	-	-	0J50A@euNOG,0Y0HG@NOG,1BSZI@strNOG,1E4VB@virNOG	-	-
1627D_46691_c2_g1_i1_1	4641.GSMUA_Achr6P05780_001	1.1e-45	191	MBTPS1	GO:0003674,GO:0003824,GO:0004175,GO:0004252,GO:0005575,GO:0005622,GO:0005623,GO:0005737,GO:0005794,GO:0006508,GO:0006629,GO:0006950,GO:0006970,GO:0006972,GO:0008150,GO:0008152,GO:0008233,GO:0008236,GO:0009628,GO:0009651,GO:0016787,GO:0017171,GO:0019538,GO:0042538,GO:0043170,GO:0043226,GO:0043227,GO:0043229,GO:0043231,GO:0044238,GO:0044424,GO:0044444,GO:0044464,GO:0044710,GO:0050896,GO:0070011,GO:…	K08653	0TMB0@lilNOG,1BE6T@strNOG,1DS4S@virNOG,COG1404@NOG,KOG4266@euNOG	O	Subtilase family
1627D_46692_c0_g1_i2_1	4641.GSMUA_Achr11P21710_001	1.2e-202	711.8	METG	GO:0005575,GO:0005622,GO:0005623,GO:0005737,GO:0044424,GO:0044464	K01874,K01894,K04567,K06878,K15437,K19044	COG0073@NOG	J	Is required not only for elongation of protein synthesis but also for the initiation of all mRNA translation through initiator tRNA(fMet) aminoacylation (By similarity)
1627D_46695_c6_g1_i1_1	4641.GSMUA_Achr10P00970_001	7.6e-08	61.6	-	GO:0003674,GO:0003779,GO:0003785,GO:0005488,GO:0005515,GO:0005575,GO:0005622,GO:0005623,GO:0005737,GO:0005856,GO:0008092,GO:0008150,GO:0010638,GO:0016020,GO:0031209,GO:0032956,GO:0032970,GO:0032991,GO:0033043,GO:0043226,GO:0043228,GO:0043229,GO:0043232,GO:0043234,GO:0044424,GO:0044444,GO:0044464,GO:0048518,GO:0048522,GO:0050789,GO:0050794,GO:0051125,GO:0051127,GO:0051128,GO:0051130,GO:0051493,GO:…	-	0IIJ0@euNOG,0TWBJ@lilNOG,0XRBQ@NOG,1BKF9@strNOG,1DYBP@virNOG	S	SCAR-like protein
1627D_46697_c0_g1_i2_1	29760.VIT_17s0000g05450.t01	2.8e-137	494.6	-	-	K12866	0XQF0@NOG,1C62Y@strNOG,1EK0U@virNOG,KOG4672@euNOG	S	WW domain binding protein 11
1627D_46705_c0_g1_i3_1	4641.GSMUA_Achr5P22570_001	1.8e-171	609	-	GO:0000086,GO:0000278,GO:0005575,GO:0005622,GO:0005623,GO:0005634,GO:0007049,GO:0007275,GO:0008150,GO:0009653,GO:0009888,GO:0009933,GO:0009934,GO:0009987,GO:0016020,GO:0022402,GO:0022603,GO:0032501,GO:0032502,GO:0043226,GO:0043227,GO:0043229,GO:0043231,GO:0044424,GO:0044464,GO:0044699,GO:0044707,GO:0044763,GO:0044767,GO:0044770,GO:0044772,GO:0048507,GO:0048509,GO:0048513,GO:0048532,GO:0048731,GO:…	-	0TQR1@lilNOG,1BFDI@strNOG,1DTBP@virNOG,COG0457@NOG,KOG0619@euNOG,KOG1124@euNOG	T	TPR
1627D_46716_c3_g1_i1_1	39947.LOC_Os06g47730.1	1.4e-24	117.5	-	-	-	0U3FM@lilNOG,1BQR6@strNOG,1DU8Z@virNOG,COG2801@NOG,KOG0017@euNOG	L	Retrotransposon protein
1627D_46716_c6_g1_i1_1	39947.LOC_Os08g43110.1	8.4e-20	101.3	-	-	-	1BQR6@strNOG,1DU8Z@virNOG,COG2801@NOG,KOG0017@euNOG	L	Retrotransposon protein
1627D_46731_c1_g1_i2_1	15368.BRADI2G58410.1	5.5e-188	662.9	-	-	-	0IED1@euNOG,0TSH1@lilNOG,0XRXE@NOG,15RRN@poaNOG,1BFQF@strNOG,1DTNH@virNOG	S	Pfam:DUF185
1627D_46734_c0_g1_i1_1	4641.GSMUA_Achr6P24310_001	6.6e-181	639.4	-	GO:0005575,GO:0005622,GO:0005623,GO:0005634,GO:0043226,GO:0043227,GO:0043229,GO:0043231,GO:0044424,GO:0044464	-	0IPGZ@euNOG,0TMJN@lilNOG,11JS8@NOG,1BC6G@strNOG,1DQ4S@virNOG	K	GRAS domain family
1627D_46722_c0_g1_i1_1	3847.GLYMA16G17320.1	5.3e-09	67.4	-	GO:0005575,GO:0005622,GO:0005623,GO:0005737,GO:0009507,GO:0009526,GO:0009536,GO:0009941,GO:0031967,GO:0031975,GO:0043226,GO:0043227,GO:0043229,GO:0043231,GO:0044422,GO:0044424,GO:0044434,GO:0044435,GO:0044444,GO:0044446,GO:0044464	-	0IKUS@euNOG,1BFIQ@strNOG,1DTGT@virNOG,COG0687@NOG	E	Inherit from COG: polyamine binding
1627D_46722_c0_g1_i4_1	3847.GLYMA16G08170.2	4.8e-08	64.3	-	GO:0005575,GO:0005622,GO:0005623,GO:0005737,GO:0009507,GO:0009526,GO:0009536,GO:0009941,GO:0031967,GO:0031975,GO:0043226,GO:0043227,GO:0043229,GO:0043231,GO:0044422,GO:0044424,GO:0044434,GO:0044435,GO:0044444,GO:0044446,GO:0044464	-	0IKUS@euNOG,1BFIQ@strNOG,1DTGT@virNOG,COG0687@NOG	E	Inherit from COG: polyamine binding
1627D_46722_c0_g2_i1_1	4555.Si009817m	5.3e-172	609.8	-	GO:0005575,GO:0005622,GO:0005623,GO:0005737,GO:0009507,GO:0009526,GO:0009536,GO:0009941,GO:0031967,GO:0031975,GO:0043226,GO:0043227,GO:0043229,GO:0043231,GO:0044422,GO:0044424,GO:0044434,GO:0044435,GO:0044444,GO:0044446,GO:0044464	-	0IKUS@euNOG,0TKMB@lilNOG,15N5I@poaNOG,1BFIQ@strNOG,1DTGT@virNOG,COG0687@NOG	E	Inherit from COG: polyamine binding
1627D_46763_c0_g1_i2_1	59689.fgenesh2_kg.7__3554__AT5G38560.1	2.9e-08	66.2	-	GO:0005575,GO:0005623,GO:0005886,GO:0016020,GO:0044464,GO:0071944	-	0BRYP@braNOG,1BD8R@strNOG,1DR6B@virNOG,COG0515@NOG,KOG1187@euNOG	T	STYKc
1627D_46764_c2_g1_i1_1	4558.Sb01g046810.1	3.8e-24	116.7	-	GO:0000082,GO:0000278,GO:0005575,GO:0005622,GO:0005623,GO:0005634,GO:0005737,GO:0006139,GO:0006259,GO:0006260,GO:0006261,GO:0006725,GO:0006807,GO:0007049,GO:0008150,GO:0008152,GO:0009058,GO:0009059,GO:0009987,GO:0022402,GO:0022403,GO:0034641,GO:0034645,GO:0042023,GO:0043170,GO:0043226,GO:0043227,GO:0043229,GO:0043231,GO:0044237,GO:0044238,GO:0044249,GO:0044260,GO:0044424,GO:0044464,GO:0044699,GO:…	K04683,K09392	0TX12@lilNOG,0Y9QP@NOG,15SHM@poaNOG,1BGY3@strNOG,1DUUR@virNOG,KOG2829@euNOG	K	Transcription factor DP
1627D_46767_c3_g1_i3_1	4641.GSMUA_Achr8P08090_001	1.5e-125	455.7	-	GO:0003674,GO:0003824,GO:0005215,GO:0005575,GO:0005622,GO:0005623,GO:0005737,GO:0005739,GO:0005740,GO:0005743,GO:0005744,GO:0006139,GO:0006152,GO:0006163,GO:0006195,GO:0006200,GO:0006605,GO:0006626,GO:0006725,GO:0006753,GO:0006793,GO:0006796,GO:0006807,GO:0006810,GO:0006839,GO:0006886,GO:0006996,GO:0007005,GO:0008104,GO:0008150,GO:0008152,GO:0008320,GO:0008565,GO:0009056,GO:0009116,GO:0009117,GO:…	K17804	0TMZX@lilNOG,0Y5IK@NOG,1BCQ1@strNOG,1DQMS@virNOG,KOG2580@euNOG	U	Tim44-like domain
1627D_46768_c0_g1_i1_1	294747.XP_002546498.1	9.5e-09	67	SPT8	GO:0000122,GO:0000123,GO:0000124,GO:0000228,GO:0000785,GO:0000790,GO:0000988,GO:0000989,GO:0003674,GO:0003712,GO:0005488,GO:0005515,GO:0005575,GO:0005622,GO:0005623,GO:0005634,GO:0005654,GO:0005694,GO:0005737,GO:0005829,GO:0006325,GO:0006338,GO:0006355,GO:0006357,GO:0006464,GO:0006473,GO:0006475,GO:0006996,GO:0008134,GO:0008150,GO:0008152,GO:0009889,GO:0009890,GO:0009891,GO:0009892,GO:0009893,GO:…	K11360	03KMB@ascNOG,0II3H@euNOG,0PHS7@fuNOG,0XRB2@NOG,12U5W@opiNOG,199A8@saccNOG	K	Subunit of the saga transcriptional regulatory complex
1627D_46712_c0_g1_i2_1	15368.BRADI2G42310.1	2.2e-64	250.8	-	GO:0006139,GO:0006725,GO:0006807,GO:0008150,GO:0008152,GO:0009451,GO:0009987,GO:0016070,GO:0034641,GO:0043170,GO:0043412,GO:0044237,GO:0044238,GO:0044260,GO:0046483,GO:0071704,GO:0090304,GO:1901360	-	0TJY9@lilNOG,0Z7Z7@NOG,15GSC@poaNOG,1BCZE@strNOG,1DQX1@virNOG,KOG4197@euNOG	S	PPR repeat
1627D_46712_c2_g1_i1_1	29760.VIT_19s0085g00220.t01	4e-89	333.6	OSI_36980	-	-	0Z7Z7@NOG,1BI70@strNOG,1DW40@virNOG,KOG4197@euNOG	S	pentatricopeptide
1627D_46723_c3_g1_i1_1	59689.scaffold_702057.1	2.5e-17	92.8	-	GO:0000902,GO:0000904,GO:0006139,GO:0006259,GO:0006260,GO:0006261,GO:0006725,GO:0006807,GO:0007049,GO:0007275,GO:0008150,GO:0008152,GO:0008544,GO:0009058,GO:0009059,GO:0009653,GO:0009888,GO:0009913,GO:0009987,GO:0010026,GO:0010090,GO:0010091,GO:0016043,GO:0016049,GO:0022402,GO:0030154,GO:0030855,GO:0032501,GO:0032502,GO:0032989,GO:0034641,GO:0034645,GO:0040007,GO:0042023,GO:0043170,GO:0043588,GO:…	K03364	0C837@braNOG,0IMNX@euNOG,1C6HM@strNOG,1EKEA@virNOG,COG2319@NOG	D	fizzy-related 2
1627D_46728_c0_g1_i1_1	4641.GSMUA_Achr3P05800_001	3.2e-51	207.6	-	GO:0001071,GO:0001666,GO:0003032,GO:0003674,GO:0003700,GO:0005575,GO:0005622,GO:0005623,GO:0005634,GO:0005886,GO:0006355,GO:0006950,GO:0008150,GO:0009593,GO:0009628,GO:0009889,GO:0010468,GO:0010556,GO:0016020,GO:0019219,GO:0019222,GO:0031323,GO:0031326,GO:0036293,GO:0042221,GO:0043226,GO:0043227,GO:0043229,GO:0043231,GO:0044424,GO:0044464,GO:0050789,GO:0050794,GO:0050896,GO:0051171,GO:0051252,GO:…	K09286	0IWFM@euNOG,0YERP@NOG,1BITX@strNOG,1DWR4@virNOG	K	Transcription factor
1627D_46739_c1_g1_i1_1	4558.Sb03g007330.1	2.9e-72	278.1	-	-	-	0IF74@euNOG,0TP3K@lilNOG,11UE2@NOG,15JV8@poaNOG,1BCKG@strNOG,1DQI5@virNOG	S	S1/P1 Nuclease
1627D_46739_c2_g1_i5_1	4555.Si035334m	1.1e-53	217.2	-	GO:0000003,GO:0001071,GO:0003674,GO:0003700,GO:0005575,GO:0005622,GO:0005623,GO:0005634,GO:0005911,GO:0006355,GO:0008150,GO:0009506,GO:0009566,GO:0009567,GO:0009889,GO:0010468,GO:0010556,GO:0019219,GO:0019222,GO:0019953,GO:0022414,GO:0030054,GO:0031323,GO:0031326,GO:0043226,GO:0043227,GO:0043229,GO:0043231,GO:0044424,GO:0044464,GO:0044699,GO:0044702,GO:0050789,GO:0050794,GO:0051171,GO:0051252,GO:…	-	0IGJY@euNOG,0TZCU@lilNOG,11B0G@NOG,15WR4@poaNOG,1BH8X@strNOG,1DV53@virNOG	K	Inherit from strNOG: transcription factor
1627D_46739_c2_g1_i6_1	3694.POPTR_0002s14430.1	3e-40	172.6	-	GO:0000003,GO:0001071,GO:0003674,GO:0003700,GO:0005575,GO:0005622,GO:0005623,GO:0005634,GO:0005911,GO:0006355,GO:0008150,GO:0009506,GO:0009566,GO:0009567,GO:0009889,GO:0010468,GO:0010556,GO:0019219,GO:0019222,GO:0019953,GO:0022414,GO:0030054,GO:0031323,GO:0031326,GO:0043226,GO:0043227,GO:0043229,GO:0043231,GO:0044424,GO:0044464,GO:0044699,GO:0044702,GO:0050789,GO:0050794,GO:0051171,GO:0051252,GO:…	-	0IGJY@euNOG,11B0G@NOG,1BH8X@strNOG,1DV53@virNOG	K	Transcription factor
1627D_46740_c6_g1_i1_1	29760.VIT_02s0012g02660.t01	1.9e-181	641	-	-	K03039	0XPG9@NOG,1BJD8@strNOG,1DXAP@virNOG,KOG2908@euNOG	O	26S proteasome non-ATPase regulatory subunit
1627D_46742_c1_g3_i1_1	29760.VIT_18s0122g01440.t01	8e-199	699.9	-	GO:0005575,GO:0005622,GO:0005623,GO:0005737,GO:0005777,GO:0042579,GO:0043226,GO:0043227,GO:0043229,GO:0043231,GO:0044424,GO:0044444,GO:0044464	-	1BDAU@strNOG,1DR87@virNOG,COG0318@NOG,KOG1176@euNOG	I	AMP-binding enzyme
1627D_46742_c1_g3_i2_1	29760.VIT_18s0122g01440.t01	7.1e-227	793.1	-	GO:0005575,GO:0005622,GO:0005623,GO:0005737,GO:0005777,GO:0042579,GO:0043226,GO:0043227,GO:0043229,GO:0043231,GO:0044424,GO:0044444,GO:0044464	-	1BDAU@strNOG,1DR87@virNOG,COG0318@NOG,KOG1176@euNOG	I	AMP-binding enzyme
1627D_46757_c3_g1_i1_1	4113.PGSC0003DMT400007182	5e-241	839.3	-	GO:0003674,GO:0003824,GO:0004148,GO:0005575,GO:0005622,GO:0005623,GO:0005634,GO:0005730,GO:0005737,GO:0006082,GO:0006084,GO:0006085,GO:0006086,GO:0006090,GO:0006637,GO:0006732,GO:0006793,GO:0008150,GO:0008152,GO:0009058,GO:0009108,GO:0009507,GO:0009526,GO:0009532,GO:0009536,GO:0009570,GO:0009941,GO:0009987,GO:0016491,GO:0016651,GO:0016667,GO:0016668,GO:0019752,GO:0031967,GO:0031974,GO:0031975,GO:…	K00382	1BH5S@strNOG,1DUCK@virNOG,COG1249@NOG,KOG1335@euNOG	C	dihydrolipoyl dehydrogenase
1627D_46759_c0_g1_i1_1	3702.AT3G05000.1	2.5e-69	267.7	-	GO:0000003,GO:0003006,GO:0008150,GO:0009719,GO:0009725,GO:0009737,GO:0009856,GO:0010033,GO:0022414,GO:0032501,GO:0032502,GO:0033993,GO:0042221,GO:0044703,GO:0044706,GO:0048856,GO:0048868,GO:0050896,GO:0051704,GO:0097305,GO:1901700	-	0C1IV@braNOG,0YUYH@NOG,1BEP1@strNOG,1DSKY@virNOG,KOG3316@euNOG	U	transport protein particle (TRAPP) component
1627D_46773_c1_g1_i1_1	70448.Q01AT5	3.2e-39	168.3	-	-	-	0JHHG@euNOG,0Z3EX@NOG	-	-
1627D_46773_c4_g1_i1_1	3711.Bra034356.1-P	5.2e-16	89	RPL10A	GO:0003002,GO:0005575,GO:0005622,GO:0005623,GO:0005634,GO:0005730,GO:0005737,GO:0005829,GO:0005840,GO:0007275,GO:0007389,GO:0008150,GO:0009955,GO:0015934,GO:0022625,GO:0022626,GO:0030529,GO:0031974,GO:0031981,GO:0032501,GO:0032502,GO:0032991,GO:0043226,GO:0043227,GO:0043228,GO:0043229,GO:0043231,GO:0043232,GO:0043233,GO:0044391,GO:0044422,GO:0044424,GO:0044428,GO:0044444,GO:0044445,GO:0044446,GO:…	K02865	1BEAE@strNOG,1DS83@virNOG,COG0081@NOG,KOG1570@euNOG	J	ribosomal protein
1627D_46774_c3_g1_i1_1	15368.BRADI1G48675.1	5.6e-16	89.4	-	-	-	0IPY0@euNOG,0U6R1@lilNOG,0YUPY@NOG,163RX@poaNOG,1C6XR@strNOG,1EKUV@virNOG	S	Endonuclease/Exonuclease/phosphatase family
1627D_46778_c0_g1_i1_1	29760.VIT_09s0002g08120.t01	2.6e-140	504.6	-	-	K13116	0XQQC@NOG,1BKHN@strNOG,1DYDM@virNOG,KOG0341@euNOG	A	DEAD-box ATP-dependent RNA helicase
1627D_46778_c1_g1_i1_1	439496.RBY4I_2234	1e-06	60.1	-	-	-	02AU0@aproNOG,07NFB@bactNOG,0Y5KH@NOG,18D8N@proNOG	-	-
1627D_46787_c0_g1_i1_1	3694.POPTR_0001s11390.1	1.3e-28	133.7	-	-	-	0J9KN@euNOG,0ZS2Y@NOG,1BWWV@strNOG,1E97V@virNOG	S	Domain of unknown function (DUF1929)
1627D_46790_c1_g1_i2_1	4533.OB06G33050.1	1.1e-43	183	-	GO:0005575,GO:0005622,GO:0005623,GO:0005737,GO:0005829,GO:0008150,GO:0010035,GO:0010038,GO:0042221,GO:0044424,GO:0044444,GO:0044464,GO:0046686,GO:0050896	K09499	0TRQW@lilNOG,15T86@poaNOG,1BCJN@strNOG,1DQHC@virNOG,COG0459@NOG,KOG0361@euNOG	O	T-complex protein 1
1627D_46791_c0_g1_i1_1	4641.GSMUA_Achr10P31000_001	3.3e-33	147.5	-	-	-	0IGD0@euNOG,0TIXN@lilNOG,11WG3@NOG,1BBR0@strNOG,1DPPS@virNOG	S	Inherit from euNOG: Conserved hypothetical protein
1627D_46791_c0_g2_i2_1	4113.PGSC0003DMT400010497	4.1e-17	94.7	HA1	GO:0000287,GO:0003674,GO:0003824,GO:0005215,GO:0005488,GO:0005575,GO:0005622,GO:0005623,GO:0005634,GO:0005737,GO:0005773,GO:0005794,GO:0005886,GO:0005911,GO:0006139,GO:0006152,GO:0006163,GO:0006195,GO:0006200,GO:0006725,GO:0006753,GO:0006793,GO:0006796,GO:0006807,GO:0006810,GO:0006811,GO:0006812,GO:0006818,GO:0006950,GO:0008150,GO:0008152,GO:0008324,GO:0008553,GO:0009056,GO:0009116,GO:0009117,GO:…	K01535	1BGZT@strNOG,1DT3T@virNOG,COG0474@NOG,KOG0205@euNOG	P	Plasma membrane
1627D_46797_c0_g2_i1_1	944562.HMPREF9102_0778	1.2e-07	63.9	-	-	K01183	0XS0C@NOG	-	-
1627D_46801_c0_g2_i1_1	4641.GSMUA_AchrUn_randomP19350_001	3.1e-177	627.1	-	GO:0005575,GO:0005623,GO:0005886,GO:0016020,GO:0044464,GO:0071944	K10406	0TQS1@lilNOG,1BFHE@strNOG,1DT12@virNOG,COG5059@NOG,KOG0239@euNOG	Z	KISc
1627D_46801_c0_g2_i2_1	4641.GSMUA_Achr1P02570_001	5.3e-55	221.1	-	-	-	0U3WU@lilNOG,1C1XZ@strNOG,1EF0B@virNOG,COG5059@NOG,KOG0239@euNOG	Z	CH
1627D_46816_c0_g1_i2_1	29760.VIT_13s0019g01850.t01	7.3e-11	73.2	OSI_19628	-	-	0JEDV@euNOG,0YRAU@NOG,1C34T@strNOG,1EG4D@virNOG	S	Inherit from euNOG: CACTA, En Spm sub-class
1627D_46848_c1_g1_i1_1	29760.VIT_14s0060g00710.t01	8e-69	265.8	-	-	-	1BR8E@strNOG,1E32M@virNOG,COG5122@NOG,KOG3369@euNOG	U	Trafficking protein particle complex subunit
1627D_46852_c0_g1_i2_1	3694.POPTR_0009s00480.1	9.3e-22	111.7	-	-	-	11SG9@NOG,1C646@strNOG,1EK28@virNOG,KOG1075@euNOG	S	Reverse transcriptase (RNA-dependent DNA polymerase)
1627D_46853_c0_g1_i3_1	4555.Si018521m	1.6e-50	204.5	-	-	-	0TW0T@lilNOG,10B8Q@NOG,15S6Z@poaNOG,1BG1B@strNOG,1E3T9@virNOG,KOG3395@euNOG	S	E2F-associated phosphoprotein
1627D_46865_c0_g1_i1_1	15368.BRADI3G06396.1	1.8e-104	385.2	-	-	-	0IKJR@euNOG,0TJE9@lilNOG,11SXF@NOG,15G8H@poaNOG,1BFZT@strNOG,1DTXG@virNOG	-	-
1627D_46885_c1_g1_i1_1	4558.Sb01g013710.1	2.3e-72	277.3	-	GO:0000003,GO:0001071,GO:0003002,GO:0003006,GO:0003674,GO:0003676,GO:0003677,GO:0003700,GO:0005488,GO:0005575,GO:0005622,GO:0005623,GO:0005634,GO:0006355,GO:0007275,GO:0007389,GO:0008150,GO:0009653,GO:0009790,GO:0009791,GO:0009793,GO:0009798,GO:0009799,GO:0009855,GO:0009888,GO:0009889,GO:0009908,GO:0009933,GO:0009943,GO:0009944,GO:0009955,GO:0010014,GO:0010016,GO:0010072,GO:0010154,GO:0010468,GO:…	K09338	0IFI0@euNOG,0TWFV@lilNOG,0XQ3R@NOG,15RT7@poaNOG,1BHK2@strNOG,1DVG3@virNOG	K	sequence-specific DNA binding
1627D_46808_c0_g1_i1_1	4577.GRMZM2G009200_P01	3.2e-94	350.9	-	-	-	0IRA2@euNOG,0U6WP@lilNOG,0XSI7@NOG,163WZ@poaNOG,1C771@strNOG,1EM49@virNOG	L	transposon protein
1627D_46808_c1_g2_i1_1	4577.GRMZM2G009200_P01	1.5e-24	118.6	-	-	-	0IRA2@euNOG,0U6WP@lilNOG,0XSI7@NOG,163WZ@poaNOG,1C771@strNOG,1EM49@virNOG	L	transposon protein
1627D_46823_c3_g1_i1_1	4641.GSMUA_Achr3P13980_001	2.7e-41	173.3	OSI_15088	GO:0003674,GO:0003824,GO:0005575,GO:0005618,GO:0005622,GO:0005623,GO:0005737,GO:0008150,GO:0008152,GO:0008194,GO:0016020,GO:0016157,GO:0016740,GO:0016757,GO:0016758,GO:0030312,GO:0033036,GO:0033037,GO:0035251,GO:0044424,GO:0044464,GO:0046527,GO:0051179,GO:0052545,GO:0071944,GO:0080165	K00695	0TNP0@lilNOG,1BCJX@strNOG,1DSSW@virNOG,COG0438@NOG,KOG0853@euNOG	M	Sucrose-cleaving enzyme that provides UDP-glucose and fructose for various metabolic pathways (By similarity)
1627D_46823_c4_g1_i1_1	4513.MLOC_36794.1	5.4e-12	75.5	OSI_15088	GO:0003674,GO:0003824,GO:0005575,GO:0005618,GO:0005622,GO:0005623,GO:0005737,GO:0008150,GO:0008152,GO:0008194,GO:0016020,GO:0016157,GO:0016740,GO:0016757,GO:0016758,GO:0030312,GO:0033036,GO:0033037,GO:0035251,GO:0044424,GO:0044464,GO:0046527,GO:0051179,GO:0052545,GO:0071944,GO:0080165	K00695	0TNP0@lilNOG,15K5S@poaNOG,1BCJX@strNOG,1DSSW@virNOG,COG0438@NOG,KOG0853@euNOG	M	Sucrose-cleaving enzyme that provides UDP-glucose and fructose for various metabolic pathways (By similarity)
1627D_46823_c5_g1_i1_1	3694.POPTR_0012s03420.1	6.2e-36	154.8	OSI_15088	GO:0003674,GO:0003824,GO:0005575,GO:0005618,GO:0005622,GO:0005623,GO:0005737,GO:0008150,GO:0008152,GO:0008194,GO:0016020,GO:0016157,GO:0016740,GO:0016757,GO:0016758,GO:0030312,GO:0033036,GO:0033037,GO:0035251,GO:0044424,GO:0044464,GO:0046527,GO:0051179,GO:0052545,GO:0071944,GO:0080165	K00695	1BCJX@strNOG,1DSSW@virNOG,COG0438@NOG,KOG0853@euNOG	M	Sucrose-cleaving enzyme that provides UDP-glucose and fructose for various metabolic pathways (By similarity)
1627D_46823_c6_g1_i1_1	39946.BGIOSGA015483-PA	2.4e-13	80.1	OSI_15088	GO:0003674,GO:0003824,GO:0005575,GO:0005618,GO:0005622,GO:0005623,GO:0005737,GO:0008150,GO:0008152,GO:0008194,GO:0016020,GO:0016157,GO:0016740,GO:0016757,GO:0016758,GO:0030312,GO:0033036,GO:0033037,GO:0035251,GO:0044424,GO:0044464,GO:0046527,GO:0051179,GO:0052545,GO:0071944,GO:0080165	K00695	0TNP0@lilNOG,15K5S@poaNOG,1BCJX@strNOG,1DSSW@virNOG,COG0438@NOG,KOG0853@euNOG	M	Sucrose-cleaving enzyme that provides UDP-glucose and fructose for various metabolic pathways (By similarity)
1627D_46823_c9_g1_i1_1	29760.VIT_17s0053g00700.t01	1.8e-27	127.1	OSI_15088	GO:0003674,GO:0003824,GO:0005575,GO:0005618,GO:0005622,GO:0005623,GO:0005737,GO:0008150,GO:0008152,GO:0008194,GO:0016020,GO:0016157,GO:0016740,GO:0016757,GO:0016758,GO:0030312,GO:0033036,GO:0033037,GO:0035251,GO:0044424,GO:0044464,GO:0046527,GO:0051179,GO:0052545,GO:0071944,GO:0080165	K00695	1BCJX@strNOG,1DSSW@virNOG,COG0438@NOG,KOG0853@euNOG	M	Sucrose-cleaving enzyme that provides UDP-glucose and fructose for various metabolic pathways (By similarity)
1627D_46825_c5_g1_i1_1	15368.BRADI2G42996.1	8.3e-19	98.6	-	-	-	0IPY0@euNOG,0U6R1@lilNOG,0YUPY@NOG,163RX@poaNOG,1C6XR@strNOG,1EKUV@virNOG	S	Endonuclease/Exonuclease/phosphatase family
1627D_46828_c1_g1_i1_1	4641.GSMUA_Achr10P20480_001	3.9e-249	866.3	-	-	K17681	0IT4I@euNOG,1C7GU@strNOG,1EMEI@virNOG,COG0464@NOG	O	ATPase family
1627D_46829_c3_g1_i1_1	3694.POPTR_0003s15800.1	3e-26	124	-	-	K08235	0IKH0@euNOG,10JM4@NOG,1BER0@strNOG,1DSNK@virNOG	G	xyloglucan
1627D_46829_c3_g1_i2_1	3694.POPTR_0003s15800.1	3.2e-23	114.8	-	-	K08235	0IKH0@euNOG,10JM4@NOG,1BER0@strNOG,1DSNK@virNOG	G	xyloglucan
1627D_46829_c3_g1_i3_1	3694.POPTR_0003s15800.1	1.9e-23	115.5	-	-	K08235	0IKH0@euNOG,10JM4@NOG,1BER0@strNOG,1DSNK@virNOG	G	xyloglucan
1627D_46840_c0_g3_i1_1	4558.Sb09g020010.1	3.5e-14	84	-	-	-	0TNV2@lilNOG,15JM4@poaNOG,1BC2M@strNOG,1DQ14@virNOG,COG4886@NOG,KOG0619@euNOG	T	Leucine rich repeat N-terminal domain
1627D_46840_c0_g3_i3_1	4577.GRMZM2G389233_P03	1.9e-20	106.3	-	-	K01256	0TP3J@lilNOG,15G7Y@poaNOG,1BFKE@strNOG,1DTGI@virNOG,COG0308@NOG,KOG1046@euNOG	E, O	Domain of unknown function (DUF3458)
1627D_46856_c0_g1_i1_1	4641.GSMUA_Achr11P22900_001	8.7e-93	345.5	-	-	K12165	0TNGC@lilNOG,0ZBCX@NOG,1BF5U@strNOG,1DT3V@virNOG,KOG3357@euNOG	O	enzyme 1
1627D_46858_c2_g1_i4_1	4641.GSMUA_Achr8P27590_001	5.6e-26	123.6	-	GO:0003674,GO:0003824,GO:0005575,GO:0005622,GO:0005623,GO:0005737,GO:0005739,GO:0006040,GO:0006793,GO:0006796,GO:0008150,GO:0008152,GO:0008374,GO:0008780,GO:0009987,GO:0016740,GO:0016746,GO:0016747,GO:0019637,GO:0043226,GO:0043227,GO:0043229,GO:0043231,GO:0044237,GO:0044424,GO:0044444,GO:0044464,GO:0071704,GO:1901135,GO:2001289	K00677	0IFAW@euNOG,0TKR5@lilNOG,1BEPR@strNOG,1DSMG@virNOG,COG1043@NOG	G	Inherit from strNOG: acyl- acyl-carrier-protein --UDP-N-acetylglucosamine
1627D_46858_c2_g1_i6_1	3694.POPTR_0006s15470.1	2.3e-09	67.8	-	GO:0003674,GO:0003824,GO:0005575,GO:0005622,GO:0005623,GO:0005737,GO:0005739,GO:0006040,GO:0006793,GO:0006796,GO:0008150,GO:0008152,GO:0008374,GO:0008780,GO:0009987,GO:0016740,GO:0016746,GO:0016747,GO:0019637,GO:0043226,GO:0043227,GO:0043229,GO:0043231,GO:0044237,GO:0044424,GO:0044444,GO:0044464,GO:0071704,GO:1901135,GO:2001289	K00677	0IFAW@euNOG,1BEPR@strNOG,1DSMG@virNOG,COG1043@NOG	G	acyl- acyl-carrier-protein --UDP-N-acetylglucosamine
1627D_46858_c2_g1_i10_1	29760.VIT_11s0016g02420.t01	3.5e-08	63.5	-	GO:0003674,GO:0003824,GO:0005575,GO:0005622,GO:0005623,GO:0005737,GO:0005739,GO:0006040,GO:0006793,GO:0006796,GO:0008150,GO:0008152,GO:0008374,GO:0008780,GO:0009987,GO:0016740,GO:0016746,GO:0016747,GO:0019637,GO:0043226,GO:0043227,GO:0043229,GO:0043231,GO:0044237,GO:0044424,GO:0044444,GO:0044464,GO:0071704,GO:1901135,GO:2001289	K00677	0IFAW@euNOG,1BEPR@strNOG,1DSMG@virNOG,COG1043@NOG	G	acyl- acyl-carrier-protein --UDP-N-acetylglucosamine
1627D_46859_c0_g1_i1_1	29760.VIT_18s0001g06090.t01	5.7e-142	510	UGT85A1	GO:0003674,GO:0003824,GO:0008150,GO:0008152,GO:0008194,GO:0015020,GO:0016740,GO:0016757,GO:0016758,GO:0035251,GO:0046527,GO:0050403,GO:0050502	-	1BFEG@strNOG,1DTCQ@virNOG,COG1819@NOG,KOG1192@euNOG	C, G	UDP-Glycosyltransferase
1627D_46861_c3_g1_i1_1	4641.GSMUA_Achr11P18270_001	5.7e-261	905.6	-	GO:0003674,GO:0003824,GO:0004175,GO:0004252,GO:0005575,GO:0005622,GO:0005623,GO:0005737,GO:0006091,GO:0006996,GO:0008150,GO:0008152,GO:0008233,GO:0008236,GO:0009056,GO:0009057,GO:0009507,GO:0009526,GO:0009532,GO:0009533,GO:0009534,GO:0009535,GO:0009536,GO:0009570,GO:0009579,GO:0009657,GO:0009658,GO:0009765,GO:0009941,GO:0009987,GO:0010206,GO:0015979,GO:0016020,GO:0016043,GO:0016787,GO:0017171,GO:…	-	0TMPS@lilNOG,1BEGV@strNOG,1DSEP@virNOG,COG0265@NOG,KOG1320@euNOG	O	Trypsin
1627D_46870_c0_g1_i2_1	29760.VIT_12s0035g00260.t01	3e-39	169.5	OSI_35352	GO:0005575,GO:0016020	K08472	0IIBF@euNOG,0YDUG@NOG,1BHV0@strNOG,1DVRA@virNOG	D	May be involved in modulation of pathogen defense and leaf cell death (By similarity)
1627D_46870_c0_g1_i3_1	4641.GSMUA_Achr6P17770_001	2.6e-73	281.2	OSI_35352	GO:0005575,GO:0016020	K08472	0IIBF@euNOG,0TRQ2@lilNOG,0YDUG@NOG,1BHV0@strNOG,1DVRA@virNOG	D	May be involved in modulation of pathogen defense and leaf cell death (By similarity)
1627D_46870_c0_g2_i1_1	4641.GSMUA_Achr6P17770_001	5.8e-16	89.7	OSI_35352	GO:0005575,GO:0016020	K08472	0IIBF@euNOG,0TRQ2@lilNOG,0YDUG@NOG,1BHV0@strNOG,1DVRA@virNOG	D	May be involved in modulation of pathogen defense and leaf cell death (By similarity)
1627D_46873_c0_g1_i1_1	29760.VIT_03s0017g02170.t01	2.6e-108	397.9	-	-	K14709	11GP2@NOG,1BI6Z@strNOG,1DW3Y@virNOG,KOG1558@euNOG	P	zinc transporter
1627D_46887_c0_g1_i2_1	4113.PGSC0003DMT400073369	4.2e-63	246.9	OSI_16543	-	-	1BQTJ@strNOG,1E2MK@virNOG,COG5603@NOG,KOG3487@euNOG	U	Trafficking protein particle complex subunit
1627D_46888_c1_g1_i4_1	4081.Solyc08g074590.2.1	5.6e-12	78.2	-	GO:0005575,GO:0005622,GO:0005623,GO:0005737,GO:0044424,GO:0044464	K14168	1BHWG@strNOG,1DVSS@virNOG,COG0037@NOG,KOG2840@euNOG	D	Cytoplasmic tRNA 2-thiolation protein
1627D_46888_c1_g1_i6_1	39947.LOC_Os02g52470.1	2e-167	594.3	-	GO:0005575,GO:0005622,GO:0005623,GO:0005737,GO:0044424,GO:0044464	K14168	0TMCQ@lilNOG,15I69@poaNOG,1BHWG@strNOG,1DVSS@virNOG,COG0037@NOG,KOG2840@euNOG	D	PP-loop family
1627D_46888_c1_g1_i7_1	59689.fgenesh2_kg.4__2612__AT2G44270.1	5.7e-54	217.6	-	GO:0005575,GO:0005622,GO:0005623,GO:0005737,GO:0044424,GO:0044464	K14168	0C5JC@braNOG,1BHWG@strNOG,1DVSS@virNOG,COG0037@NOG,KOG2840@euNOG	D	PP-loop family
1627D_46888_c1_g1_i8_1	3694.POPTR_0005s08520.1	4e-94	350.9	-	GO:0005575,GO:0005622,GO:0005623,GO:0005737,GO:0044424,GO:0044464	K14168	1BHWG@strNOG,1DVSS@virNOG,COG0037@NOG,KOG2840@euNOG	D	Cytoplasmic tRNA 2-thiolation protein
1627D_46891_c1_g1_i1_1	4113.PGSC0003DMT400077046	7.2e-15	88.2	-	-	-	0Y65V@NOG,KOG1075@euNOG	S	Retrotransposon protein
1627D_46893_c0_g1_i1_1	4538.ORGLA03G0089900.1	5.2e-241	839	-	-	K00511	0TU86@lilNOG,15U2H@poaNOG,1BKVI@strNOG,1DWG1@virNOG,COG0654@NOG,KOG1298@euNOG	I	Squalene epoxidase
1627D_46894_c0_g1_i3_1	29760.VIT_15s0046g00300.t01	0	1144.4	-	GO:0005575,GO:0005622,GO:0005623,GO:0005634,GO:0005737,GO:0005829,GO:0005911,GO:0009506,GO:0016020,GO:0030054,GO:0043226,GO:0043227,GO:0043229,GO:0043231,GO:0044424,GO:0044444,GO:0044464,GO:0055044	K18423	1BCK9@strNOG,1DQHX@virNOG,COG5657@NOG,KOG1992@euNOG	U, Y	CAS/CSE protein, C-terminus
1627D_46904_c2_g1_i1_1	3847.GLYMA07G13755.1	1.6e-08	65.9	-	-	-	11T8J@NOG,KOG1121@euNOG	S	transposon protein
1627D_46916_c0_g1_i1_1	4641.GSMUA_Achr5P25870_001	5.7e-86	323.6	-	GO:0005575,GO:0005622,GO:0005623,GO:0005737,GO:0009507,GO:0009536,GO:0043226,GO:0043227,GO:0043229,GO:0043231,GO:0044424,GO:0044444,GO:0044464	K07735	0IKTJ@euNOG,0TK7W@lilNOG,1BPD6@strNOG,1E0MZ@virNOG,COG1678@NOG	K	Uncharacterized ACR, COG1678
1627D_46917_c1_g1_i1_1	4641.GSMUA_Achr8P00910_001	5e-97	360.5	-	-	K17265	0YV57@NOG,1BIK8@strNOG,1DWHH@virNOG,KOG0116@euNOG	T	protein)-like
1627D_46917_c1_g1_i4_1	4641.GSMUA_Achr8P00910_001	5.9e-51	207.6	-	-	K17265	0YV57@NOG,1BIK8@strNOG,1DWHH@virNOG,KOG0116@euNOG	T	protein)-like
1627D_46936_c0_g1_i1_1	4641.GSMUA_Achr7P26780_001	1.8e-183	648.7	-	GO:0005575,GO:0005622,GO:0005623,GO:0005634,GO:0043226,GO:0043227,GO:0043229,GO:0043231,GO:0044424,GO:0044464	K11649	0TNA1@lilNOG,1BF7J@strNOG,1DT5T@virNOG,COG5259@NOG,KOG1279@euNOG	B	Zinc finger, ZZ type
1627D_46937_c2_g1_i1_1	4577.GRMZM2G067675_P01	9.7e-11	72.4	NIK3	GO:0005575,GO:0005623,GO:0005886,GO:0016020,GO:0044464,GO:0071944	K13418	0IG2T@euNOG,0TUQW@lilNOG,0ZS46@NOG,15R7N@poaNOG,1BCGX@strNOG,1DQEV@virNOG	T	Leucine rich repeat N-terminal domain
1627D_46970_c19_g1_i1_1	4513.MLOC_9291.1	1.1e-14	85.1	-	-	K04728	0TXHC@lilNOG,0XNPY@NOG,15UNU@poaNOG,1BNV3@strNOG,1E0PC@virNOG,KOG0892@euNOG	B, D, L, T	Inherit from KOG: ataxia telangiectasia mutated
1627D_46983_c0_g1_i1_1	4538.ORGLA04G0239200.1	2e-143	514.2	-	GO:0003674,GO:0003824,GO:0004067,GO:0006082,GO:0006520,GO:0006528,GO:0006530,GO:0006807,GO:0008150,GO:0008152,GO:0009056,GO:0009063,GO:0009064,GO:0009065,GO:0009066,GO:0009068,GO:0009987,GO:0010467,GO:0016054,GO:0016787,GO:0016810,GO:0016811,GO:0019538,GO:0019752,GO:0033345,GO:0034641,GO:0043170,GO:0043436,GO:0043603,GO:0044237,GO:0044238,GO:0044248,GO:0044281,GO:0044282,GO:0044710,GO:0044712,GO:…	K13051	0TWFH@lilNOG,15U67@poaNOG,1BGNH@strNOG,1DUJE@virNOG,COG1446@NOG,KOG1592@euNOG	E	Asparaginase
1627D_46985_c0_g1_i1_1	3694.POPTR_0001s32760.1	4.5e-98	363.2	RAD50	GO:0000723,GO:0000781,GO:0005575,GO:0005622,GO:0005623,GO:0005634,GO:0005694,GO:0005737,GO:0006139,GO:0006259,GO:0006281,GO:0006302,GO:0006310,GO:0006312,GO:0006725,GO:0006807,GO:0006950,GO:0006974,GO:0006996,GO:0008150,GO:0008152,GO:0009987,GO:0016043,GO:0016233,GO:0030870,GO:0032200,GO:0032991,GO:0033554,GO:0034641,GO:0042592,GO:0043170,GO:0043226,GO:0043227,GO:0043228,GO:0043229,GO:0043231,GO:…	K10866	1BHH7@strNOG,1DVCZ@virNOG,COG0419@NOG,KOG0962@euNOG	L	DNA repair protein
1627D_46907_c0_g1_i1_1	3847.GLYMA02G14310.1	2.6e-09	69.3	-	GO:0005575,GO:0005623,GO:0005886,GO:0016020,GO:0044464,GO:0071944	-	COG0515@NOG,KOG1187@euNOG	T	receptor-like protein kinase
1627D_46907_c0_g2_i1_1	3847.GLYMA02G14310.1	8.8e-10	68.9	-	GO:0005575,GO:0005623,GO:0005886,GO:0016020,GO:0044464,GO:0071944	-	COG0515@NOG,KOG1187@euNOG	T	receptor-like protein kinase
1627D_46908_c0_g1_i1_1	29760.VIT_01s0011g04230.t01	4.8e-41	174.1	-	-	-	0IY13@euNOG,0Y2RZ@NOG,1BRFF@strNOG,1E4B6@virNOG	S	Ubiquitin-2 like Rad60 SUMO-like
1627D_46958_c1_g2_i1_1	39946.BGIOSGA036855-PA	1.2e-16	91.7	-	-	-	0Y65V@NOG,KOG1075@euNOG	S	Retrotransposon protein
1627D_46959_c0_g1_i1_1	4577.GRMZM2G029951_P01	0	1413.3	-	-	K17686	0TNKJ@lilNOG,15JCF@poaNOG,1BEU0@strNOG,1DSRK@virNOG,COG2217@NOG,KOG0207@euNOG	P	E1-E2 ATPase
1627D_46974_c0_g1_i1_1	435258.XP_003392793.1	6.4e-07	60.8	-	-	-	0JH4V@euNOG,0ZMKW@NOG	-	-
1627D_46976_c1_g1_i2_1	4533.OB07G12360.1	2.9e-33	147.9	-	GO:0005575,GO:0005622,GO:0005623,GO:0005737,GO:0009507,GO:0009532,GO:0009534,GO:0009535,GO:0009536,GO:0009570,GO:0009579,GO:0016020,GO:0031976,GO:0031984,GO:0034357,GO:0042651,GO:0043226,GO:0043227,GO:0043229,GO:0043231,GO:0044422,GO:0044424,GO:0044434,GO:0044435,GO:0044436,GO:0044444,GO:0044446,GO:0044464,GO:0055035	K02641	0TKDU@lilNOG,15H7R@poaNOG,1BJ9E@strNOG,1DWGJ@virNOG,COG0369@NOG,KOG1158@euNOG	C	ferredoxin--NADP reductase
1627D_46989_c0_g1_i1_1	4113.PGSC0003DMT400046526	1.4e-63	249.2	-	-	K11982	121N2@NOG,1BCNV@strNOG,1E08W@virNOG,KOG0800@euNOG	O	zinc finger (C3HC4-type RING finger) family protein
1627D_46992_c0_g1_i1_1	4533.OB03G31560.1	1.1e-25	122.9	-	GO:0006807,GO:0007275,GO:0008150,GO:0008152,GO:0009653,GO:0009887,GO:0009965,GO:0010016,GO:0032501,GO:0032502,GO:0044699,GO:0044707,GO:0044767,GO:0048366,GO:0048367,GO:0048513,GO:0048731,GO:0048827,GO:0048856,GO:0060776	-	0IIDW@euNOG,0TY0F@lilNOG,11JGS@NOG,160IC@poaNOG,1BRTU@strNOG,1E3NW@virNOG	S	Protein of unknown function DUF260
1627D_46997_c1_g1_i2_1	3847.GLYMA16G33560.2	4e-49	201.4	-	-	-	1BHR7@strNOG,1DVMU@virNOG,COG2124@NOG,KOG0157@euNOG	Q	abietadienol abietadienal
1627D_46999_c1_g1_i1_1	4641.GSMUA_Achr8P03630_001	5.3e-67	260.4	-	GO:0005575,GO:0005622,GO:0005623,GO:0005737,GO:0044424,GO:0044464	K13993	0IXBT@euNOG,0TY26@lilNOG,0YHRU@NOG,1BRCF@strNOG,1E36K@virNOG	O	22.3 kDa class VI heat shock
1627D_4738_c0_g1_i1_1	3847.GLYMA16G23170.2	7e-21	106.3	-	GO:0005575,GO:0005622,GO:0005623,GO:0005737,GO:0007275,GO:0007568,GO:0008150,GO:0010150,GO:0010260,GO:0032501,GO:0032502,GO:0044424,GO:0044464,GO:0044699,GO:0044707,GO:0044767,GO:0048366,GO:0048367,GO:0048513,GO:0048731,GO:0048827,GO:0048856	K18757	1BR1H@strNOG,1E2VI@virNOG,COG5193@NOG,KOG2590@euNOG	J, O	La domain
1627D_47001_c0_g1_i1_1	4538.ORGLA02G0104500.1	6.3e-101	373.2	-	GO:0003674,GO:0003824,GO:0005575,GO:0005622,GO:0005623,GO:0005737,GO:0006996,GO:0008150,GO:0008152,GO:0008233,GO:0009507,GO:0009526,GO:0009534,GO:0009535,GO:0009536,GO:0009579,GO:0009657,GO:0009668,GO:0009941,GO:0009987,GO:0010027,GO:0010467,GO:0016020,GO:0016043,GO:0016044,GO:0016787,GO:0019538,GO:0031967,GO:0031975,GO:0031976,GO:0031984,GO:0034357,GO:0042651,GO:0043170,GO:0043226,GO:0043227,GO:…	K03100	0TNHM@lilNOG,15J9R@poaNOG,1BF6S@strNOG,1DT4U@virNOG,COG0681@NOG,KOG0171@euNOG	O	Signal peptidase, peptidase S26
1627D_47003_c0_g1_i1_1	4641.GSMUA_Achr2P16600_001	5.3e-234	815.8	-	GO:0003674,GO:0003824,GO:0003872,GO:0005575,GO:0005622,GO:0005623,GO:0005737,GO:0005829,GO:0005975,GO:0005996,GO:0006006,GO:0006007,GO:0006091,GO:0006096,GO:0006793,GO:0006796,GO:0008150,GO:0008152,GO:0008443,GO:0009056,GO:0009987,GO:0016052,GO:0016301,GO:0016310,GO:0016740,GO:0016772,GO:0016773,GO:0019200,GO:0019318,GO:0019320,GO:0044237,GO:0044238,GO:0044262,GO:0044424,GO:0044444,GO:0044464,GO:…	K00850	0TVBM@lilNOG,1BDSF@strNOG,1DRPG@virNOG,COG0205@NOG,KOG2440@euNOG	G	6-phosphofructokinase
1627D_47003_c0_g2_i1_1	4641.GSMUA_Achr7P13640_001	5.7e-231	805.8	-	GO:0003674,GO:0003824,GO:0003872,GO:0005575,GO:0005622,GO:0005623,GO:0005737,GO:0005829,GO:0005975,GO:0005996,GO:0006006,GO:0006007,GO:0006091,GO:0006096,GO:0006793,GO:0006796,GO:0008150,GO:0008152,GO:0008443,GO:0009056,GO:0009987,GO:0016052,GO:0016301,GO:0016310,GO:0016740,GO:0016772,GO:0016773,GO:0019200,GO:0019318,GO:0019320,GO:0044237,GO:0044238,GO:0044262,GO:0044424,GO:0044444,GO:0044464,GO:…	K00850	0TVBM@lilNOG,1BDSF@strNOG,1DRPG@virNOG,COG0205@NOG,KOG2440@euNOG	G	6-phosphofructokinase
1627D_47015_c0_g1_i1_1	29760.VIT_14s0068g01500.t01	3.4e-131	474.2	-	GO:0003674,GO:0003824,GO:0005575,GO:0005622,GO:0005623,GO:0005737,GO:0006873,GO:0008081,GO:0008150,GO:0008152,GO:0008889,GO:0009536,GO:0009987,GO:0016787,GO:0016788,GO:0019725,GO:0030002,GO:0030643,GO:0042578,GO:0042592,GO:0043226,GO:0043227,GO:0043229,GO:0043231,GO:0044424,GO:0044444,GO:0044464,GO:0044699,GO:0044763,GO:0048878,GO:0050801,GO:0055062,GO:0055081,GO:0055082,GO:0065007,GO:0065008,GO:…	K18696	1BBUZ@strNOG,1DPTQ@virNOG,COG0584@NOG,KOG2421@euNOG	C	Glycerophosphodiester phosphodiesterase
1627D_47019_c0_g1_i1_1	4533.OB11G14870.1	1.9e-147	528.9	-	GO:0000003,GO:0003006,GO:0003674,GO:0003676,GO:0003677,GO:0005488,GO:0005575,GO:0005622,GO:0005623,GO:0005634,GO:0007275,GO:0008150,GO:0009790,GO:0009791,GO:0009908,GO:0009909,GO:0022414,GO:0032501,GO:0032502,GO:0035670,GO:0043226,GO:0043227,GO:0043229,GO:0043231,GO:0044424,GO:0044464,GO:0044699,GO:0044707,GO:0044767,GO:0048367,GO:0048437,GO:0048438,GO:0048440,GO:0048467,GO:0048481,GO:0048513,GO:…	-	0IEKI@euNOG,0TX4U@lilNOG,0XT7C@NOG,15USG@poaNOG,1BHPB@strNOG,1DVJR@virNOG	K	Inherit from lilNOG: Transcriptional corepressor SEUSS
1627D_47031_c0_g1_i1_1	4641.GSMUA_Achr1P03040_001	2.2e-162	578.6	-	-	-	0IGU5@euNOG,0TV21@lilNOG,0YCMD@NOG,1BHP4@strNOG,1DVJI@virNOG	S	Inherit from strNOG: protein transport protein-related
1627D_47032_c0_g2_i1_1	29760.VIT_06s0004g00160.t01	7e-13	79.3	-	-	-	0IWGC@euNOG,11QF9@NOG,1BR98@strNOG,1E33F@virNOG	S	Inherit from euNOG: structural constituent of ribosome
1627D_47035_c0_g2_i3_1	4641.GSMUA_Achr11P09020_001	3.7e-66	257.7	-	GO:0003674,GO:0005215,GO:0005575,GO:0005622,GO:0005623,GO:0005737,GO:0005783,GO:0005886,GO:0005887,GO:0006810,GO:0008150,GO:0008643,GO:0009987,GO:0015144,GO:0016020,GO:0016021,GO:0022857,GO:0022891,GO:0022892,GO:0031224,GO:0031226,GO:0034219,GO:0043226,GO:0043227,GO:0043229,GO:0043231,GO:0044424,GO:0044425,GO:0044444,GO:0044459,GO:0044464,GO:0044699,GO:0044763,GO:0044765,GO:0051119,GO:0051179,GO:…	K15382	0TQVI@lilNOG,11M4R@NOG,1BH4X@strNOG,1DV11@virNOG,KOG1623@euNOG	P	Sugar efflux transporter for intercellular exchange
1627D_47035_c0_g2_i5_1	4641.GSMUA_Achr11P09020_001	5.9e-59	233	-	GO:0003674,GO:0005215,GO:0005575,GO:0005622,GO:0005623,GO:0005737,GO:0005783,GO:0005886,GO:0005887,GO:0006810,GO:0008150,GO:0008643,GO:0009987,GO:0015144,GO:0016020,GO:0016021,GO:0022857,GO:0022891,GO:0022892,GO:0031224,GO:0031226,GO:0034219,GO:0043226,GO:0043227,GO:0043229,GO:0043231,GO:0044424,GO:0044425,GO:0044444,GO:0044459,GO:0044464,GO:0044699,GO:0044763,GO:0044765,GO:0051119,GO:0051179,GO:…	K15382	0TQVI@lilNOG,11M4R@NOG,1BH4X@strNOG,1DV11@virNOG,KOG1623@euNOG	P	Sugar efflux transporter for intercellular exchange
1627D_47036_c0_g2_i1_1	15368.BRADI5G17390.1	2.4e-192	677.6	-	GO:0000009,GO:0000030,GO:0003674,GO:0003824,GO:0005575,GO:0005622,GO:0005623,GO:0005737,GO:0005783,GO:0005789,GO:0005975,GO:0006464,GO:0006486,GO:0006487,GO:0006508,GO:0006511,GO:0008150,GO:0008152,GO:0009056,GO:0009057,GO:0009058,GO:0009059,GO:0009100,GO:0009101,GO:0009987,GO:0010498,GO:0012505,GO:0016020,GO:0016740,GO:0016757,GO:0016758,GO:0019538,GO:0019941,GO:0030163,GO:0030433,GO:0031090,GO:…	K03847	0TSDI@lilNOG,0XR38@NOG,15MBI@poaNOG,1BKGF@strNOG,1DYCP@virNOG,KOG2516@euNOG	G	Alg9-like mannosyltransferase family
1627D_47052_c0_g1_i1_1	4641.GSMUA_Achr7P01140_001	3.1e-145	520.4	-	GO:0005575,GO:0016020	-	0TSE6@lilNOG,1BC03@strNOG,1DSBD@virNOG,COG5035@NOG,KOG2952@euNOG	D, K, T	LEM3 (ligand-effect modulator 3) family / CDC50 family
1627D_47070_c0_g2_i1_1	4641.GSMUA_Achr8P08640_001	8.6e-116	422.5	OSI_15556	GO:0005575,GO:0005623,GO:0005886,GO:0016020,GO:0044464,GO:0071944	-	0TSKC@lilNOG,0XNR8@NOG,1BNHD@strNOG,1E0BI@virNOG,KOG2881@euNOG,KOG2922@euNOG	S	Pfam:DUF803
1627D_47086_c1_g2_i1_1	4641.GSMUA_Achr1P09370_001	1.2e-18	97.4	-	-	-	0IWJX@euNOG,1BRCT@strNOG,1E371@virNOG,COG0684@NOG	H	regulator of ribonuclease-like protein
1627D_47009_c0_g2_i1_1	4081.Solyc12g096300.1.1	4.5e-128	463	EMB3010	GO:0005575,GO:0005622,GO:0005623,GO:0005634,GO:0005730,GO:0005737,GO:0005829,GO:0005840,GO:0005886,GO:0005911,GO:0006139,GO:0006364,GO:0006396,GO:0006725,GO:0006807,GO:0008150,GO:0008152,GO:0009506,GO:0009507,GO:0009536,GO:0009987,GO:0010467,GO:0015935,GO:0016020,GO:0016070,GO:0016072,GO:0022613,GO:0022626,GO:0022627,GO:0030054,GO:0030529,GO:0031974,GO:0031981,GO:0032991,GO:0034470,GO:0034641,GO:…	K02991	1BCUX@strNOG,1DQSP@virNOG,COG2125@NOG,KOG1646@euNOG	J	40S ribosomal protein S6
1627D_47029_c1_g1_i1_1	4577.GRMZM2G438371_P01	3.9e-20	105.5	-	-	-	0JVX6@euNOG,0U44Q@lilNOG,105H2@NOG,161IK@poaNOG,1C2AW@strNOG,1EF9Y@virNOG	-	-
1627D_47039_c7_g1_i1_1	29760.VIT_01s0137g00250.t01	2.1e-16	90.1	-	GO:0005575,GO:0005622,GO:0005623,GO:0005737,GO:0005829,GO:0005886,GO:0005911,GO:0009506,GO:0016020,GO:0030054,GO:0044424,GO:0044444,GO:0044464,GO:0055044,GO:0071944	K09497	1BHUH@strNOG,1DVJQ@virNOG,COG0459@NOG,KOG0017@euNOG,KOG0357@euNOG	O	T-complex protein 1 subunit
1627D_47039_c8_g1_i1_1	29760.VIT_02s0012g01730.t01	1.8e-09	68.9	-	-	-	0JHGK@euNOG,11B6U@NOG,1C267@strNOG,1EFJV@virNOG	S	Integrase core domain containing protein
1627D_47039_c9_g1_i1_1	29760.VIT_01s0010g01480.t01	5.6e-38	162.2	AGD4	-	K12489	1BDY2@strNOG,1DRVR@virNOG,COG5347@NOG,KOG0017@euNOG,KOG0521@euNOG	T	ADP-ribosylation factor GTPase-activating protein
1627D_47040_c1_g1_i2_1	5664.LmjF.35.0540	1.8e-06	60.1	-	-	-	0IGIF@euNOG,0XQS3@NOG	S	AHNAK nucleoprotein
1627D_47041_c1_g1_i1_1	39947.LOC_Os07g16750.1	1.9e-07	62.4	-	-	-	COG2801@NOG,KOG0017@euNOG	C	Retrotransposon protein
1627D_47061_c0_g3_i1_1	4641.GSMUA_Achr5P09890_001	7.4e-32	143.7	-	-	-	0IURP@euNOG,11NU8@NOG,1BQ5V@strNOG,1E1ZW@virNOG	-	-
1627D_47061_c0_g3_i2_1	4641.GSMUA_Achr5P09890_001	1.2e-79	302.4	-	-	-	0IURP@euNOG,11NU8@NOG,1BQ5V@strNOG,1E1ZW@virNOG	-	-
1627D_47071_c3_g1_i4_1	29760.VIT_11s0016g04740.t01	7e-09	68.9	-	-	-	0XPHD@NOG,1BE1V@strNOG,1DRZN@virNOG,KOG1172@euNOG	P	boron transporter
1627D_47073_c0_g1_i1_1	4641.GSMUA_Achr2P22250_001	3e-95	354	-	GO:0003674,GO:0003676,GO:0003723,GO:0003727,GO:0003729,GO:0005488,GO:0005575,GO:0005622,GO:0005623,GO:0005737,GO:0005773,GO:0005774,GO:0008143,GO:0016020,GO:0031090,GO:0043226,GO:0043227,GO:0043229,GO:0043231,GO:0044422,GO:0044424,GO:0044437,GO:0044444,GO:0044446,GO:0044464,GO:0070717,GO:0097159,GO:1901363	K14396	0TNEP@lilNOG,11PFV@NOG,1BFVS@strNOG,1DTTF@virNOG,KOG4209@euNOG	A	Polyadenylate-binding protein
1627D_47077_c1_g1_i1_1	4641.GSMUA_Achr5P21420_001	4.7e-116	424.1	-	GO:0005575,GO:0005622,GO:0005623,GO:0005737,GO:0005773,GO:0005777,GO:0005778,GO:0016020,GO:0031090,GO:0031903,GO:0042579,GO:0043226,GO:0043227,GO:0043229,GO:0043231,GO:0044422,GO:0044424,GO:0044438,GO:0044439,GO:0044444,GO:0044446,GO:0044464	K01188,K19964	0TR6N@lilNOG,1BG84@strNOG,1DU5E@virNOG,COG2723@NOG,KOG0626@euNOG	G	Beta-glucosidase 22
1627D_47077_c1_g1_i2_1	4641.GSMUA_Achr9P16420_001	2.9e-194	683.7	-	GO:0005575,GO:0005622,GO:0005623,GO:0005737,GO:0005773,GO:0005777,GO:0005778,GO:0016020,GO:0031090,GO:0031903,GO:0042579,GO:0043226,GO:0043227,GO:0043229,GO:0043231,GO:0044422,GO:0044424,GO:0044438,GO:0044439,GO:0044444,GO:0044446,GO:0044464	K01188,K19964	0TR6N@lilNOG,1BG84@strNOG,1DU5E@virNOG,COG2723@NOG,KOG0626@euNOG	G	Beta-glucosidase 22
1627D_47078_c0_g1_i1_1	4641.GSMUA_Achr9P07470_001	4.4e-117	426.4	-	-	K19525	0TSJN@lilNOG,1BIHI@strNOG,1DWEG@virNOG,COG5043@NOG,KOG1809@euNOG	U	Inherit from strNOG: Plant protein of unknown function (DUF946)
1627D_47078_c2_g1_i1_1	4533.OB02G24550.1	8.3e-32	141	-	-	K19525	0TSJN@lilNOG,15SK9@poaNOG,1BIHI@strNOG,1DWEG@virNOG,COG5043@NOG,KOG1809@euNOG	U	Inherit from strNOG: Plant protein of unknown function (DUF946)
1627D_47092_c1_g1_i7_1	4641.GSMUA_Achr5P03990_001	6.9e-41	173.7	-	GO:0000151,GO:0005575,GO:0005622,GO:0005623,GO:0031461,GO:0032991,GO:0043234,GO:0044424,GO:0044464,GO:0080008	K14962	0TT8E@lilNOG,0XT9X@NOG,1BJ28@strNOG,1DWZG@virNOG,KOG1446@euNOG	A, B, O	WD domain, G-beta repeat
1627D_47092_c1_g1_i8_1	4641.GSMUA_Achr5P03990_001	1.9e-145	521.2	-	GO:0000151,GO:0005575,GO:0005622,GO:0005623,GO:0031461,GO:0032991,GO:0043234,GO:0044424,GO:0044464,GO:0080008	K14962	0TT8E@lilNOG,0XT9X@NOG,1BJ28@strNOG,1DWZG@virNOG,KOG1446@euNOG	A, B, O	WD domain, G-beta repeat
1627D_47093_c1_g1_i1_1	3694.POPTR_0005s24020.1	2.1e-98	364.8	-	GO:0005575,GO:0005622,GO:0005623,GO:0005737,GO:0009507,GO:0009536,GO:0043226,GO:0043227,GO:0043229,GO:0043231,GO:0044424,GO:0044444,GO:0044464	-	1BHWY@strNOG,1DVT9@virNOG,COG1072@NOG,KOG2702@euNOG	F, H	uridine kinase
1627D_47094_c1_g1_i2_1	29760.VIT_06s0004g06220.t01	1.1e-81	310.1	-	GO:0003674,GO:0005215,GO:0005315,GO:0005575,GO:0005622,GO:0005623,GO:0005737,GO:0006810,GO:0006811,GO:0006820,GO:0008150,GO:0008509,GO:0009314,GO:0009416,GO:0009507,GO:0009526,GO:0009534,GO:0009535,GO:0009536,GO:0009579,GO:0009607,GO:0009624,GO:0009628,GO:0009941,GO:0009987,GO:0015075,GO:0015103,GO:0015291,GO:0015698,GO:0016020,GO:0022804,GO:0022857,GO:0022891,GO:0022892,GO:0030504,GO:0030505,GO:…	K08193	0XPWC@NOG,1BEMB@strNOG,1DSJ7@virNOG,KOG2532@euNOG	G	Anion transporter
1627D_47094_c1_g1_i4_1	29760.VIT_06s0004g06220.t01	1.6e-27	130.2	-	GO:0003674,GO:0005215,GO:0005315,GO:0005575,GO:0005622,GO:0005623,GO:0005737,GO:0006810,GO:0006811,GO:0006820,GO:0008150,GO:0008509,GO:0009314,GO:0009416,GO:0009507,GO:0009526,GO:0009534,GO:0009535,GO:0009536,GO:0009579,GO:0009607,GO:0009624,GO:0009628,GO:0009941,GO:0009987,GO:0015075,GO:0015103,GO:0015291,GO:0015698,GO:0016020,GO:0022804,GO:0022857,GO:0022891,GO:0022892,GO:0030504,GO:0030505,GO:…	K08193	0XPWC@NOG,1BEMB@strNOG,1DSJ7@virNOG,KOG2532@euNOG	G	Anion transporter
1627D_47095_c4_g1_i1_1	4555.Si022125m	4e-35	152.1	-	GO:0003674,GO:0003824,GO:0005575,GO:0005622,GO:0005623,GO:0005737,GO:0005783,GO:0006732,GO:0006733,GO:0006743,GO:0006744,GO:0008150,GO:0008152,GO:0009058,GO:0009108,GO:0009507,GO:0009532,GO:0009536,GO:0009570,GO:0009987,GO:0016740,GO:0016765,GO:0042180,GO:0042181,GO:0042375,GO:0043226,GO:0043227,GO:0043229,GO:0043231,GO:0044237,GO:0044249,GO:0044281,GO:0044283,GO:0044422,GO:0044424,GO:0044434,GO:…	K05356	0TIKT@lilNOG,15FGA@poaNOG,1BBRS@strNOG,1DPQI@virNOG,COG0142@NOG,KOG0776@euNOG	H	trans-octaprenyltranstransferase activity
1627D_47101_c0_g2_i1_1	29760.VIT_07s0005g02430.t01	5.1e-217	759.6	-	GO:0003674,GO:0005215,GO:0005575,GO:0005622,GO:0005623,GO:0005737,GO:0005739,GO:0005740,GO:0005743,GO:0005746,GO:0006461,GO:0006725,GO:0006778,GO:0006787,GO:0006807,GO:0006810,GO:0008150,GO:0008152,GO:0009056,GO:0009987,GO:0015994,GO:0015996,GO:0016020,GO:0016043,GO:0017004,GO:0019439,GO:0019866,GO:0022607,GO:0031090,GO:0031966,GO:0031967,GO:0031975,GO:0033013,GO:0033015,GO:0034622,GO:0034641,GO:…	K08869	1BFH9@strNOG,1DTFD@virNOG,COG0661@NOG,KOG1234@euNOG	S	chaperone activity of bc1 complex-like
1627D_47103_c0_g1_i1_1	4641.GSMUA_Achr10P21450_001	2.4e-95	354.4	-	-	-	0TJ7M@lilNOG,0XVTA@NOG,1BCAJ@strNOG,1DQ8N@virNOG,KOG0914@euNOG	O	Inherit from strNOG: thioredoxin-related transmembrane protein
1627D_47120_c0_g1_i1_1	15368.BRADI2G42996.1	5.2e-32	142.1	-	-	-	0IPY0@euNOG,0U6R1@lilNOG,0YUPY@NOG,163RX@poaNOG,1C6XR@strNOG,1EKUV@virNOG	S	Endonuclease/Exonuclease/phosphatase family
1627D_47121_c1_g1_i1_1	3847.GLYMA10G37071.1	1.2e-105	388.3	-	-	-	1BHPK@strNOG,1DVK5@virNOG,COG0515@NOG,KOG0192@euNOG	T	ACT domain
1627D_47147_c0_g1_i1_1	4641.GSMUA_Achr6P12700_001	1.2e-07	62.8	-	-	-	0J7ZW@euNOG,0U1Q0@lilNOG,0ZF6Z@NOG,1BW60@strNOG,1E8RI@virNOG	-	-
1627D_47150_c0_g1_i1_1	4641.GSMUA_AchrUn_randomP10650_001	3.3e-35	153.7	-	-	-	0INQ4@euNOG,0U6KZ@lilNOG,0YEQ4@NOG,1C6QF@strNOG,1EKMB@virNOG	O, T	OTU-like cysteine protease
1627D_47150_c0_g2_i2_1	4641.GSMUA_AchrUn_randomP10650_001	5.5e-104	383.3	-	-	-	0INQ4@euNOG,0U6KZ@lilNOG,0YEQ4@NOG,1C6QF@strNOG,1EKMB@virNOG	O, T	OTU-like cysteine protease
1627D_47151_c0_g1_i2_1	4641.GSMUA_Achr1P05670_001	2.9e-08	67	-	-	K11446	0TIW0@lilNOG,0XR9J@NOG,1BNVT@strNOG,1DSS7@virNOG,KOG1246@euNOG	S	FYRC
1627D_47153_c0_g2_i1_1	4558.Sb03g038470.1	2.7e-60	238.4	-	-	-	0TQ13@lilNOG,15KSJ@poaNOG,1BJ09@strNOG,1DWXP@virNOG,COG0814@NOG,KOG1305@euNOG	E	Transmembrane amino acid transporter protein
1627D_47154_c0_g1_i1_1	4641.GSMUA_Achr4P16510_001	2.8e-187	661	-	GO:0000375,GO:0000377,GO:0000398,GO:0005575,GO:0005622,GO:0005623,GO:0005634,GO:0006139,GO:0006396,GO:0006397,GO:0006725,GO:0006807,GO:0006950,GO:0006952,GO:0008150,GO:0008152,GO:0008380,GO:0009607,GO:0009617,GO:0009987,GO:0010467,GO:0016070,GO:0016071,GO:0034641,GO:0042742,GO:0043170,GO:0043226,GO:0043227,GO:0043229,GO:0043231,GO:0044237,GO:0044238,GO:0044260,GO:0044424,GO:0044464,GO:0046483,GO:…	K12837	0TW3T@lilNOG,0XP92@NOG,1BC4Q@strNOG,1DQ39@virNOG,KOG0120@euNOG	A	splicing factor U2AF
1627D_47154_c0_g1_i3_1	4641.GSMUA_Achr4P11020_001	2.8e-164	585.1	-	GO:0000375,GO:0000377,GO:0000398,GO:0005575,GO:0005622,GO:0005623,GO:0005634,GO:0006139,GO:0006396,GO:0006397,GO:0006725,GO:0006807,GO:0006950,GO:0006952,GO:0008150,GO:0008152,GO:0008380,GO:0009607,GO:0009617,GO:0009987,GO:0010467,GO:0016070,GO:0016071,GO:0034641,GO:0042742,GO:0043170,GO:0043226,GO:0043227,GO:0043229,GO:0043231,GO:0044237,GO:0044238,GO:0044260,GO:0044424,GO:0044464,GO:0046483,GO:…	K12837	0TW3T@lilNOG,0XP92@NOG,1BC4Q@strNOG,1DQ39@virNOG,KOG0120@euNOG	A	splicing factor U2AF
1627D_47166_c1_g1_i1_1	4555.Si025915m	1.7e-175	620.9	-	-	K00949	0TVFH@lilNOG,15SFK@poaNOG,1BJ6A@strNOG,1DX3I@virNOG,COG0464@NOG,KOG0737@euNOG	O	Holliday junction DNA helicase ruvB N-terminus
1627D_47179_c0_g1_i2_1	4641.GSMUA_Achr11P17040_001	0	1107.8	-	GO:0005575,GO:0005623,GO:0005886,GO:0016020,GO:0044464,GO:0071944	-	0TSAS@lilNOG,1BPD5@strNOG,1DTYQ@virNOG,COG1131@NOG,KOG0061@euNOG	Q	ABC-2 type transporter
1627D_47181_c0_g1_i1_1	4641.GSMUA_Achr10P30370_001	2.2e-52	211.5	-	GO:0005575,GO:0005622,GO:0005623,GO:0005737,GO:0005739,GO:0006950,GO:0006970,GO:0008150,GO:0009266,GO:0009408,GO:0009628,GO:0010035,GO:0010038,GO:0042221,GO:0043226,GO:0043227,GO:0043229,GO:0043231,GO:0044424,GO:0044444,GO:0044464,GO:0046686,GO:0050896	K13993	0TPXA@lilNOG,1BQHF@strNOG,1DYWC@virNOG,COG0071@NOG,KOG0710@euNOG	O	heat shock 22 kDa protein
1627D_47144_c2_g1_i1_1	59689.fgenesh2_kg.4__2141__AT2G40290.1	1.9e-54	216.9	EIF2A	GO:0005575,GO:0005622,GO:0005623,GO:0005634,GO:0005737,GO:0005829,GO:0043226,GO:0043227,GO:0043229,GO:0043231,GO:0044424,GO:0044444,GO:0044464	K03237	0BZ0E@braNOG,1BDDJ@strNOG,1DRAV@virNOG,COG1093@NOG,KOG2916@euNOG	J	eukaryotic translation initiation factor 2 subunit 1
1627D_47144_c2_g2_i1_1	59689.fgenesh2_kg.4__2141__AT2G40290.1	1.5e-35	153.7	EIF2A	GO:0005575,GO:0005622,GO:0005623,GO:0005634,GO:0005737,GO:0005829,GO:0043226,GO:0043227,GO:0043229,GO:0043231,GO:0044424,GO:0044444,GO:0044464	K03237	0BZ0E@braNOG,1BDDJ@strNOG,1DRAV@virNOG,COG1093@NOG,KOG2916@euNOG	J	eukaryotic translation initiation factor 2 subunit 1
1627D_47144_c3_g1_i1_1	3847.GLYMA18G02820.1	5.6e-82	309.7	EIF2A	GO:0005575,GO:0005622,GO:0005623,GO:0005634,GO:0005737,GO:0005829,GO:0043226,GO:0043227,GO:0043229,GO:0043231,GO:0044424,GO:0044444,GO:0044464	K03237	1BDDJ@strNOG,1DRAV@virNOG,COG1093@NOG,KOG2916@euNOG	J	eukaryotic translation initiation factor 2
1627D_47144_c3_g2_i1_1	3711.Bra000182.1-P	1.1e-148	531.9	EIF2A	GO:0005575,GO:0005622,GO:0005623,GO:0005634,GO:0005737,GO:0005829,GO:0043226,GO:0043227,GO:0043229,GO:0043231,GO:0044424,GO:0044444,GO:0044464	K03237	0BZ0E@braNOG,1BDDJ@strNOG,1DRAV@virNOG,COG1093@NOG,KOG2916@euNOG	J	eukaryotic translation initiation factor 2 subunit 1
1627D_47157_c1_g1_i1_1	5664.LmjF.35.0520	4.2e-09	70.1	-	-	-	0IGIF@euNOG,0XQS3@NOG	S	AHNAK nucleoprotein
1627D_47160_c0_g1_i1_1	4641.GSMUA_Achr7P02040_001	6.5e-84	316.6	-	-	K03216	0IF8C@euNOG,0TUCX@lilNOG,1BJZ5@strNOG,1DXW5@virNOG,COG0219@NOG	A	SpoU rRNA Methylase family
1627D_47160_c0_g1_i5_1	3694.POPTR_0009s06890.1	9.3e-32	143.7	-	-	K03216	0IF8C@euNOG,1BJZ5@strNOG,1DXW5@virNOG,COG0219@NOG	A	SpoU rRNA Methylase family
1627D_47171_c2_g1_i1_1	4641.GSMUA_Achr2P10270_001	7.6e-25	122.1	-	-	-	0J17G@euNOG,0TIZ9@lilNOG,0YI7X@NOG,1BFC7@strNOG,1DTAF@virNOG	-	-
1627D_47174_c0_g1_i1_1	3218.PP1S65_226V6.1	9e-184	648.7	-	GO:0005575,GO:0005622,GO:0005623,GO:0005737,GO:0044424,GO:0044464	K00121	1BGWS@strNOG,1DUTE@virNOG,COG1062@NOG,KOG0022@euNOG	Q	dehydrogenase
1627D_47175_c1_g1_i1_1	4081.Solyc05g050070.1.1	8.2e-12	76.6	-	-	-	1BU15@strNOG,1E6TU@virNOG,COG2801@NOG,KOG0017@euNOG	L	Inherit from KOG: Retrotransposon protein
1627D_47175_c4_g1_i1_1	4577.GRMZM2G056938_P01	5.1e-08	62.8	-	-	-	0IRP1@euNOG,0YMEY@NOG	-	-
1627D_47190_c0_g1_i3_1	3694.POPTR_0013s11240.1	2.7e-16	93.6	-	GO:0000902,GO:0003674,GO:0003824,GO:0004439,GO:0005575,GO:0005622,GO:0005623,GO:0005737,GO:0005773,GO:0005774,GO:0005794,GO:0006793,GO:0006796,GO:0006996,GO:0007010,GO:0008150,GO:0008152,GO:0009653,GO:0009826,GO:0009832,GO:0009987,GO:0016020,GO:0016043,GO:0016049,GO:0016311,GO:0016787,GO:0016788,GO:0016791,GO:0031090,GO:0032502,GO:0032989,GO:0034593,GO:0034595,GO:0040007,GO:0042546,GO:0042578,GO:…	-	1BCX0@strNOG,1DQUU@virNOG,COG5329@NOG,KOG1888@euNOG	I	Phosphoinositide phosphatase family protein
1627D_47191_c0_g1_i1_1	4555.Si024179m	1.8e-25	121.3	-	GO:0005575,GO:0005622,GO:0005623,GO:0005737,GO:0005739,GO:0005740,GO:0005743,GO:0016020,GO:0019866,GO:0031090,GO:0031966,GO:0031967,GO:0031975,GO:0043226,GO:0043227,GO:0043229,GO:0043231,GO:0044422,GO:0044424,GO:0044429,GO:0044444,GO:0044446,GO:0044464	-	0J37S@euNOG,0U0JB@lilNOG,0YTGP@NOG,15Y3B@poaNOG,1BVG3@strNOG,1E7C3@virNOG	O	Pfam:COX5C
1627D_47191_c0_g1_i2_1	4555.Si024179m	8e-25	119	-	GO:0005575,GO:0005622,GO:0005623,GO:0005737,GO:0005739,GO:0005740,GO:0005743,GO:0016020,GO:0019866,GO:0031090,GO:0031966,GO:0031967,GO:0031975,GO:0043226,GO:0043227,GO:0043229,GO:0043231,GO:0044422,GO:0044424,GO:0044429,GO:0044444,GO:0044446,GO:0044464	-	0J37S@euNOG,0U0JB@lilNOG,0YTGP@NOG,15Y3B@poaNOG,1BVG3@strNOG,1E7C3@virNOG	O	Pfam:COX5C
1627D_47196_c1_g1_i1_1	4641.GSMUA_Achr8P08070_001	7.7e-24	115.5	-	GO:0005575,GO:0005622,GO:0005623,GO:0005737,GO:0005773,GO:0005774,GO:0016020,GO:0031090,GO:0043226,GO:0043227,GO:0043229,GO:0043231,GO:0044422,GO:0044424,GO:0044437,GO:0044444,GO:0044446,GO:0044464	K02155	0TX4Q@lilNOG,1BKR8@strNOG,1DWKN@virNOG,COG0636@NOG,KOG0232@euNOG	C	V-type proton ATPase 16 kDa proteolipid subunit c1 c3 c5
1627D_47196_c3_g1_i1_1	3694.POPTR_0009s12790.1	2.3e-27	126.7	-	GO:0005575,GO:0005622,GO:0005623,GO:0005737,GO:0005773,GO:0005774,GO:0016020,GO:0031090,GO:0043226,GO:0043227,GO:0043229,GO:0043231,GO:0044422,GO:0044424,GO:0044437,GO:0044444,GO:0044446,GO:0044464	K02155	1BKR8@strNOG,1DWKN@virNOG,COG0636@NOG,KOG0232@euNOG	C	V-type proton ATPase 16 kDa proteolipid
1627D_47199_c0_g2_i1_1	3847.GLYMA07G36000.1	1.3e-16	93.2	CPK17	GO:0001558,GO:0003674,GO:0003824,GO:0004672,GO:0004674,GO:0005575,GO:0005622,GO:0005623,GO:0005737,GO:0005886,GO:0006464,GO:0006468,GO:0006793,GO:0006796,GO:0008150,GO:0008152,GO:0009987,GO:0010769,GO:0016020,GO:0016301,GO:0016310,GO:0016740,GO:0016772,GO:0016773,GO:0019538,GO:0022603,GO:0022604,GO:0036211,GO:0040008,GO:0043170,GO:0043412,GO:0043900,GO:0044237,GO:0044238,GO:0044260,GO:0044267,GO:…	K13412	0XRMJ@NOG,1BCNW@strNOG,1DQPS@virNOG,KOG0032@euNOG	T	calcium-dependent protein kinase
1627D_47199_c0_g2_i2_1	3847.GLYMA07G36000.1	4.6e-17	95.1	CPK17	GO:0001558,GO:0003674,GO:0003824,GO:0004672,GO:0004674,GO:0005575,GO:0005622,GO:0005623,GO:0005737,GO:0005886,GO:0006464,GO:0006468,GO:0006793,GO:0006796,GO:0008150,GO:0008152,GO:0009987,GO:0010769,GO:0016020,GO:0016301,GO:0016310,GO:0016740,GO:0016772,GO:0016773,GO:0019538,GO:0022603,GO:0022604,GO:0036211,GO:0040008,GO:0043170,GO:0043412,GO:0043900,GO:0044237,GO:0044238,GO:0044260,GO:0044267,GO:…	K13412	0XRMJ@NOG,1BCNW@strNOG,1DQPS@virNOG,KOG0032@euNOG	T	calcium-dependent protein kinase
1627D_47202_c0_g1_i1_1	4577.GRMZM2G429809_P01	7.1e-48	196.4	-	-	-	0JSNG@euNOG,0U4RA@lilNOG,108NE@NOG,1624T@poaNOG,1C3AX@strNOG,1EGNF@virNOG	-	-
1627D_47202_c0_g1_i2_1	4533.OB10G22120.1	1.1e-10	72	-	-	-	0JSNG@euNOG,0U4RA@lilNOG,108NE@NOG,1624T@poaNOG,1C3AX@strNOG,1EGNF@virNOG	-	-
1627D_47215_c0_g2_i3_1	4641.GSMUA_Achr7P17660_001	2.2e-55	221.1	-	-	-	0IGCP@euNOG,0TQHS@lilNOG,0ZUTR@NOG,1BGVD@strNOG,1DURX@virNOG	-	-
1627D_47215_c0_g2_i8_1	4641.GSMUA_Achr7P17660_001	2.8e-51	207.6	-	-	-	0IGCP@euNOG,0TQHS@lilNOG,0ZUTR@NOG,1BGVD@strNOG,1DURX@virNOG	-	-
1627D_47217_c1_g2_i1_1	3694.POPTR_0005s01380.1	4.8e-92	343.2	-	GO:0000902,GO:0005575,GO:0005622,GO:0005623,GO:0005737,GO:0005768,GO:0005769,GO:0005794,GO:0005802,GO:0006810,GO:0006996,GO:0007030,GO:0008104,GO:0008150,GO:0009306,GO:0009653,GO:0009826,GO:0009987,GO:0010008,GO:0015031,GO:0016020,GO:0016043,GO:0016049,GO:0031090,GO:0031901,GO:0032502,GO:0032588,GO:0032940,GO:0032989,GO:0033036,GO:0040007,GO:0043226,GO:0043227,GO:0043229,GO:0043231,GO:0044422,GO:…	-	11GAN@NOG,1BN4I@strNOG,1DZZF@virNOG,KOG3195@euNOG	U	Eukaryotic protein of unknown function (DUF846)
1627D_47235_c0_g1_i6_1	4641.GSMUA_Achr4P13570_001	2.4e-09	69.7	-	-	-	0IRZP@euNOG,0U6YK@lilNOG,0Y994@NOG,1C7B3@strNOG,1EM8E@virNOG	S	calmodulin-binding protein
1627D_47235_c0_g1_i8_1	4555.Si034610m	3.3e-07	63.5	-	-	-	0IE1Q@euNOG,0TPXI@lilNOG,11I0K@NOG,15ID5@poaNOG,1BFZ6@strNOG,1DQAV@virNOG	S	Inherit from euNOG: calmodulin-binding family
1627D_47236_c0_g1_i1_1	4641.GSMUA_Achr8P06830_001	1.4e-167	595.1	-	GO:0005575,GO:0005911,GO:0006355,GO:0006950,GO:0006970,GO:0008150,GO:0009506,GO:0009628,GO:0009651,GO:0009889,GO:0010468,GO:0010556,GO:0019219,GO:0019222,GO:0030054,GO:0031323,GO:0031326,GO:0050789,GO:0050794,GO:0050896,GO:0051171,GO:0051252,GO:0055044,GO:0060255,GO:0065007,GO:0080090,GO:2000112,GO:2001141	-	0TKQB@lilNOG,1BMVU@strNOG,1DZ9U@virNOG,COG5333@NOG,KOG0835@euNOG	D	Cyclin, N-terminal domain
1627D_47249_c5_g1_i1_1	4081.Solyc03g120670.2.1	1.6e-130	471.5	-	GO:0003674,GO:0003824,GO:0005575,GO:0005622,GO:0005623,GO:0005737,GO:0005829,GO:0008150,GO:0008152,GO:0009058,GO:0009853,GO:0009854,GO:0009987,GO:0016491,GO:0016614,GO:0016616,GO:0016618,GO:0030267,GO:0043094,GO:0044237,GO:0044249,GO:0044424,GO:0044444,GO:0044464,GO:0044710,GO:0055114	K15919,K18606	1BCZF@strNOG,1DQX2@virNOG,COG1052@NOG,KOG0069@euNOG	E	Glyoxylate
1627D_47250_c2_g1_i1_1	3702.AT5G56530.1	4e-40	171.8	-	-	-	0BS2F@braNOG,0IKC2@euNOG,0Z0AY@NOG,1BDAY@strNOG,1DR8C@virNOG	S	Domain of unknown function (DUF239)
1627D_47222_c0_g1_i1_1	4641.GSMUA_Achr3P18830_001	1.1e-83	317	-	GO:0005575,GO:0005622,GO:0005623,GO:0005737,GO:0005768,GO:0005794,GO:0005802,GO:0043226,GO:0043227,GO:0043229,GO:0043231,GO:0044424,GO:0044444,GO:0044464	-	0TU5Z@lilNOG,0XNV7@NOG,1BFM3@strNOG,1DTJ8@virNOG,KOG1339@euNOG	O	Eukaryotic aspartyl protease domain containing protein, expressed
1627D_47264_c1_g1_i2_1	391625.PPSIR1_16510	3.5e-08	62.4	-	-	-	08WBD@bactNOG,0GMAS@delNOG,0HMKA@dproNOG,11JVY@NOG,179GW@proNOG	M	PA14 domain
1627D_47264_c1_g1_i3_1	45351.NEMVEDRAFT_v1g52745-PA	7.1e-30	136.7	-	-	-	0KDDE@euNOG,0ZTN0@NOG	-	-
1627D_47264_c1_g1_i4_1	45351.NEMVEDRAFT_v1g52745-PA	1.1e-29	136.7	-	-	-	0KDDE@euNOG,0ZTN0@NOG	-	-
1627D_47265_c1_g1_i1_1	4113.PGSC0003DMT400060687	1.1e-11	77.8	-	-	-	0IPYC@euNOG,11K5V@NOG,1C6Y0@strNOG,1EKV4@virNOG	S	non-LTR retroelement reverse transcriptase
1627D_47267_c0_g1_i1_1	4641.GSMUA_Achr4P09200_001	1e-106	392.1	-	-	K15559	0TN5K@lilNOG,0XRAP@NOG,1BEX5@strNOG,1DSUV@virNOG,KOG2669@euNOG	A	Pfam:DUF618
1627D_47267_c0_g1_i2_1	4641.GSMUA_Achr4P09200_001	6.5e-141	506.5	-	-	K15559	0TN5K@lilNOG,0XRAP@NOG,1BEX5@strNOG,1DSUV@virNOG,KOG2669@euNOG	A	Pfam:DUF618
1627D_47268_c0_g1_i1_1	29760.VIT_15s0046g00060.t01	9.8e-80	303.9	-	GO:0000375,GO:0000377,GO:0000398,GO:0005575,GO:0005622,GO:0005623,GO:0005634,GO:0005654,GO:0005681,GO:0006139,GO:0006396,GO:0006397,GO:0006725,GO:0006807,GO:0008150,GO:0008152,GO:0008380,GO:0009987,GO:0010467,GO:0016070,GO:0016071,GO:0016604,GO:0016607,GO:0030529,GO:0031974,GO:0031981,GO:0032991,GO:0034641,GO:0043170,GO:0043226,GO:0043227,GO:0043229,GO:0043231,GO:0043233,GO:0044237,GO:0044238,GO:…	K12893	1BFW7@strNOG,1DRP5@virNOG,COG0724@NOG,KOG0106@euNOG	A	arginine serine-rich splicing factor
1627D_47269_c0_g1_i1_1	3847.GLYMA02G11711.1	3.5e-117	427.6	UGT73B5	GO:0003674,GO:0003824,GO:0005575,GO:0005622,GO:0005623,GO:0005737,GO:0005829,GO:0008150,GO:0008152,GO:0008194,GO:0009607,GO:0016740,GO:0016757,GO:0016758,GO:0035251,GO:0044424,GO:0044444,GO:0044464,GO:0046527,GO:0050896,GO:0051704,GO:0051707,GO:0080043,GO:0080044	-	1BHEQ@strNOG,1DVAV@virNOG,COG1819@NOG,KOG1192@euNOG	C, G	flavonol 3-O-glucosyltransferase activity
1627D_47286_c1_g1_i2_1	15368.BRADI4G44880.1	8.6e-93	345.5	UBA1	GO:0003674,GO:0003824,GO:0004842,GO:0005575,GO:0005622,GO:0005623,GO:0005634,GO:0005737,GO:0005829,GO:0005886,GO:0005911,GO:0006464,GO:0008150,GO:0008152,GO:0009506,GO:0009607,GO:0009987,GO:0010035,GO:0010038,GO:0016020,GO:0016567,GO:0016874,GO:0016879,GO:0016881,GO:0019538,GO:0019787,GO:0030054,GO:0032446,GO:0036211,GO:0042221,GO:0043170,GO:0043226,GO:0043227,GO:0043229,GO:0043231,GO:0043412,GO:…	K03178	1BEK8@strNOG,1DSI3@virNOG,COG0476@NOG,KOG2012@euNOG	O	Ubiquitin-activating enzyme e1
1627D_47286_c3_g1_i2_1	4641.GSMUA_Achr10P29400_001	0	1726.1	UBA1	GO:0003674,GO:0003824,GO:0004842,GO:0005575,GO:0005622,GO:0005623,GO:0005634,GO:0005737,GO:0005829,GO:0005886,GO:0005911,GO:0006464,GO:0008150,GO:0008152,GO:0009506,GO:0009607,GO:0009987,GO:0010035,GO:0010038,GO:0016020,GO:0016567,GO:0016874,GO:0016879,GO:0016881,GO:0019538,GO:0019787,GO:0030054,GO:0032446,GO:0036211,GO:0042221,GO:0043170,GO:0043226,GO:0043227,GO:0043229,GO:0043231,GO:0043412,GO:…	K03178	0TRYS@lilNOG,1BEK8@strNOG,1DSI3@virNOG,COG0476@NOG,KOG2012@euNOG	O	Ubiquitin-activating enzyme e1
1627D_47209_c0_g3_i1_1	29760.VIT_11s0016g05730.t01	9.3e-58	229.6	-	-	-	0IKCV@euNOG,11M8Y@NOG,1BMJJ@strNOG,1DZ3A@virNOG	S	CUE domain
1627D_47214_c0_g1_i1_1	3694.POPTR_0009s10030.1	7.5e-24	117.5	-	-	-	0IEAP@euNOG,0Y914@NOG,1BCMJ@strNOG,1DQJ4@virNOG	S	late embryogenesis
1627D_47225_c0_g1_i1_1	6238.CBG05355	1.6e-07	63.9	-	GO:0000003,GO:0000226,GO:0000278,GO:0000280,GO:0001055,GO:0003674,GO:0003824,GO:0003899,GO:0005488,GO:0005515,GO:0005575,GO:0005622,GO:0005623,GO:0005634,GO:0006139,GO:0006351,GO:0006366,GO:0006464,GO:0006479,GO:0006725,GO:0006807,GO:0006996,GO:0007010,GO:0007017,GO:0007049,GO:0007051,GO:0007052,GO:0007067,GO:0007275,GO:0007369,GO:0008150,GO:0008152,GO:0008213,GO:0008356,GO:0009058,GO:0009059,GO:…	K03006	09UGP@biNOG,0EF6E@chrNOG,0V5FZ@meNOG,0XB0J@nemNOG,12NCH@opiNOG,18M2A@rhaNOG,COG0086@NOG,KOG0260@euNOG	K	DNA-dependent RNA polymerase catalyzes the transcription of DNA into RNA using the four ribonucleoside triphosphates as substrates. Largest and catalytic component of RNA polymerase II which synthesizes mRNA precursors and many functional non-coding RNAs. Forms the polymerase active center together with the second largest subunit. Pol II is the central component of the basal RNA polymerase II tra…
1627D_47258_c1_g1_i1_1	3694.POPTR_0003s00770.1	2.8e-15	87.8	-	-	-	0XS82@NOG,1C649@strNOG,1EK2B@virNOG,KOG1075@euNOG	S	Reverse transcriptase (RNA-dependent DNA polymerase)
1627D_47262_c0_g1_i1_1	3847.GLYMA18G47600.1	1.1e-129	468.8	-	GO:0003674,GO:0003824,GO:0005215,GO:0005575,GO:0005622,GO:0005623,GO:0005737,GO:0006139,GO:0006152,GO:0006163,GO:0006195,GO:0006200,GO:0006725,GO:0006753,GO:0006793,GO:0006796,GO:0006807,GO:0006810,GO:0006869,GO:0008150,GO:0008152,GO:0009056,GO:0009116,GO:0009117,GO:0009119,GO:0009123,GO:0009125,GO:0009126,GO:0009128,GO:0009141,GO:0009143,GO:0009144,GO:0009146,GO:0009150,GO:0009154,GO:0009158,GO:…	-	0INIY@euNOG,1C6P8@strNOG,1EKK2@virNOG,COG1127@NOG	Q	protein TRIGALACTOSYLDIACYLGLYCEROL 3, chloroplastic-like
1627D_47273_c0_g1_i1_1	4641.GSMUA_Achr11P17170_001	0	1927.1	-	GO:0000226,GO:0000278,GO:0000280,GO:0003674,GO:0005488,GO:0005515,GO:0005575,GO:0005622,GO:0005623,GO:0005737,GO:0005819,GO:0005856,GO:0005874,GO:0005876,GO:0005886,GO:0005911,GO:0005938,GO:0006996,GO:0007010,GO:0007017,GO:0007026,GO:0007049,GO:0007067,GO:0008017,GO:0008092,GO:0008150,GO:0009506,GO:0009524,GO:0009987,GO:0010468,GO:0010608,GO:0010639,GO:0015630,GO:0015631,GO:0016020,GO:0016043,GO:…	K16578	0TN53@lilNOG,0ZMY0@NOG,1BJMI@strNOG,1DXJ7@virNOG,KOG2956@euNOG	U	HEAT repeat family protein
1627D_47274_c1_g1_i1_1	29760.VIT_02s0025g04050.t01	7.5e-154	549.7	-	-	K18726	0IPG4@euNOG,12AXB@NOG,1C6VJ@strNOG,1EKSM@virNOG	O	UBX domain-containing protein
1627D_47275_c0_g1_i5_1	4533.OB02G37140.1	3.2e-07	62	-	-	-	0J204@euNOG,0TUF3@lilNOG,15HRV@poaNOG,1BIRF@strNOG,1DZRH@virNOG,COG0515@NOG	T	Legume lectin domain
1627D_47277_c0_g1_i1_1	4641.GSMUA_Achr10P15840_001	4.2e-24	117.5	-	-	-	0IU56@euNOG,0U751@lilNOG,0YC12@NOG,1C7PZ@strNOG,1EMMX@virNOG	S	WD-40 repeat family protein
1627D_47289_c0_g1_i1_1	4558.Sb03g039000.1	1.9e-26	124.4	-	GO:0001071,GO:0003674,GO:0003700,GO:0005575,GO:0005622,GO:0005623,GO:0005634,GO:0006355,GO:0008150,GO:0009889,GO:0010468,GO:0010556,GO:0019219,GO:0019222,GO:0031323,GO:0031326,GO:0043226,GO:0043227,GO:0043229,GO:0043231,GO:0044424,GO:0044464,GO:0050789,GO:0050794,GO:0051171,GO:0051252,GO:0060255,GO:0065007,GO:0080090,GO:2000112,GO:2001141	K08065	0TTB4@lilNOG,15VGF@poaNOG,1BQXB@strNOG,1E2R0@virNOG,COG2036@NOG,KOG0869@euNOG	K	Histone-like transcription factor (CBF/NF-Y) and archaeal histone
1627D_47293_c0_g1_i1_1	5811.TGME49_065500	1.7e-17	96.3	PGUG_03509	GO:0005575,GO:0005622,GO:0005623,GO:0005737,GO:0005794,GO:0009507,GO:0009536,GO:0016020,GO:0043226,GO:0043227,GO:0043229,GO:0043231,GO:0044424,GO:0044444,GO:0044464	K05012	COG0038@NOG,KOG0475@euNOG	P	chloride channel
1627D_47297_c1_g1_i4_1	3694.POPTR_0015s09820.1	2.1e-36	157.5	PIMT1	GO:0005575,GO:0005622,GO:0005623,GO:0005737,GO:0005829,GO:0006950,GO:0006970,GO:0007275,GO:0007568,GO:0008150,GO:0009628,GO:0009651,GO:0009719,GO:0009725,GO:0009737,GO:0009791,GO:0009845,GO:0010033,GO:0032501,GO:0032502,GO:0033993,GO:0042221,GO:0044424,GO:0044444,GO:0044464,GO:0044699,GO:0044707,GO:0044767,GO:0050896,GO:0090351,GO:0097305,GO:1901700	K00573	1BCST@strNOG,1DQQM@virNOG,COG2518@NOG,KOG1661@euNOG	O	protein-L-isoaspartate O-methyltransferase
1627D_47297_c1_g1_i6_1	3694.POPTR_0015s09820.1	8.6e-34	149.1	PIMT1	GO:0005575,GO:0005622,GO:0005623,GO:0005737,GO:0005829,GO:0006950,GO:0006970,GO:0007275,GO:0007568,GO:0008150,GO:0009628,GO:0009651,GO:0009719,GO:0009725,GO:0009737,GO:0009791,GO:0009845,GO:0010033,GO:0032501,GO:0032502,GO:0033993,GO:0042221,GO:0044424,GO:0044444,GO:0044464,GO:0044699,GO:0044707,GO:0044767,GO:0050896,GO:0090351,GO:0097305,GO:1901700	K00573	1BCST@strNOG,1DQQM@virNOG,COG2518@NOG,KOG1661@euNOG	O	protein-L-isoaspartate O-methyltransferase
1627D_47298_c0_g1_i1_1	29760.VIT_15s0046g03670.t01	1.7e-290	1003.8	-	GO:0000166,GO:0001882,GO:0001883,GO:0003674,GO:0003824,GO:0004470,GO:0004471,GO:0005488,GO:0005515,GO:0005524,GO:0005575,GO:0005622,GO:0005623,GO:0005737,GO:0005739,GO:0005759,GO:0006082,GO:0006108,GO:0008150,GO:0008152,GO:0008270,GO:0009507,GO:0009536,GO:0009987,GO:0016491,GO:0016614,GO:0016615,GO:0016616,GO:0017076,GO:0019752,GO:0030554,GO:0031974,GO:0032549,GO:0032550,GO:0032553,GO:0032555,GO:…	K00028	1BD87@strNOG,1DR5X@virNOG,COG0281@NOG,KOG1257@euNOG	C	malic enzyme
1627D_47302_c0_g1_i1_1	4641.GSMUA_Achr7P22650_001	9.7e-124	449.1	-	GO:0005575,GO:0005622,GO:0005623,GO:0005737,GO:0005739,GO:0043226,GO:0043227,GO:0043229,GO:0043231,GO:0044424,GO:0044444,GO:0044464	K06127	0TUC7@lilNOG,1BG87@strNOG,1DUPK@virNOG,COG2226@NOG,KOG1540@euNOG	H	ubiquinone biosynthesis methyltransferase COQ5
1627D_47303_c0_g1_i1_1	3847.GLYMA02G38910.1	2.2e-32	146	-	GO:0000302,GO:0003674,GO:0003824,GO:0004672,GO:0004674,GO:0004683,GO:0005488,GO:0005515,GO:0005516,GO:0005575,GO:0005622,GO:0005623,GO:0005737,GO:0006464,GO:0006468,GO:0006793,GO:0006796,GO:0006950,GO:0006970,GO:0006979,GO:0008150,GO:0008152,GO:0009266,GO:0009409,GO:0009628,GO:0009651,GO:0009719,GO:0009725,GO:0009737,GO:0009987,GO:0010033,GO:0010035,GO:0016301,GO:0016310,GO:0016740,GO:0016772,GO:…	K04733	1BHJF@strNOG,1DVFF@virNOG,COG0515@NOG,KOG1187@euNOG	T	leucine-rich repeat receptor-like protein kinase At4g00330-like
1627D_47303_c0_g1_i4_1	59689.scaffold_13900004.1	4.9e-10	72	-	GO:0000302,GO:0003674,GO:0003824,GO:0004672,GO:0004674,GO:0004683,GO:0005488,GO:0005515,GO:0005516,GO:0005575,GO:0005622,GO:0005623,GO:0005737,GO:0006464,GO:0006468,GO:0006793,GO:0006796,GO:0006950,GO:0006970,GO:0006979,GO:0008150,GO:0008152,GO:0009266,GO:0009409,GO:0009628,GO:0009651,GO:0009719,GO:0009725,GO:0009737,GO:0009987,GO:0010033,GO:0010035,GO:0016301,GO:0016310,GO:0016740,GO:0016772,GO:…	K04733	0BXAC@braNOG,1BHJF@strNOG,1DVFF@virNOG,COG0515@NOG,KOG1187@euNOG	T	STYKc
1627D_47303_c0_g1_i5_1	3847.GLYMA11G24410.1	1.4e-92	345.9	-	GO:0000302,GO:0003674,GO:0003824,GO:0004672,GO:0004674,GO:0004683,GO:0005488,GO:0005515,GO:0005516,GO:0005575,GO:0005622,GO:0005623,GO:0005737,GO:0006464,GO:0006468,GO:0006793,GO:0006796,GO:0006950,GO:0006970,GO:0006979,GO:0008150,GO:0008152,GO:0009266,GO:0009409,GO:0009628,GO:0009651,GO:0009719,GO:0009725,GO:0009737,GO:0009987,GO:0010033,GO:0010035,GO:0016301,GO:0016310,GO:0016740,GO:0016772,GO:…	K04733	1BHJF@strNOG,1DVFF@virNOG,COG0515@NOG,KOG1187@euNOG	T	leucine-rich repeat receptor-like protein kinase At4g00330-like
1627D_47303_c0_g2_i1_1	4558.Sb01g002800.1	3.9e-17	94.7	OSI_14142	-	-	0TM6J@lilNOG,15RYD@poaNOG,1BKWF@strNOG,1DYRW@virNOG,COG0515@NOG,KOG1187@euNOG	T	STYKc
1627D_47304_c0_g1_i1_1	931890.XP_003647995.1	2.7e-07	62.4	-	-	K19849	0IE3X@euNOG,0XQBG@NOG,13R8T@opiNOG	K	Inherit from euNOG: Rna-binding protein
1627D_47316_c1_g1_i2_1	3694.POPTR_0007s14790.1	4.6e-80	304.3	-	-	-	0IIVQ@euNOG,0XZJ1@NOG,1BIMN@strNOG,1DWIZ@virNOG	S	BSD
1627D_47317_c1_g1_i1_1	4641.GSMUA_Achr6P02750_001	2.9e-174	617.8	-	-	-	0JR1Y@euNOG,0TN5N@lilNOG,0YAZX@NOG,1BEX6@strNOG,1DSUW@virNOG	-	-
1627D_47317_c1_g1_i2_1	3847.GLYMA07G06460.3	1.2e-07	63.2	-	-	-	0JR1Y@euNOG,0YAZX@NOG,1BEX6@strNOG,1DSUW@virNOG	-	-
1627D_47317_c1_g1_i3_1	4641.GSMUA_Achr6P02750_001	6e-86	323.2	-	-	-	0JR1Y@euNOG,0TN5N@lilNOG,0YAZX@NOG,1BEX6@strNOG,1DSUW@virNOG	-	-
1627D_47320_c0_g1_i2_1	4641.GSMUA_Achr3P10570_001	3.1e-15	87.8	-	-	-	0J40Y@euNOG,0TZ6G@lilNOG,0Z4PH@NOG,1BSPH@strNOG,1E4IG@virNOG	-	-
1627D_47320_c0_g1_i3_1	4641.GSMUA_Achr3P10570_001	5.8e-15	87.8	-	-	-	0J40Y@euNOG,0TZ6G@lilNOG,0Z4PH@NOG,1BSPH@strNOG,1E4IG@virNOG	-	-
1627D_47321_c0_g1_i4_1	15368.BRADI1G01810.1	1.3e-182	645.2	-	-	-	0IHKY@euNOG,0TNG6@lilNOG,15J8D@poaNOG,1BHDG@strNOG,1DV9S@virNOG,COG1982@NOG	E	Orn/Lys/Arg decarboxylase, C-terminal domain
1627D_47331_c0_g1_i1_1	4555.Si021939m	2.4e-148	531.2	-	-	K01495	0TTY0@lilNOG,15QT0@poaNOG,1BN4Q@strNOG,1DZZP@virNOG,COG0302@NOG,KOG2698@euNOG	H	GTP cyclohydrolase I
1627D_47333_c0_g1_i1_1	4641.GSMUA_Achr5P19520_001	0	1211.4	-	GO:0005575,GO:0005623,GO:0005886,GO:0016020,GO:0044464,GO:0071944	-	0IMBR@euNOG,0TRZH@lilNOG,0ZUB6@NOG,1BBSM@strNOG,1DPRA@virNOG	S	NB-ARC domain
1627D_47337_c0_g2_i1_1	3847.GLYMA15G37200.1	4.2e-46	190.7	-	GO:0005575,GO:0005622,GO:0005623,GO:0005737,GO:0005739,GO:0005740,GO:0005743,GO:0005746,GO:0005747,GO:0016020,GO:0019866,GO:0030964,GO:0031090,GO:0031966,GO:0031967,GO:0031975,GO:0032991,GO:0043226,GO:0043227,GO:0043229,GO:0043231,GO:0043234,GO:0044422,GO:0044424,GO:0044425,GO:0044429,GO:0044444,GO:0044446,GO:0044455,GO:0044464,GO:0045271,GO:0070469	K03950	11S2F@NOG,1BRF0@strNOG,1E4ZQ@virNOG,KOG3426@euNOG	C	NADH dehydrogenase (ubiquinone) 1 alpha subcomplex
1627D_47347_c0_g1_i3_1	39946.BGIOSGA019127-PA	3.7e-124	451.4	-	GO:0006139,GO:0006259,GO:0006304,GO:0006305,GO:0006306,GO:0006725,GO:0006807,GO:0008150,GO:0008152,GO:0009987,GO:0010468,GO:0019222,GO:0032259,GO:0034641,GO:0040029,GO:0043170,GO:0043412,GO:0043414,GO:0044237,GO:0044238,GO:0044260,GO:0044728,GO:0046483,GO:0050789,GO:0060255,GO:0065007,GO:0071704,GO:0090304,GO:1901360	-	0IKK0@euNOG,0TJPY@lilNOG,0YFUA@NOG,15GIF@poaNOG,1BHQ0@strNOG,1DVKJ@virNOG	L	Inherit from strNOG: DNA (cytosine-5-)-methyltransferase
1627D_47352_c0_g1_i1_1	29760.VIT_06s0004g04340.t01	1.5e-81	309.3	-	-	K12881	11JAW@NOG,1BR52@strNOG,1E2TR@virNOG,KOG0533@euNOG	A	RNA and export factor-binding protein
1627D_47364_c1_g2_i2_1	3847.GLYMA09G34760.5	1e-89	335.5	RPL13	GO:0003674,GO:0003735,GO:0005198,GO:0005575,GO:0005618,GO:0005622,GO:0005623,GO:0005634,GO:0005730,GO:0005737,GO:0005773,GO:0005774,GO:0005829,GO:0005840,GO:0005886,GO:0005911,GO:0009506,GO:0015934,GO:0016020,GO:0022625,GO:0022626,GO:0030054,GO:0030312,GO:0030529,GO:0031090,GO:0031974,GO:0031981,GO:0032991,GO:0043226,GO:0043227,GO:0043228,GO:0043229,GO:0043231,GO:0043232,GO:0043233,GO:0044391,GO:…	K02873	1BFXJ@strNOG,1DTV3@virNOG,COG4352@NOG,KOG3295@euNOG	J	60S ribosomal protein L13
1627D_47380_c0_g2_i1_1	4641.GSMUA_Achr9P24550_001	5.7e-42	175.6	HT1	GO:0003674,GO:0005215,GO:0005575,GO:0005622,GO:0005623,GO:0005634,GO:0005737,GO:0005773,GO:0005886,GO:0005911,GO:0006810,GO:0008150,GO:0008643,GO:0009506,GO:0009987,GO:0015144,GO:0015145,GO:0015749,GO:0016020,GO:0022857,GO:0022891,GO:0022892,GO:0030054,GO:0034219,GO:0043226,GO:0043227,GO:0043229,GO:0043231,GO:0044424,GO:0044444,GO:0044464,GO:0044699,GO:0044763,GO:0044765,GO:0051119,GO:0051179,GO:…	-	0TUW3@lilNOG,0XNQK@NOG,1BK5I@strNOG,1DSMD@virNOG,KOG0254@euNOG	G	Sugar (and other) transporter
1627D_47380_c1_g1_i1_1	4641.GSMUA_Achr5P01110_001	9.3e-08	64.3	-	-	-	0XNQK@NOG,KOG0254@euNOG	J	transporter
1627D_47385_c0_g1_i1_1	4641.GSMUA_Achr4P10920_001	3.8e-173	613.2	-	GO:0000075,GO:0000151,GO:0000775,GO:0000776,GO:0005575,GO:0005622,GO:0005623,GO:0005694,GO:0005737,GO:0007049,GO:0007088,GO:0007093,GO:0007094,GO:0007346,GO:0008150,GO:0009524,GO:0009987,GO:0010564,GO:0010639,GO:0010948,GO:0022402,GO:0030071,GO:0031461,GO:0031577,GO:0032991,GO:0033043,GO:0043226,GO:0043228,GO:0043229,GO:0043232,GO:0043234,GO:0044422,GO:0044424,GO:0044427,GO:0044444,GO:0044446,GO:…	K02180	0TPUS@lilNOG,0XRBG@NOG,1BE1Z@strNOG,1DRZU@virNOG,KOG1036@euNOG	D	Mitotic checkpoint protein
1627D_47309_c3_g1_i1_1	4555.Si030980m	9.7e-36	156.4	-	-	K13464	0IZA3@euNOG,0TXG4@lilNOG,0ZDCD@NOG,15QW2@poaNOG,1BJP0@strNOG,1DXKK@virNOG	S	K13464 jasmonate ZIM domain-containing protein
1627D_47355_c5_g1_i1_1	4641.GSMUA_Achr2P14710_001	1.1e-143	515.8	-	-	K14411	0TSAT@lilNOG,1BIIE@strNOG,1DWFJ@virNOG,COG0724@NOG,KOG0118@euNOG	A	RNA recognition motif. (a.k.a. RRM, RBD, or RNP domain)
1627D_47355_c5_g1_i2_1	39947.LOC_Os01g71770.1	7.9e-73	280.4	-	-	K14411	0TSAT@lilNOG,15PDC@poaNOG,1BIIE@strNOG,1DWFJ@virNOG,COG0724@NOG,KOG0118@euNOG	A	RNA recognition motif. (a.k.a. RRM, RBD, or RNP domain)
1627D_47357_c3_g1_i1_1	435258.XP_001463552.2	4.6e-20	102.4	UBB	GO:0000003,GO:0000075,GO:0000077,GO:0000080,GO:0000082,GO:0000084,GO:0000122,GO:0000151,GO:0000165,GO:0000187,GO:0000209,GO:0000278,GO:0001666,GO:0001817,GO:0001818,GO:0001932,GO:0001934,GO:0002218,GO:0002221,GO:0002224,GO:0002253,GO:0002376,GO:0002429,GO:0002474,GO:0002478,GO:0002479,GO:0002682,GO:0002684,GO:0002753,GO:0002755,GO:0002756,GO:0002757,GO:0002758,GO:0002764,GO:0002768,GO:0003006,GO:…	K02977,K04551,K08770	0T6I1@kinNOG,COG1552@NOG,COG5272@NOG,KOG0001@euNOG	J	polyubiquitin
1627D_47357_c4_g1_i1_1	3847.GLYMA03G35540.2	2.5e-12	76.6	RPL40	GO:0003674,GO:0003735,GO:0005198,GO:0005575,GO:0005622,GO:0005623,GO:0005634,GO:0005730,GO:0005737,GO:0005829,GO:0005840,GO:0006464,GO:0006508,GO:0006511,GO:0008150,GO:0008152,GO:0009056,GO:0009057,GO:0009987,GO:0015934,GO:0016567,GO:0019538,GO:0019941,GO:0022625,GO:0022626,GO:0030163,GO:0030529,GO:0031974,GO:0031981,GO:0032446,GO:0032991,GO:0036211,GO:0043170,GO:0043226,GO:0043227,GO:0043228,GO:…	K02927	0IUNU@euNOG,1C7TS@strNOG,1EMRT@virNOG,COG1552@NOG	J	ribosomal protein
1627D_47360_c0_g2_i1_1	4555.Si038108m	8.3e-42	176	-	-	-	0IN4M@euNOG,0U6IK@lilNOG,11V9I@NOG,163K7@poaNOG,1C6KR@strNOG,1EKHF@virNOG	O	Ribosomal L18p/L5e family
1627D_47362_c0_g1_i2_1	4081.Solyc03g063890.1.1	6.6e-28	129.4	-	-	-	1C5MJ@strNOG,1EJDD@virNOG,COG2801@NOG,KOG0017@euNOG	L	Retrotransposon gag protein
1627D_47371_c2_g1_i1_1	5821.PBANKA_011220	4e-13	80.9	-	GO:0003674,GO:0003779,GO:0005488,GO:0005515,GO:0008092	-	00881@acoNOG,01KV3@apiNOG,0RBZM@haeNOG,COG5022@NOG,KOG0161@euNOG	Z	Inherit from KOG: myosin heavy chain
1627D_47374_c0_g1_i1_1	4641.GSMUA_AchrUn_randomP14440_001	7.9e-83	312.4	RPL24	GO:0000003,GO:0003006,GO:0005575,GO:0005622,GO:0005623,GO:0005634,GO:0005730,GO:0005737,GO:0005829,GO:0005840,GO:0005886,GO:0007154,GO:0007165,GO:0007275,GO:0008150,GO:0009507,GO:0009536,GO:0009719,GO:0009725,GO:0009733,GO:0009734,GO:0009755,GO:0009791,GO:0009908,GO:0009987,GO:0010033,GO:0015934,GO:0016020,GO:0022414,GO:0022625,GO:0022626,GO:0023052,GO:0030529,GO:0031974,GO:0031981,GO:0032501,GO:…	K02896	1BQUM@strNOG,1E2UT@virNOG,COG2075@NOG,KOG1722@euNOG	J	60s ribosomal protein
1627D_47390_c0_g1_i1_1	29760.VIT_05s0049g01360.t01	5.3e-91	340.1	HRBP1	GO:0000302,GO:0005575,GO:0005622,GO:0005623,GO:0005634,GO:0005737,GO:0005886,GO:0006950,GO:0006952,GO:0006979,GO:0006996,GO:0008150,GO:0009507,GO:0009526,GO:0009532,GO:0009534,GO:0009535,GO:0009536,GO:0009570,GO:0009579,GO:0009607,GO:0009617,GO:0009657,GO:0009658,GO:0009941,GO:0009987,GO:0010035,GO:0010193,GO:0010287,GO:0016020,GO:0016043,GO:0031967,GO:0031975,GO:0031976,GO:0031977,GO:0031984,GO:…	-	0II8J@euNOG,11H8W@NOG,1BI64@strNOG,1DW32@virNOG	S	harpin binding protein 1
1627D_47392_c4_g1_i1_1	3694.POPTR_0005s28170.1	1.3e-161	575.1	-	-	-	1BMF7@strNOG,1DZ9Y@virNOG,COG2214@NOG,KOG0691@euNOG	O	chaperone protein dnaJ
1627D_47399_c0_g1_i1_1	5664.LmjF.35.0540	1.1e-06	60.8	-	-	-	0IGIF@euNOG,0XQS3@NOG	S	AHNAK nucleoprotein
1627D_47401_c0_g1_i4_1	4641.GSMUA_Achr4P13530_001	2.7e-72	278.1	-	-	-	1BFKP@strNOG,1DTIT@virNOG,COG5183@NOG,KOG1609@euNOG	A	Protein of unknown function (DUF3675)
1627D_47402_c0_g1_i1_1	29760.VIT_12s0035g00760.t01	1.8e-155	554.7	-	-	K00765	1BNJK@strNOG,1DWV0@virNOG,COG0040@NOG,KOG2831@euNOG	E	ATP phosphoribosyl transferase
1627D_47403_c4_g1_i1_1	3694.POPTR_0006s17220.1	2.2e-07	61.2	-	-	-	0Y65V@NOG,1BYH8@strNOG,1E9FY@virNOG,KOG1075@euNOG	S	CACTA, En Spm sub-class
1627D_47405_c0_g1_i1_1	4641.GSMUA_Achr9P01030_001	0	1545	-	GO:0005575,GO:0005576,GO:0005618,GO:0005622,GO:0005623,GO:0005737,GO:0005773,GO:0005774,GO:0009505,GO:0016020,GO:0030312,GO:0031090,GO:0043226,GO:0043227,GO:0043229,GO:0043231,GO:0044422,GO:0044424,GO:0044437,GO:0044444,GO:0044446,GO:0044464,GO:0048046,GO:0071944	K01191	0TMTS@lilNOG,0XQMZ@NOG,1BHS4@strNOG,1DVNP@virNOG,KOG1959@euNOG	G	Glycosyl hydrolases family 38 C-terminal domain
1627D_47406_c1_g1_i1_1	4641.GSMUA_Achr9P02420_001	5.4e-46	189.5	-	-	-	0TYIB@lilNOG,11PBH@NOG,1BSKJ@strNOG,1E4FQ@virNOG,KOG3377@euNOG	S	Eukaryotic protein of unknown function (DUF842)
1627D_47421_c0_g1_i1_1	29760.VIT_01s0011g05500.t01	1.6e-216	757.7	-	-	K19891	0IEQ4@euNOG,0ZF4V@NOG,1BFPP@strNOG,1DTMK@virNOG	G	glucan endo-1-3-beta-glucosidase
1627D_47421_c0_g2_i1_1	29760.VIT_01s0011g05500.t01	8.7e-215	751.9	-	-	K19891	0IEQ4@euNOG,0ZF4V@NOG,1BFPP@strNOG,1DTMK@virNOG	G	glucan endo-1-3-beta-glucosidase
1627D_47447_c0_g1_i1_1	4555.Si000781m	1.1e-234	818.1	-	-	K00600	0TK7D@lilNOG,15H0X@poaNOG,1BD85@strNOG,1DR5U@virNOG,COG0112@NOG,KOG2467@euNOG	E	Serine hydroxymethyltransferase
1627D_47449_c0_g1_i1_1	29760.VIT_07s0005g04560.t01	4.6e-24	117.1	-	GO:0002376,GO:0006950,GO:0006952,GO:0006955,GO:0008150,GO:0008219,GO:0009607,GO:0009617,GO:0009626,GO:0009987,GO:0012501,GO:0016265,GO:0033554,GO:0034050,GO:0042742,GO:0044699,GO:0044763,GO:0045087,GO:0050896,GO:0051704,GO:0051707,GO:0051716	-	0J1BS@euNOG,12156@NOG,1BDZQ@strNOG,1DRXG@virNOG	-	-
1627D_47449_c0_g2_i1_1	9606.ENSP00000415308	1.8e-08	64.7	-	-	-	0AZ41@biNOG,0E53C@chorNOG,0KCJX@euNOG,0S26H@homNOG,0V0JU@maNOG,0WC28@meNOG,10NVZ@NOG,14S9K@opiNOG,16MS4@prNOG,1B8VM@spriNOG,1DBJN@veNOG	-	-
1627D_47451_c1_g2_i2_1	5811.TGME49_065500	8.7e-19	100.1	PGUG_03509	GO:0005575,GO:0005622,GO:0005623,GO:0005737,GO:0005794,GO:0009507,GO:0009536,GO:0016020,GO:0043226,GO:0043227,GO:0043229,GO:0043231,GO:0044424,GO:0044444,GO:0044464	K05012	COG0038@NOG,KOG0475@euNOG	P	chloride channel
1627D_47453_c1_g1_i2_1	3711.Bra040173.1-P	2e-15	88.2	-	-	-	0J03A@euNOG,0YW5U@NOG,1BTA8@strNOG,1E566@virNOG	S	Protein of unknown function (DUF581)
1627D_47454_c0_g2_i1_1	4641.GSMUA_Achr8P27490_001	1.5e-46	192.2	-	-	-	0J01N@euNOG,0TKPT@lilNOG,11VHH@NOG,1BKZN@strNOG,1E0DF@virNOG	S	expressed protein
1627D_47464_c0_g1_i2_1	4513.MLOC_65920.1	2.8e-10	72.4	-	GO:0003674,GO:0005488,GO:0005575,GO:0005622,GO:0005623,GO:0005737,GO:0005739,GO:0005740,GO:0005743,GO:0005746,GO:0005747,GO:0016020,GO:0019866,GO:0030964,GO:0031090,GO:0031966,GO:0031967,GO:0031975,GO:0032991,GO:0043167,GO:0043169,GO:0043226,GO:0043227,GO:0043229,GO:0043231,GO:0043234,GO:0044422,GO:0044424,GO:0044425,GO:0044429,GO:0044444,GO:0044446,GO:0044455,GO:0044464,GO:0045271,GO:0046872,GO:…	K03941	0TVG5@lilNOG,15SGA@poaNOG,1BMHG@strNOG,1DV6W@virNOG,COG1143@NOG,KOG3256@euNOG	C	4Fe-4S binding domain
1627D_47464_c0_g1_i3_1	4577.AC195340.3_FGP002	2.2e-16	90.5	-	GO:0003674,GO:0005488,GO:0005575,GO:0005622,GO:0005623,GO:0005737,GO:0005739,GO:0005740,GO:0005743,GO:0005746,GO:0005747,GO:0016020,GO:0019866,GO:0030964,GO:0031090,GO:0031966,GO:0031967,GO:0031975,GO:0032991,GO:0043167,GO:0043169,GO:0043226,GO:0043227,GO:0043229,GO:0043231,GO:0043234,GO:0044422,GO:0044424,GO:0044425,GO:0044429,GO:0044444,GO:0044446,GO:0044455,GO:0044464,GO:0045271,GO:0046872,GO:…	K03941	0TVG5@lilNOG,15SGA@poaNOG,1BMHG@strNOG,1DV6W@virNOG,COG1143@NOG,KOG3256@euNOG	C	4Fe-4S binding domain
1627D_47467_c0_g1_i1_1	4641.GSMUA_Achr4P00820_001	2.6e-96	358.6	-	GO:0005575,GO:0016020	-	0IIDZ@euNOG,0XS9Z@NOG,1BEA5@strNOG,1DQK0@virNOG	S	tryptophan aminotransferase-related protein 4-like
1627D_47467_c0_g1_i2_1	39946.BGIOSGA004339-PA	5.3e-145	520	-	GO:0005575,GO:0016020	-	0IIDZ@euNOG,0TUIZ@lilNOG,0XS9Z@NOG,15IYN@poaNOG,1BEA5@strNOG,1DQK0@virNOG	S	Alliinase EGF-like domain
1627D_47484_c6_g1_i1_1	29760.VIT_16s0100g00300.t01	2e-09	66.6	-	-	K00008	1BIZU@strNOG,1DWX7@virNOG,COG1063@NOG,KOG0024@euNOG	Q	Alcohol dehydrogenase GroES-like domain
1627D_47410_c1_g1_i2_1	29760.VIT_13s0106g00610.t01	2.9e-96	357.8	-	-	-	0ZVCA@NOG,1BMEN@strNOG,1DZ9B@virNOG,KOG2816@euNOG	A	hippocampus abundant transcript-like protein 1-like
1627D_47410_c1_g1_i5_1	4558.Sb05g003130.1	3.5e-79	301.2	-	-	-	0ISYE@euNOG,10093@NOG,1C7FG@strNOG,1EMD4@virNOG	U	Major Facilitator Superfamily
1627D_47413_c0_g1_i1_1	4641.GSMUA_Achr5P18130_001	8e-85	320.1	-	GO:0005575,GO:0008150,GO:0009628,GO:0016020,GO:0050896,GO:0080167	K19041	0TW0M@lilNOG,121N2@NOG,1BNVJ@strNOG,1E0PV@virNOG,KOG0800@euNOG	O	E3 ubiquitin-protein ligase
1627D_47423_c1_g1_i1_1	4641.GSMUA_Achr5P05140_001	4e-234	816.2	-	-	-	0IGRH@euNOG,0TN61@lilNOG,0XSPK@NOG,1BF9K@strNOG,1DT7X@virNOG	S	expressed protein
1627D_47424_c0_g1_i1_1	7668.SPU_007982tr	9.4e-11	75.1	-	-	-	COG5491@NOG,KOG3232@euNOG	U	Charged multivesicular body protein
1627D_47425_c1_g2_i2_1	4641.GSMUA_Achr10P15260_001	4e-12	79	-	GO:0005575,GO:0005622,GO:0005623,GO:0005737,GO:0005829,GO:0008150,GO:0010035,GO:0010038,GO:0042221,GO:0044424,GO:0044444,GO:0044464,GO:0046686,GO:0050896	K07393	0TTBA@lilNOG,1BJ4X@strNOG,1DSHC@virNOG,COG0435@NOG,KOG2903@euNOG	O	Glutathione S-transferase, C-terminal domain
1627D_47426_c0_g1_i1_1	7955.ENSDARP00000106918	3e-07	60.5	-	-	-	0ABWB@biNOG,0DWSY@chorNOG,0J62G@euNOG,0N9YB@fiNOG,0VNYS@meNOG,0XV96@NOG,14EC2@opiNOG,1D617@veNOG	-	-
1627D_47426_c2_g1_i3_1	3694.POPTR_0004s10670.1	3.1e-62	245	-	-	K14545	0YHJN@NOG,1BQZ7@strNOG,1E2SX@virNOG,KOG4008@euNOG	A	ribosomal RNA-processing protein 7
1627D_47430_c1_g1_i1_1	4641.GSMUA_AchrUn_randomP12170_001	5.3e-179	632.9	-	-	-	0TWAI@lilNOG,0XP7X@NOG,1BMM6@strNOG,1DZFF@virNOG,KOG2667@euNOG	U	Endoplasmic reticulum-Golgi intermediate compartment protein
1627D_47430_c1_g1_i2_1	4641.GSMUA_AchrUn_randomP12170_001	8.9e-86	323.6	-	-	-	0TWAI@lilNOG,0XP7X@NOG,1BMM6@strNOG,1DZFF@virNOG,KOG2667@euNOG	U	Endoplasmic reticulum-Golgi intermediate compartment protein
1627D_47438_c5_g1_i1_1	3847.GLYMA15G19533.1	2.6e-10	70.5	-	-	-	0JV9J@euNOG,1063Z@NOG,1C2WP@strNOG,1EG52@virNOG	-	-
1627D_47440_c3_g1_i1_1	4641.GSMUA_Achr3P13630_001	2.6e-41	174.5	-	GO:0003674,GO:0003824,GO:0005575,GO:0005622,GO:0005623,GO:0005737,GO:0006732,GO:0008150,GO:0008152,GO:0008168,GO:0008169,GO:0008171,GO:0009058,GO:0009108,GO:0009507,GO:0009536,GO:0009987,GO:0016740,GO:0016741,GO:0032259,GO:0042180,GO:0042181,GO:0042372,GO:0042374,GO:0042375,GO:0043226,GO:0043227,GO:0043229,GO:0043231,GO:0044237,GO:0044249,GO:0044281,GO:0044283,GO:0044424,GO:0044444,GO:0044464,GO:…	K03183	0TMQG@lilNOG,1BIP6@strNOG,1DWKA@virNOG,COG2226@NOG,KOG1540@euNOG	H	ubiE/COQ5 methyltransferase family
1627D_47440_c3_g1_i2_1	4641.GSMUA_Achr3P13630_001	5.3e-101	373.2	-	GO:0003674,GO:0003824,GO:0005575,GO:0005622,GO:0005623,GO:0005737,GO:0006732,GO:0008150,GO:0008152,GO:0008168,GO:0008169,GO:0008171,GO:0009058,GO:0009108,GO:0009507,GO:0009536,GO:0009987,GO:0016740,GO:0016741,GO:0032259,GO:0042180,GO:0042181,GO:0042372,GO:0042374,GO:0042375,GO:0043226,GO:0043227,GO:0043229,GO:0043231,GO:0044237,GO:0044249,GO:0044281,GO:0044283,GO:0044424,GO:0044444,GO:0044464,GO:…	K03183	0TMQG@lilNOG,1BIP6@strNOG,1DWKA@virNOG,COG2226@NOG,KOG1540@euNOG	H	ubiE/COQ5 methyltransferase family
1627D_47441_c0_g1_i1_1	4641.GSMUA_Achr9P11810_001	8.1e-227	792	PDIL5-4	GO:0003674,GO:0003756,GO:0003824,GO:0005575,GO:0005622,GO:0005623,GO:0005737,GO:0005783,GO:0006457,GO:0008150,GO:0008152,GO:0009987,GO:0016020,GO:0016853,GO:0016860,GO:0016862,GO:0016864,GO:0019538,GO:0043170,GO:0043226,GO:0043227,GO:0043229,GO:0043231,GO:0044237,GO:0044238,GO:0044260,GO:0044267,GO:0044424,GO:0044444,GO:0044464,GO:0071704	-	0TR6D@lilNOG,0XP7X@NOG,1BEY1@strNOG,1DSVX@virNOG,KOG2667@euNOG	U	Endoplasmic reticulum vesicle transporter
1627D_47458_c0_g1_i2_1	4558.Sb02g036960.1	4e-11	75.1	-	-	K14963	0IQ0Q@euNOG,0U6R8@lilNOG,0YATW@NOG,163S4@poaNOG,1C6YE@strNOG,1EKVI@virNOG	S	WD domain, G-beta repeat
1627D_47462_c0_g1_i1_1	4081.Solyc07g052340.2.1	6.9e-155	553.5	-	-	K12951	0XS63@NOG,1BHM9@strNOG,1DVHK@virNOG,KOG2206@euNOG,KOG4373@euNOG	J	HRDC domain
1627D_47477_c1_g1_i1_1	4555.Si000785m	1.8e-29	134.4	-	GO:0003674,GO:0003676,GO:0003677,GO:0003723,GO:0003725,GO:0005488,GO:0005575,GO:0005911,GO:0006139,GO:0006259,GO:0006304,GO:0006305,GO:0006306,GO:0006725,GO:0006807,GO:0008150,GO:0008152,GO:0009506,GO:0009892,GO:0009987,GO:0010468,GO:0010605,GO:0010629,GO:0016458,GO:0019222,GO:0030054,GO:0031047,GO:0032259,GO:0034641,GO:0040029,GO:0043170,GO:0043412,GO:0043414,GO:0044237,GO:0044238,GO:0044260,GO:…	K13459	0IJMP@euNOG,0TTJM@lilNOG,0YGHF@NOG,15RBW@poaNOG,1BIDJ@strNOG,1DWAC@virNOG	S	XS zinc finger domain
1627D_47477_c2_g1_i1_1	4641.GSMUA_Achr9P03340_001	7.6e-102	375.6	-	GO:0003674,GO:0003676,GO:0003677,GO:0003723,GO:0003725,GO:0005488,GO:0005575,GO:0005911,GO:0006139,GO:0006259,GO:0006304,GO:0006305,GO:0006306,GO:0006725,GO:0006807,GO:0008150,GO:0008152,GO:0009506,GO:0009892,GO:0009987,GO:0010468,GO:0010605,GO:0010629,GO:0016458,GO:0019222,GO:0030054,GO:0031047,GO:0032259,GO:0034641,GO:0040029,GO:0043170,GO:0043412,GO:0043414,GO:0044237,GO:0044238,GO:0044260,GO:…	K13459	0IJMP@euNOG,0TTJM@lilNOG,0YGHF@NOG,1BIDJ@strNOG,1DWAC@virNOG	S	XS zinc finger domain
1627D_47488_c0_g1_i1_1	4538.ORGLA12G0170800.1	0	1139	-	GO:0003002,GO:0007275,GO:0007389,GO:0008150,GO:0010051,GO:0032501,GO:0032502,GO:0044699,GO:0044707	-	0IGXT@euNOG,0TKZA@lilNOG,15JJ5@poaNOG,1BK5V@strNOG,1DVN8@virNOG,COG4886@NOG	T	Protein tyrosine kinase
1627D_47488_c0_g2_i1_1	4513.MLOC_6537.1	8.6e-16	88.6	-	GO:0003002,GO:0007275,GO:0007389,GO:0008150,GO:0010051,GO:0032501,GO:0032502,GO:0044699,GO:0044707	-	0IGXT@euNOG,0TKZA@lilNOG,15JJ5@poaNOG,1BK5V@strNOG,1DVN8@virNOG,COG4886@NOG	T	Protein tyrosine kinase
1627D_47489_c2_g1_i3_1	4641.GSMUA_Achr9P19270_001	9.5e-127	459.1	-	GO:0003674,GO:0003824,GO:0004672,GO:0005575,GO:0005622,GO:0005623,GO:0005634,GO:0005737,GO:0006464,GO:0006468,GO:0006793,GO:0006796,GO:0008150,GO:0008152,GO:0009987,GO:0016301,GO:0016310,GO:0016740,GO:0016772,GO:0016773,GO:0019538,GO:0036211,GO:0043170,GO:0043226,GO:0043227,GO:0043229,GO:0043231,GO:0043412,GO:0044237,GO:0044238,GO:0044260,GO:0044267,GO:0044424,GO:0044464,GO:0071704	K06634	0TQK8@lilNOG,1BGVZ@strNOG,1E0P4@virNOG,COG5333@NOG,KOG2496@euNOG	D	Transcription factor TFIIB repeat
1627D_47493_c0_g1_i1_1	3694.POPTR_0012s11370.1	0	1224.9	CLPD1	GO:0003674,GO:0003824,GO:0005488,GO:0005515,GO:0005575,GO:0005622,GO:0005623,GO:0005737,GO:0006139,GO:0006152,GO:0006163,GO:0006195,GO:0006200,GO:0006461,GO:0006725,GO:0006753,GO:0006793,GO:0006796,GO:0006807,GO:0006950,GO:0008150,GO:0008152,GO:0009056,GO:0009116,GO:0009117,GO:0009119,GO:0009123,GO:0009125,GO:0009126,GO:0009128,GO:0009141,GO:0009143,GO:0009144,GO:0009146,GO:0009150,GO:0009154,GO:…	K03696	1BCBU@strNOG,1DQ9U@virNOG,COG0542@NOG,KOG1051@euNOG	O	chaperone protein
1627D_47494_c0_g1_i1_1	4641.GSMUA_Achr11P20660_001	8e-155	552.7	-	-	-	0IVHS@euNOG,0TTX2@lilNOG,0Y929@NOG,1BN6G@strNOG,1E01J@virNOG	O	DNAJ heat shock N-terminal domain-containing protein
1627D_47500_c0_g1_i1_1	369723.Strop_1435	8.3e-10	68.9	-	-	-	00PQ1@actNOG,05RZ8@bactNOG,11XE4@NOG	-	-
1627D_47519_c0_g1_i1_1	4641.GSMUA_Achr8P12470_001	4.8e-111	407.1	-	-	-	0U615@lilNOG,11MYG@NOG,1C65T@strNOG,1EK3W@virNOG,KOG4159@euNOG,KOG4582@euNOG	O	Zinc finger, ZZ type
1627D_47536_c0_g1_i3_1	4081.Solyc03g118540.2.1	1.2e-30	141	-	GO:0005575,GO:0005622,GO:0005623,GO:0005634,GO:0007154,GO:0007165,GO:0008150,GO:0009719,GO:0009725,GO:0009753,GO:0009755,GO:0009867,GO:0009987,GO:0010033,GO:0023052,GO:0031347,GO:0032870,GO:0042221,GO:0043226,GO:0043227,GO:0043229,GO:0043231,GO:0044424,GO:0044464,GO:0044699,GO:0044700,GO:0044763,GO:0048583,GO:0050789,GO:0050794,GO:0050896,GO:0051716,GO:0065007,GO:0070887,GO:0071310,GO:0071395,GO:…	K13464	0IYU0@euNOG,0XTRE@NOG,1BCM1@strNOG,1E1N3@virNOG	O	regulation of cellular process
1627D_47537_c0_g1_i1_1	4533.OB07G10890.1	3e-09	68.9	-	-	-	0JV8B@euNOG,0U4TW@lilNOG,10657@NOG,162FD@poaNOG,1C41T@strNOG,1EHI7@virNOG	-	-
1627D_47548_c2_g1_i2_1	4533.OB04G17690.1	1.3e-12	79.3	OSI_15660	GO:0005575,GO:0005622,GO:0005623,GO:0005634,GO:0005654,GO:0016592,GO:0031974,GO:0031981,GO:0032991,GO:0043226,GO:0043227,GO:0043229,GO:0043231,GO:0043233,GO:0043234,GO:0044422,GO:0044424,GO:0044428,GO:0044446,GO:0044451,GO:0044464,GO:0070013	-	0IYXN@euNOG,0TZG9@lilNOG,1292K@NOG,1BSZP@strNOG,1E4VF@virNOG	-	-
1627D_47551_c1_g1_i1_1	4641.GSMUA_Achr8P15880_001	5.8e-96	356.7	-	GO:0000154,GO:0000179,GO:0001510,GO:0003674,GO:0003824,GO:0005575,GO:0005622,GO:0005623,GO:0005737,GO:0005739,GO:0006139,GO:0006364,GO:0006396,GO:0006725,GO:0006807,GO:0008150,GO:0008152,GO:0008168,GO:0008170,GO:0008173,GO:0008649,GO:0008757,GO:0009116,GO:0009119,GO:0009451,GO:0009987,GO:0010467,GO:0016070,GO:0016072,GO:0016433,GO:0016740,GO:0016741,GO:0022613,GO:0031167,GO:0032259,GO:0034470,GO:…	K14191	0TM2U@lilNOG,1BMY7@strNOG,1DZSK@virNOG,COG0030@NOG,KOG0820@euNOG	A	rADc
1627D_47551_c2_g1_i1_1	4641.GSMUA_Achr9P05300_001	1.1e-118	432.2	OSI_30553	GO:0005575,GO:0005622,GO:0005623,GO:0005737,GO:0005829,GO:0044424,GO:0044444,GO:0044464	K11600	0TU3C@lilNOG,1BIMK@strNOG,1DWIX@virNOG,COG0689@NOG,KOG1068@euNOG	J	3' exoribonuclease family, domain 2
1627D_47551_c2_g1_i3_1	4641.GSMUA_Achr9P05300_001	1.7e-41	175.6	OSI_30553	GO:0005575,GO:0005622,GO:0005623,GO:0005737,GO:0005829,GO:0044424,GO:0044444,GO:0044464	K11600	0TU3C@lilNOG,1BIMK@strNOG,1DWIX@virNOG,COG0689@NOG,KOG1068@euNOG	J	3' exoribonuclease family, domain 2
1627D_47551_c2_g1_i6_1	4641.GSMUA_Achr9P05300_001	5e-11	74.7	OSI_30553	GO:0005575,GO:0005622,GO:0005623,GO:0005737,GO:0005829,GO:0044424,GO:0044444,GO:0044464	K11600	0TU3C@lilNOG,1BIMK@strNOG,1DWIX@virNOG,COG0689@NOG,KOG1068@euNOG	J	3' exoribonuclease family, domain 2
1627D_47551_c2_g1_i8_1	4641.GSMUA_Achr9P05300_001	1.6e-61	242.7	OSI_30553	GO:0005575,GO:0005622,GO:0005623,GO:0005737,GO:0005829,GO:0044424,GO:0044444,GO:0044464	K11600	0TU3C@lilNOG,1BIMK@strNOG,1DWIX@virNOG,COG0689@NOG,KOG1068@euNOG	J	3' exoribonuclease family, domain 2
1627D_47552_c3_g2_i3_1	4641.GSMUA_AchrUn_randomP18700_001	4.1e-38	163.7	FTSH10	GO:0003674,GO:0003824,GO:0004176,GO:0005575,GO:0005622,GO:0005623,GO:0005737,GO:0005739,GO:0005740,GO:0005743,GO:0006139,GO:0006152,GO:0006163,GO:0006195,GO:0006200,GO:0006725,GO:0006753,GO:0006793,GO:0006796,GO:0006807,GO:0008150,GO:0008152,GO:0008233,GO:0009056,GO:0009116,GO:0009117,GO:0009119,GO:0009123,GO:0009125,GO:0009126,GO:0009128,GO:0009141,GO:0009143,GO:0009144,GO:0009146,GO:0009150,GO:…	K08956	0TM2H@lilNOG,1BDZV@strNOG,1DRXM@virNOG,COG0465@NOG,KOG0731@euNOG	O	Cell division protease ftsH homolog 8, mitochondrial
1627D_47552_c6_g1_i1_1	39947.LOC_Os01g62500.1	2.3e-38	162.9	-	GO:0005575,GO:0005622,GO:0005623,GO:0005737,GO:0005739,GO:0005740,GO:0005743,GO:0016020,GO:0019866,GO:0031090,GO:0031966,GO:0031967,GO:0031975,GO:0043226,GO:0043227,GO:0043229,GO:0043231,GO:0044422,GO:0044424,GO:0044429,GO:0044444,GO:0044446,GO:0044464	K08956	0TKE0@lilNOG,15JM8@poaNOG,1BQGZ@strNOG,1E14I@virNOG,COG0465@NOG,KOG0731@euNOG	O	FtsH Extracellular
1627D_47563_c0_g1_i1_1	4577.GRMZM5G894145_P01	3e-25	122.1	-	-	-	0JS2W@euNOG,0U4JK@lilNOG,11BMH@NOG,161YW@poaNOG,1C2TW@strNOG,1EG1Y@virNOG	-	-
1627D_47564_c0_g1_i1_1	29760.VIT_01s0127g00430.t01	0	1338.2	VPS34	GO:0006810,GO:0006897,GO:0006950,GO:0006970,GO:0007275,GO:0008150,GO:0008152,GO:0009555,GO:0009628,GO:0009651,GO:0009987,GO:0016192,GO:0032501,GO:0032502,GO:0044237,GO:0044699,GO:0044707,GO:0048229,GO:0048856,GO:0050896,GO:0051179,GO:0051234,GO:0055046,GO:0072593	K00914	1BDE6@strNOG,1DRBG@virNOG,COG5032@NOG,KOG0906@euNOG	T	Phosphatidylinositol 3-kinase
1627D_47579_c0_g1_i1_1	4641.GSMUA_Achr3P19000_001	4.1e-199	699.9	UVR8	GO:0000785,GO:0003674,GO:0003682,GO:0005085,GO:0005488,GO:0005575,GO:0005622,GO:0005623,GO:0005634,GO:0005694,GO:0005737,GO:0005829,GO:0008150,GO:0009314,GO:0009411,GO:0009416,GO:0009605,GO:0009628,GO:0009649,GO:0010224,GO:0019222,GO:0030234,GO:0030695,GO:0042752,GO:0043226,GO:0043227,GO:0043228,GO:0043229,GO:0043231,GO:0043232,GO:0044422,GO:0044424,GO:0044427,GO:0044444,GO:0044446,GO:0044464,GO:…	-	0TK6S@lilNOG,1BD4H@strNOG,1DR1Y@virNOG,COG5184@NOG,KOG1426@euNOG	D, Z	Regulator of chromosome condensation (RCC1) repeat
1627D_47586_c0_g1_i1_1	39947.LOC_Os10g42550.1	3.6e-83	313.9	ITPK1	-	K00913	0IHA6@euNOG,0TQ3D@lilNOG,10KIK@NOG,15KUP@poaNOG,1BFYC@strNOG,1DQ00@virNOG	T	Inositol 1, 3, 4-trisphosphate 5/6-kinase
1627D_47510_c1_g1_i1_1	4533.OB04G29300.1	5.1e-19	100.1	NRPD1A	GO:0000418,GO:0000428,GO:0005575,GO:0005622,GO:0005623,GO:0005634,GO:0005654,GO:0006139,GO:0006325,GO:0006342,GO:0006346,GO:0006355,GO:0006396,GO:0006725,GO:0006807,GO:0006996,GO:0007154,GO:0007267,GO:0008150,GO:0008152,GO:0009889,GO:0009890,GO:0009892,GO:0009987,GO:0010033,GO:0010467,GO:0010468,GO:0010495,GO:0010556,GO:0010558,GO:0010605,GO:0010608,GO:0010629,GO:0014070,GO:0016043,GO:0016070,GO:…	K16250	0TSEH@lilNOG,15P79@poaNOG,1BEXF@strNOG,1DSV8@virNOG,COG0086@NOG,KOG0260@euNOG	K	DNA-directed RNA polymerase
1627D_47510_c1_g2_i1_1	4533.OB09G25730.1	1.9e-245	854.4	NRPD1A	GO:0000418,GO:0000428,GO:0005575,GO:0005622,GO:0005623,GO:0005634,GO:0005654,GO:0006139,GO:0006325,GO:0006342,GO:0006346,GO:0006355,GO:0006396,GO:0006725,GO:0006807,GO:0006996,GO:0007154,GO:0007267,GO:0008150,GO:0008152,GO:0009889,GO:0009890,GO:0009892,GO:0009987,GO:0010033,GO:0010467,GO:0010468,GO:0010495,GO:0010556,GO:0010558,GO:0010605,GO:0010608,GO:0010629,GO:0014070,GO:0016043,GO:0016070,GO:…	K16250	0TSEH@lilNOG,15P79@poaNOG,1BEXF@strNOG,1DSV8@virNOG,COG0086@NOG,KOG0260@euNOG,KOG1584@euNOG	K	DNA-directed RNA polymerase
1627D_47511_c1_g1_i2_1	39947.LOC_Os12g40050.1	1e-13	84.7	-	-	-	COG2801@NOG,KOG0017@euNOG	C	Retrotransposon protein
1627D_47512_c0_g1_i1_1	3694.POPTR_0016s11600.1	3.2e-44	183.7	-	-	-	0IY28@euNOG,0YH1N@NOG,1BRNI@strNOG,1E3HC@virNOG	S	PAR1 protein
1627D_47512_c0_g1_i2_1	29760.VIT_08s0007g01560.t01	2.6e-51	207.6	-	-	-	0IY28@euNOG,0YH1N@NOG,1BRNI@strNOG,1E3HC@virNOG	S	PAR1 protein
1627D_47528_c1_g1_i4_1	29760.VIT_18s0001g03540.t01	1.6e-70	271.9	-	GO:0003674,GO:0005215,GO:0005575,GO:0005623,GO:0005886,GO:0006810,GO:0007275,GO:0008150,GO:0009653,GO:0009719,GO:0009725,GO:0009733,GO:0009791,GO:0009886,GO:0009887,GO:0009914,GO:0009926,GO:0009987,GO:0010015,GO:0010033,GO:0010101,GO:0010102,GO:0010311,GO:0010328,GO:0010817,GO:0016020,GO:0022622,GO:0022857,GO:0022891,GO:0022892,GO:0032501,GO:0032502,GO:0042221,GO:0044464,GO:0044699,GO:0044707,GO:…	K13946	1BIHT@strNOG,1DWEX@virNOG,COG0814@NOG,KOG1303@euNOG	E	auxin transporter-like protein
1627D_47542_c0_g2_i1_1	4081.Solyc09g050020.1.1	9.3e-11	74.3	COB	GO:0005575,GO:0005622,GO:0005623,GO:0005737,GO:0005739,GO:0005740,GO:0005743,GO:0016020,GO:0019866,GO:0031090,GO:0031966,GO:0031967,GO:0031975,GO:0043226,GO:0043227,GO:0043229,GO:0043231,GO:0044422,GO:0044424,GO:0044429,GO:0044444,GO:0044446,GO:0044464	K00412	1BD1W@strNOG,1DQZB@virNOG,COG1290@NOG,KOG4663@euNOG	C	Component of the ubiquinol-cytochrome c reductase complex (complex III or cytochrome b-c1 complex), which is a respiratory chain that generates an electrochemical potential coupled to ATP synthesis (By similarity)
1627D_47544_c7_g1_i1_1	39947.13113.m00191	1.5e-20	104.8	-	-	-	COG2801@NOG,KOG0017@euNOG	C	Retrotransposon protein
1627D_47544_c8_g1_i1_1	4641.GSMUA_Achr5P27030_001	7.6e-71	271.9	-	GO:0003674,GO:0005198,GO:0005199,GO:0005575,GO:0005618,GO:0005623,GO:0030312,GO:0044464,GO:0071944	-	0IDZH@euNOG,0TRCU@lilNOG,0Y973@NOG,1BBUK@strNOG,1DPTA@virNOG	S	Inherit from strNOG: Pollen-specific leucine-rich repeat extensin-like protein
1627D_47556_c1_g1_i2_1	4558.Sb01g015260.1	9.9e-20	103.6	-	GO:0005575,GO:0005622,GO:0005623,GO:0005737,GO:0005739,GO:0043226,GO:0043227,GO:0043229,GO:0043231,GO:0044424,GO:0044444,GO:0044464	K03955	0U08J@lilNOG,15WV9@poaNOG,1BTYN@strNOG,1E5V8@virNOG,COG0236@NOG,KOG1748@euNOG	I	Carrier of the growing fatty acid chain in fatty acid biosynthesis (By similarity)
1627D_47560_c0_g1_i2_1	4113.PGSC0003DMT400051236	3.3e-58	231.5	-	GO:0005575,GO:0005622,GO:0005623,GO:0005634,GO:0005730,GO:0031974,GO:0031981,GO:0043226,GO:0043227,GO:0043228,GO:0043229,GO:0043231,GO:0043232,GO:0043233,GO:0044422,GO:0044424,GO:0044428,GO:0044446,GO:0044464,GO:0070013	-	11U5P@NOG,1BSCW@strNOG,1DZ3N@virNOG,KOG2992@euNOG	Y	SRP40, C-terminal domain
1627D_47561_c3_g1_i2_1	4641.GSMUA_Achr1P12460_001	1.8e-192	677.6	DHBK	-	K00863	0TK6P@lilNOG,1BI1X@strNOG,1DU48@virNOG,COG2376@NOG,KOG2426@euNOG	G	3,4-dihydroxy-2-butanone kinase
1627D_47561_c3_g1_i3_1	4641.GSMUA_Achr1P12460_001	1.3e-268	931	DHBK	-	K00863	0TK6P@lilNOG,1BI1X@strNOG,1DU48@virNOG,COG2376@NOG,KOG2426@euNOG	G	3,4-dihydroxy-2-butanone kinase
1627D_47562_c0_g1_i2_1	29760.VIT_08s0056g00620.t01	1e-76	292.7	VHA-E2	GO:0005575,GO:0005622,GO:0005623,GO:0005737,GO:0005773,GO:0005774,GO:0016020,GO:0031090,GO:0043226,GO:0043227,GO:0043229,GO:0043231,GO:0044422,GO:0044424,GO:0044437,GO:0044444,GO:0044446,GO:0044464	K02150	1BCU7@strNOG,1DQRX@virNOG,COG1390@NOG,KOG1664@euNOG	C	)-ATPase subunit
1627D_47576_c0_g1_i1_1	29760.VIT_07s0104g00570.t01	2.1e-141	508.1	-	-	K10523	0XQV8@NOG,1BEB9@strNOG,1DS94@virNOG,KOG1987@euNOG	D	BTB POZ and MATH domain-containing protein
1627D_47587_c1_g1_i2_1	15368.BRADI1G24680.1	5.5e-90	337.4	AGD5	GO:0000003,GO:0003006,GO:0005575,GO:0005622,GO:0005623,GO:0005737,GO:0005768,GO:0005802,GO:0005829,GO:0006140,GO:0007275,GO:0008150,GO:0009118,GO:0009791,GO:0009838,GO:0009894,GO:0009908,GO:0009966,GO:0010227,GO:0010646,GO:0019219,GO:0019220,GO:0019222,GO:0022414,GO:0023051,GO:0030811,GO:0031323,GO:0031329,GO:0032012,GO:0032312,GO:0032318,GO:0032320,GO:0032501,GO:0032502,GO:0032850,GO:0032856,GO:…	K12486	0TUR3@lilNOG,15RMX@poaNOG,1BFRW@strNOG,1DTPU@virNOG,COG5347@NOG,KOG0703@euNOG	T	ArfGap
1627D_47594_c2_g1_i1_1	4533.OB05G22800.1	9.5e-13	79	-	-	-	0JWGS@euNOG,0U49S@lilNOG,104XW@NOG,161PU@poaNOG,1C25G@strNOG,1EFHN@virNOG	-	-
1627D_47604_c0_g1_i1_1	306902.XP_002616000.1	1.8e-25	120.6	-	-	-	0J322@euNOG,0Y0AS@NOG,13Z0A@opiNOG	-	-
1627D_47604_c2_g1_i1_1	7425.NV17150-PA	1e-10	71.2	-	GO:0000375,GO:0000377,GO:0000398,GO:0003674,GO:0003676,GO:0003723,GO:0003727,GO:0005488,GO:0005575,GO:0005622,GO:0005623,GO:0005634,GO:0005681,GO:0006139,GO:0006396,GO:0006397,GO:0006725,GO:0006807,GO:0008150,GO:0008152,GO:0008187,GO:0008266,GO:0008380,GO:0009987,GO:0010467,GO:0016070,GO:0016071,GO:0030529,GO:0032991,GO:0034641,GO:0043170,GO:0043226,GO:0043227,GO:0043229,GO:0043231,GO:0044237,GO:…	K12817	0334P@artNOG,0A0A9@biNOG,0S6BF@hymNOG,0SS7G@inNOG,0VB68@meNOG,0XR90@NOG,12RS2@opiNOG,KOG2808@euNOG	A	Prp18 domain
1627D_47605_c1_g1_i2_1	29760.VIT_07s0031g00220.t01	1.7e-97	362.1	AP2	GO:0000003,GO:0001071,GO:0003002,GO:0003006,GO:0003674,GO:0003700,GO:0005575,GO:0005622,GO:0005623,GO:0005634,GO:0006355,GO:0007275,GO:0007389,GO:0008150,GO:0009653,GO:0009791,GO:0009886,GO:0009887,GO:0009888,GO:0009889,GO:0009908,GO:0010073,GO:0010092,GO:0010093,GO:0010154,GO:0010468,GO:0010556,GO:0019219,GO:0019222,GO:0022414,GO:0031323,GO:0031326,GO:0032501,GO:0032502,GO:0035670,GO:0043226,GO:…	K09284	0IEQU@euNOG,0YBZ8@NOG,1BFJ4@strNOG,1DTH7@virNOG	K	floral homeotic protein APETALA
1627D_47615_c0_g1_i1_1	15368.BRADI5G02740.1	9.5e-305	1051.6	OSI_05871	-	-	0TIU8@lilNOG,0Z7Z7@NOG,15FPI@poaNOG,1BCTE@strNOG,1DQR4@virNOG,KOG4197@euNOG	S	PPR repeat
1627D_47616_c0_g2_i5_1	3218.PP1S251_2V6.1	2.8e-07	61.6	TTBK1	GO:0001071,GO:0003674,GO:0003700,GO:0005488,GO:0005575,GO:0005622,GO:0005623,GO:0005634,GO:0005886,GO:0006355,GO:0006950,GO:0006979,GO:0007154,GO:0007165,GO:0007275,GO:0007568,GO:0008150,GO:0008270,GO:0009719,GO:0009725,GO:0009753,GO:0009755,GO:0009867,GO:0009889,GO:0009987,GO:0010033,GO:0010150,GO:0010260,GO:0010468,GO:0010556,GO:0016020,GO:0019219,GO:0019222,GO:0023052,GO:0031323,GO:0031326,GO:…	K02218,K14758	0XPGP@NOG,0XR0Z@NOG,KOG1164@euNOG,KOG1595@euNOG	S	zinc finger CCCH domain-containing protein
1627D_47617_c0_g1_i1_1	4641.GSMUA_Achr11P22370_001	2.3e-67	260.8	POLD2	GO:0005575,GO:0005622,GO:0005623,GO:0005634,GO:0043226,GO:0043227,GO:0043229,GO:0043231,GO:0044424,GO:0044464	K02328	0TNQ1@lilNOG,1BFCN@strNOG,1DTAV@virNOG,COG1311@NOG,KOG2732@euNOG	L	DNA polymerase delta small
1627D_47633_c4_g1_i1_1	29760.VIT_00s0455g00040.t01	9.8e-245	851.7	-	GO:0000139,GO:0003674,GO:0003824,GO:0005575,GO:0005622,GO:0005623,GO:0005737,GO:0005794,GO:0008150,GO:0008152,GO:0008194,GO:0012505,GO:0016020,GO:0016740,GO:0016757,GO:0016758,GO:0031090,GO:0043226,GO:0043227,GO:0043229,GO:0043231,GO:0044422,GO:0044424,GO:0044431,GO:0044444,GO:0044446,GO:0044464,GO:0047262	K13648	0IGD1@euNOG,0YBFC@NOG,1BH83@strNOG,1DQ2H@virNOG	G	Galacturonosyltransferase
1627D_47634_c0_g1_i1_1	7029.ACYPI37063-PA	2.3e-10	71.6	-	-	-	0IXVG@euNOG,1156H@NOG,13S4E@opiNOG	-	-
1627D_47635_c1_g1_i1_1	4533.OB01G13740.1	7.1e-16	89.7	-	GO:0001948,GO:0003674,GO:0005488,GO:0005515,GO:0008150,GO:0009607,GO:0009625,GO:0030246,GO:0043394,GO:0050896,GO:0051704,GO:0051707	-	0IG42@euNOG,0TVSE@lilNOG,0YIYF@NOG,1BGBU@strNOG,1DU9E@virNOG	S	Inherit from strNOG: Protein PHLOEM protein 2-LIKE
1627D_47635_c1_g1_i3_1	4533.OB01G13720.1	1.8e-17	95.5	-	GO:0001948,GO:0003674,GO:0005488,GO:0005515,GO:0008150,GO:0009607,GO:0009625,GO:0030246,GO:0043394,GO:0050896,GO:0051704,GO:0051707	-	0IG42@euNOG,0TVSE@lilNOG,0YIYF@NOG,1BGBU@strNOG,1DU9E@virNOG	S	Inherit from strNOG: Protein PHLOEM protein 2-LIKE
1627D_47647_c0_g1_i1_1	3702.AT5G15340.1	4.4e-133	480.7	-	GO:0005575,GO:0005622,GO:0005623,GO:0005737,GO:0005739,GO:0043226,GO:0043227,GO:0043229,GO:0043231,GO:0044424,GO:0044444,GO:0044464	-	0Z7Z7@NOG,1BG4H@strNOG,1DU27@virNOG,KOG4197@euNOG	S	Pentatricopeptide repeat-containing protein
1627D_47654_c0_g1_i1_1	4641.GSMUA_AchrUn_randomP22930_001	8.5e-102	375.9	-	-	K03424	0TUVZ@lilNOG,1BGTB@strNOG,1DUQ1@virNOG,COG0084@NOG,KOG3020@euNOG	L	TatD related DNase
1627D_47665_c0_g1_i6_1	4641.GSMUA_Achr10P27360_001	3.3e-15	90.5	-	-	-	0TW8W@lilNOG,1BMJP@strNOG,1DZDY@virNOG,COG1819@NOG,KOG1192@euNOG	C, G	Inherit from KOG: UDP-Glycosyltransferase
1627D_47665_c0_g1_i7_1	4641.GSMUA_Achr10P27360_001	7.4e-67	261.9	-	-	-	0TW8W@lilNOG,1BMJP@strNOG,1DZDY@virNOG,COG1819@NOG,KOG1192@euNOG	C, G	Inherit from KOG: UDP-Glycosyltransferase
1627D_47667_c0_g1_i1_1	39947.LOC_Os02g16640.1	1.1e-51	209.1	-	GO:0005575,GO:0005622,GO:0005623,GO:0005634,GO:0043226,GO:0043227,GO:0043229,GO:0043231,GO:0044424,GO:0044464	K11095	0TS9B@lilNOG,15P17@poaNOG,1BSQS@strNOG,1E4JN@virNOG,COG5136@NOG,KOG3454@euNOG	A	Component of the U1 snRNP, which is essential for recognition of the pre-mRNA 5' splice-site and the subsequent assembly of the spliceosome. U1-C is directly involved in initial 5' splice-site recognition for both constitutive and regulated alternative splicing. The interaction with the 5' splice-site seems to precede base-pairing between the pre-mRNA and the U1 snRNA. Stimulates E complex format…
1627D_47667_c0_g2_i1_1	4641.GSMUA_Achr5P25120_001	7.1e-39	165.6	-	GO:0005575,GO:0005622,GO:0005623,GO:0005634,GO:0043226,GO:0043227,GO:0043229,GO:0043231,GO:0044424,GO:0044464	K11095	0TS9B@lilNOG,1BSQS@strNOG,1E4JN@virNOG,COG5136@NOG,KOG3454@euNOG	A	Component of the U1 snRNP, which is essential for recognition of the pre-mRNA 5' splice-site and the subsequent assembly of the spliceosome. U1-C is directly involved in initial 5' splice-site recognition for both constitutive and regulated alternative splicing. The interaction with the 5' splice-site seems to precede base-pairing between the pre-mRNA and the U1 snRNA. Stimulates E complex format…
1627D_47668_c0_g1_i3_1	4641.GSMUA_Achr8P08200_001	3.3e-68	265	-	GO:0007275,GO:0008150,GO:0009888,GO:0009987,GO:0010073,GO:0010074,GO:0010492,GO:0019827,GO:0030154,GO:0032501,GO:0032502,GO:0044699,GO:0044707,GO:0044763,GO:0044767,GO:0045595,GO:0045596,GO:0048468,GO:0048507,GO:0048513,GO:0048519,GO:0048523,GO:0048731,GO:0048856,GO:0048863,GO:0048864,GO:0048869,GO:0050789,GO:0050793,GO:0050794,GO:0051093,GO:0065007	-	0TQI6@lilNOG,1BI6Q@strNOG,1DW7U@virNOG,COG5183@NOG,KOG1609@euNOG	A	Inherit from strNOG: zinc finger
1627D_47668_c0_g1_i4_1	29760.VIT_07s0031g02640.t01	1.7e-85	322	-	GO:0007275,GO:0008150,GO:0009888,GO:0009987,GO:0010073,GO:0010074,GO:0010492,GO:0019827,GO:0030154,GO:0032501,GO:0032502,GO:0044699,GO:0044707,GO:0044763,GO:0044767,GO:0045595,GO:0045596,GO:0048468,GO:0048507,GO:0048513,GO:0048519,GO:0048523,GO:0048731,GO:0048856,GO:0048863,GO:0048864,GO:0048869,GO:0050789,GO:0050793,GO:0050794,GO:0051093,GO:0065007	-	1BI6Q@strNOG,1DW7U@virNOG,COG5183@NOG,KOG1609@euNOG	A	zinc finger
1627D_47668_c0_g1_i10_1	29760.VIT_07s0031g02640.t01	2.2e-85	322	-	GO:0007275,GO:0008150,GO:0009888,GO:0009987,GO:0010073,GO:0010074,GO:0010492,GO:0019827,GO:0030154,GO:0032501,GO:0032502,GO:0044699,GO:0044707,GO:0044763,GO:0044767,GO:0045595,GO:0045596,GO:0048468,GO:0048507,GO:0048513,GO:0048519,GO:0048523,GO:0048731,GO:0048856,GO:0048863,GO:0048864,GO:0048869,GO:0050789,GO:0050793,GO:0050794,GO:0051093,GO:0065007	-	1BI6Q@strNOG,1DW7U@virNOG,COG5183@NOG,KOG1609@euNOG	A	zinc finger
1627D_47681_c0_g1_i2_1	4533.OB03G24200.1	6.1e-08	65.1	-	-	-	0IJD1@euNOG,0TT2Y@lilNOG,0Y99W@NOG,15M64@poaNOG,1BKW5@strNOG,1DRM0@virNOG	S	Calmodulin binding protein-like
1627D_47683_c3_g1_i1_1	39947.LOC_Os03g26290.1	2.3e-54	217.2	-	-	-	0IRPM@euNOG,0U6XI@lilNOG,0XS4D@NOG,1C790@strNOG,1EM69@virNOG	S	Retrotransposon protein
1627D_47683_c6_g1_i1_1	39947.LOC_Os03g26290.1	7e-20	103.2	-	-	-	0IRPM@euNOG,0U6XI@lilNOG,0XS4D@NOG,1C790@strNOG,1EM69@virNOG	S	Retrotransposon protein
1627D_47610_c0_g1_i1_1	4641.GSMUA_Achr7P24370_001	2.6e-207	727.6	-	-	-	0TWXT@lilNOG,0XPUM@NOG,1BCPE@strNOG,1DQM1@virNOG,KOG1064@euNOG	S	WD domain, G-beta repeat
1627D_47624_c0_g1_i1_1	4641.GSMUA_Achr3P05390_001	4.8e-29	134	-	GO:0005575,GO:0005622,GO:0005623,GO:0005737,GO:0009507,GO:0009534,GO:0009535,GO:0009536,GO:0009579,GO:0016020,GO:0031976,GO:0031984,GO:0034357,GO:0042651,GO:0043226,GO:0043227,GO:0043229,GO:0043231,GO:0044422,GO:0044424,GO:0044434,GO:0044435,GO:0044436,GO:0044444,GO:0044446,GO:0044464,GO:0055035	-	0J0E3@euNOG,0U0U2@lilNOG,12D2P@NOG,1BU25@strNOG,1E5YR@virNOG	-	-
1627D_47624_c0_g1_i2_1	4641.GSMUA_Achr3P05390_001	8e-29	134	-	GO:0005575,GO:0005622,GO:0005623,GO:0005737,GO:0009507,GO:0009534,GO:0009535,GO:0009536,GO:0009579,GO:0016020,GO:0031976,GO:0031984,GO:0034357,GO:0042651,GO:0043226,GO:0043227,GO:0043229,GO:0043231,GO:0044422,GO:0044424,GO:0044434,GO:0044435,GO:0044436,GO:0044444,GO:0044446,GO:0044464,GO:0055035	-	0J0E3@euNOG,0U0U2@lilNOG,12D2P@NOG,1BU25@strNOG,1E5YR@virNOG	-	-
1627D_47643_c0_g1_i1_1	4555.Si030554m	2.2e-105	387.9	EMB2024	GO:0002229,GO:0002239,GO:0003674,GO:0003824,GO:0005575,GO:0005622,GO:0005623,GO:0005737,GO:0005773,GO:0005774,GO:0005777,GO:0006950,GO:0006952,GO:0008150,GO:0008152,GO:0009507,GO:0009532,GO:0009536,GO:0009570,GO:0009607,GO:0009617,GO:0016020,GO:0016787,GO:0016788,GO:0017057,GO:0031090,GO:0042579,GO:0042742,GO:0043226,GO:0043227,GO:0043229,GO:0043231,GO:0044422,GO:0044424,GO:0044434,GO:0044435,GO:…	K01057	0TIK4@lilNOG,15FFJ@poaNOG,1BBR6@strNOG,1DPPX@virNOG,COG0363@NOG,KOG3147@euNOG	G	6-phosphogluconolactonase
1627D_47644_c0_g2_i1_1	4555.Si016887m	1.5e-27	130.2	SAI	GO:0000325,GO:0003674,GO:0003824,GO:0004553,GO:0004564,GO:0005575,GO:0005618,GO:0005622,GO:0005623,GO:0005737,GO:0005773,GO:0007275,GO:0008150,GO:0008152,GO:0009505,GO:0009607,GO:0009617,GO:0009719,GO:0009725,GO:0009739,GO:0009987,GO:0010033,GO:0016787,GO:0016798,GO:0022622,GO:0030312,GO:0032501,GO:0032502,GO:0032870,GO:0033993,GO:0042221,GO:0043226,GO:0043227,GO:0043229,GO:0043231,GO:0044424,GO:…	K01193	0TU71@lilNOG,15R2R@poaNOG,1BD97@strNOG,1DR6N@virNOG,COG1621@NOG,KOG0228@euNOG	G	acid invertase
1627D_47656_c1_g1_i1_1	29760.VIT_08s0007g01720.t01	2.7e-58	231.1	-	GO:0005575,GO:0005622,GO:0005623,GO:0005737,GO:0005783,GO:0005789,GO:0012505,GO:0016020,GO:0031090,GO:0042175,GO:0043226,GO:0043227,GO:0043229,GO:0043231,GO:0044422,GO:0044424,GO:0044425,GO:0044432,GO:0044444,GO:0044446,GO:0044464	-	0XPKH@NOG,1BPUM@strNOG,1E1NJ@virNOG,KOG1792@euNOG	U	Reticulon-like protein
1627D_47656_c1_g1_i2_1	4641.GSMUA_Achr8P02250_001	2.2e-24	117.9	-	GO:0005575,GO:0005622,GO:0005623,GO:0005737,GO:0005783,GO:0005789,GO:0012505,GO:0016020,GO:0031090,GO:0042175,GO:0043226,GO:0043227,GO:0043229,GO:0043231,GO:0044422,GO:0044424,GO:0044425,GO:0044432,GO:0044444,GO:0044446,GO:0044464	-	0TPD5@lilNOG,0XPKH@NOG,1BPUM@strNOG,1E1NJ@virNOG,KOG1792@euNOG	U	Reticulon
1627D_47660_c0_g1_i1_1	4577.GRMZM2G370999_P01	1.2e-16	93.2	-	-	-	0JVVD@euNOG,0U4V2@lilNOG,105IW@NOG,162B6@poaNOG,1C3NI@strNOG,1EH2C@virNOG	-	-
1627D_47673_c0_g1_i1_1	51453.JGI72907	6.3e-14	84.7	-	-	-	0J77V@euNOG,0ZJXB@NOG	S	WSC domain
1627D_47673_c1_g1_i1_1	441375.XP_002142837.1	2.4e-11	76.3	-	-	-	01PEA@apiNOG,0FANX@cocNOG,0FIWW@cryNOG,0K70E@euNOG,10FMQ@NOG	-	-
1627D_47673_c1_g1_i2_1	441375.XP_002142837.1	4.5e-12	77.8	-	-	-	01PEA@apiNOG,0FANX@cocNOG,0FIWW@cryNOG,0K70E@euNOG,10FMQ@NOG	-	-
1627D_47696_c0_g1_i1_1	5811.TGME49_065500	4.5e-18	98.2	PGUG_03509	GO:0005575,GO:0005622,GO:0005623,GO:0005737,GO:0005794,GO:0009507,GO:0009536,GO:0016020,GO:0043226,GO:0043227,GO:0043229,GO:0043231,GO:0044424,GO:0044444,GO:0044464	K05012	COG0038@NOG,KOG0475@euNOG	P	chloride channel
1627D_47704_c6_g1_i1_1	4538.ORGLA10G0080600.1	2.4e-23	114.4	-	GO:0005575,GO:0005623,GO:0005886,GO:0016020,GO:0044464,GO:0071944	-	0J3BI@euNOG,0TZUW@lilNOG,0YV55@NOG,15X4G@poaNOG,1BT6R@strNOG,1E5G1@virNOG	S	Cleavage site for pathogenic type III effector avirulence factor Avr
1627D_47704_c6_g2_i1_1	4538.ORGLA10G0080600.1	1.5e-22	112.1	-	GO:0005575,GO:0005623,GO:0005886,GO:0016020,GO:0044464,GO:0071944	-	0J3BI@euNOG,0TZUW@lilNOG,0YV55@NOG,15X4G@poaNOG,1BT6R@strNOG,1E5G1@virNOG	S	Cleavage site for pathogenic type III effector avirulence factor Avr
1627D_47704_c6_g2_i2_1	4538.ORGLA10G0080600.1	2e-22	112.1	-	GO:0005575,GO:0005623,GO:0005886,GO:0016020,GO:0044464,GO:0071944	-	0J3BI@euNOG,0TZUW@lilNOG,0YV55@NOG,15X4G@poaNOG,1BT6R@strNOG,1E5G1@virNOG	S	Cleavage site for pathogenic type III effector avirulence factor Avr
1627D_47704_c8_g5_i3_1	4577.GRMZM2G168744_P01	6.2e-22	112.1	-	GO:0000003,GO:0000014,GO:0003006,GO:0003674,GO:0003824,GO:0004518,GO:0004519,GO:0004520,GO:0004521,GO:0004536,GO:0004540,GO:0006139,GO:0006725,GO:0006807,GO:0007275,GO:0007568,GO:0008150,GO:0008152,GO:0009791,GO:0009908,GO:0009987,GO:0010150,GO:0010260,GO:0016787,GO:0016788,GO:0016891,GO:0016893,GO:0022414,GO:0032501,GO:0032502,GO:0034641,GO:0043170,GO:0043765,GO:0044237,GO:0044238,GO:0044699,GO:…	-	0IKAP@euNOG,0TVZ1@lilNOG,11UE2@NOG,15NCF@poaNOG,1BHRR@strNOG,1DVNC@virNOG	S	S1/P1 Nuclease
1627D_47721_c0_g1_i1_1	29760.VIT_14s0030g01830.t01	2.8e-47	194.9	-	-	-	0IX4B@euNOG,1259Z@NOG,1BJCJ@strNOG,1DX9X@virNOG	-	-
1627D_47748_c0_g1_i1_1	4533.OB08G26500.1	2.8e-91	341.3	-	GO:0003674,GO:0003824,GO:0004644,GO:0005575,GO:0005622,GO:0005623,GO:0005737,GO:0006139,GO:0006163,GO:0006164,GO:0006725,GO:0006753,GO:0006793,GO:0006796,GO:0006807,GO:0008150,GO:0008152,GO:0009058,GO:0009117,GO:0009150,GO:0009152,GO:0009165,GO:0009259,GO:0009260,GO:0009507,GO:0009536,GO:0009987,GO:0016740,GO:0016741,GO:0016742,GO:0018130,GO:0019438,GO:0019637,GO:0019693,GO:0034641,GO:0034654,GO:…	K00601	0TIZZ@lilNOG,15FUS@poaNOG,1BC3J@strNOG,1DQ27@virNOG,COG0299@NOG,KOG3076@euNOG	F	Formyl transferase
1627D_47749_c0_g1_i1_1	3847.GLYMA02G08950.1	8.2e-81	305.8	-	GO:0005575,GO:0005622,GO:0005623,GO:0005737,GO:0009507,GO:0009526,GO:0009536,GO:0009941,GO:0031967,GO:0031975,GO:0043226,GO:0043227,GO:0043229,GO:0043231,GO:0044422,GO:0044424,GO:0044434,GO:0044435,GO:0044444,GO:0044446,GO:0044464	K10258	0XS6P@NOG,1BKDU@strNOG,1DYA8@virNOG,KOG1638@euNOG	I	3-oxo-5-alpha-steroid 4-dehydrogenase
1627D_47751_c0_g1_i1_1	3694.POPTR_0009s10030.1	2.3e-08	65.9	-	-	-	0IEAP@euNOG,0Y914@NOG,1BCMJ@strNOG,1DQJ4@virNOG	S	late embryogenesis
1627D_47753_c0_g2_i2_1	4641.GSMUA_Achr5P16230_001	1.4e-37	162.5	-	GO:0003674,GO:0003676,GO:0003677,GO:0003723,GO:0003729,GO:0003730,GO:0005488,GO:0005575,GO:0005622,GO:0005623,GO:0005737,GO:0006091,GO:0006461,GO:0006996,GO:0008150,GO:0008152,GO:0009507,GO:0009532,GO:0009536,GO:0009570,GO:0009657,GO:0009658,GO:0009767,GO:0009772,GO:0009987,GO:0010190,GO:0010468,GO:0010608,GO:0015979,GO:0016043,GO:0017004,GO:0019222,GO:0019684,GO:0022607,GO:0022900,GO:0034622,GO:…	K02836	0IPQ8@euNOG,0U6QE@lilNOG,1C6WJ@strNOG,1EKTP@virNOG,COG1186@NOG	J	peptide chain release factor
1627D_47722_c2_g2_i1_1	4641.GSMUA_Achr8P02590_001	4.8e-37	159.1	RPL36	GO:0005575,GO:0005622,GO:0005623,GO:0005737,GO:0005773,GO:0005774,GO:0005829,GO:0005840,GO:0005911,GO:0009506,GO:0015934,GO:0016020,GO:0022625,GO:0022626,GO:0030054,GO:0030529,GO:0031090,GO:0032991,GO:0043226,GO:0043227,GO:0043228,GO:0043229,GO:0043231,GO:0043232,GO:0044391,GO:0044422,GO:0044424,GO:0044437,GO:0044444,GO:0044445,GO:0044446,GO:0044464,GO:0055044	K02920	0U006@lilNOG,1BSUT@strNOG,1E4PZ@virNOG,COG5051@NOG,KOG3452@euNOG	J	60S ribosomal protein L36
1627D_47754_c1_g1_i3_1	3694.POPTR_0003s03040.1	1.4e-116	426	-	GO:0005575,GO:0005622,GO:0005623,GO:0005634,GO:0005737,GO:0005829,GO:0043226,GO:0043227,GO:0043229,GO:0043231,GO:0044424,GO:0044444,GO:0044464	K12823	1BFVY@strNOG,1DT6A@virNOG,COG0513@NOG,KOG0331@euNOG	A	DEAD-box ATP-dependent RNA helicase
1627D_47780_c0_g1_i2_1	4641.GSMUA_Achr6P20190_001	1.4e-45	188.7	-	GO:0003674,GO:0003824,GO:0004150,GO:0005575,GO:0005622,GO:0005623,GO:0005737,GO:0005829,GO:0008150,GO:0008152,GO:0016829,GO:0016830,GO:0016832,GO:0044424,GO:0044444,GO:0044464	K01633	0IYD7@euNOG,0TZGP@lilNOG,1BS40@strNOG,1E42N@virNOG,COG1539@NOG	H	dihydroneopterin aldolase
1627D_47706_c0_g1_i1_1	4577.GRMZM5G856589_P01	2.1e-50	205.7	-	-	-	0J2DV@euNOG,12D92@NOG,1EGUS@virNOG	-	-
1627D_47712_c0_g2_i1_1	3847.GLYMA05G08770.1	1.9e-199	701	-	GO:0005575,GO:0005622,GO:0005623,GO:0005737,GO:0005739,GO:0009507,GO:0009532,GO:0009534,GO:0009536,GO:0009570,GO:0009579,GO:0031976,GO:0031984,GO:0043226,GO:0043227,GO:0043229,GO:0043231,GO:0044422,GO:0044424,GO:0044434,GO:0044435,GO:0044444,GO:0044446,GO:0044464	K00031	1BIX7@strNOG,1DY3T@virNOG,COG0538@NOG,KOG1526@euNOG	C	Isocitrate dehydrogenase NADP
1627D_47713_c0_g1_i1_1	3694.POPTR_0003s12570.1	0	1453.7	-	-	K17686	1BEU0@strNOG,1DSRK@virNOG,COG2217@NOG,KOG0207@euNOG	P	copper-transporting ATPase
1627D_47723_c3_g1_i1_1	4577.AC192362.3_FGP003	2.7e-11	74.3	-	-	-	0J5QA@euNOG,0TY03@lilNOG,0ZD4G@NOG,15V7Y@poaNOG,1BQ78@strNOG,1E21C@virNOG	-	-
1627D_47726_c0_g1_i2_1	4641.GSMUA_Achr6P17830_001	2.5e-154	551.2	-	GO:0005575,GO:0005622,GO:0005623,GO:0005634,GO:0005737,GO:0005829,GO:0005886,GO:0005911,GO:0006810,GO:0006897,GO:0007275,GO:0008150,GO:0009504,GO:0009506,GO:0009524,GO:0009555,GO:0016020,GO:0016192,GO:0030054,GO:0032501,GO:0032502,GO:0043226,GO:0043227,GO:0043229,GO:0043231,GO:0044424,GO:0044444,GO:0044464,GO:0044699,GO:0044707,GO:0048229,GO:0048856,GO:0051179,GO:0051234,GO:0055044,GO:0071944	-	0IV93@euNOG,0TS80@lilNOG,0XXD9@NOG,1BI7W@strNOG,1DW4W@virNOG	S	expressed protein
1627D_47726_c0_g1_i3_1	29760.VIT_14s0171g00280.t01	0	1856.6	-	GO:0005575,GO:0005622,GO:0005623,GO:0005634,GO:0005737,GO:0005829,GO:0005886,GO:0005911,GO:0006810,GO:0006897,GO:0007275,GO:0008150,GO:0009504,GO:0009506,GO:0009524,GO:0009555,GO:0016020,GO:0016192,GO:0030054,GO:0032501,GO:0032502,GO:0043226,GO:0043227,GO:0043229,GO:0043231,GO:0044424,GO:0044444,GO:0044464,GO:0044699,GO:0044707,GO:0048229,GO:0048856,GO:0051179,GO:0051234,GO:0055044,GO:0071944	-	0IV93@euNOG,0XXD9@NOG,1BI7W@strNOG,1DW4W@virNOG	-	-
1627D_47726_c0_g2_i1_1	4641.GSMUA_Achr6P17830_001	2.4e-26	123.6	-	GO:0005575,GO:0005622,GO:0005623,GO:0005634,GO:0005737,GO:0005829,GO:0005886,GO:0005911,GO:0006810,GO:0006897,GO:0007275,GO:0008150,GO:0009504,GO:0009506,GO:0009524,GO:0009555,GO:0016020,GO:0016192,GO:0030054,GO:0032501,GO:0032502,GO:0043226,GO:0043227,GO:0043229,GO:0043231,GO:0044424,GO:0044444,GO:0044464,GO:0044699,GO:0044707,GO:0048229,GO:0048856,GO:0051179,GO:0051234,GO:0055044,GO:0071944	-	0IV93@euNOG,0TS80@lilNOG,0XXD9@NOG,1BI7W@strNOG,1DW4W@virNOG	S	expressed protein
1627D_47728_c2_g1_i1_1	3711.Bra007009.1-P	4.6e-35	155.2	OSI_11027	GO:0005575,GO:0005623,GO:0005886,GO:0016020,GO:0044464,GO:0071944	-	0IEJT@euNOG,0YA78@NOG,1BD6F@strNOG,1DR40@virNOG	S	Protein of unknown function (DUF3741)
1627D_47729_c2_g2_i1_1	4641.GSMUA_Achr1P01870_001	1.2e-105	390.6	-	-	K10357	0TJ9R@lilNOG,1BJ4M@strNOG,1DX1X@virNOG,COG5022@NOG,KOG0160@euNOG	Z	myosin-2 heavy chain, non muscle
1627D_47743_c0_g1_i2_1	3694.POPTR_0014s18550.1	7.6e-106	389.4	-	GO:0005575,GO:0005622,GO:0005623,GO:0005737,GO:0006996,GO:0008150,GO:0009507,GO:0009536,GO:0009657,GO:0009658,GO:0009987,GO:0016043,GO:0043226,GO:0043227,GO:0043229,GO:0043231,GO:0044424,GO:0044444,GO:0044464,GO:0044699,GO:0044763,GO:0071840	-	0IH3J@euNOG,11AI9@NOG,1BM21@strNOG,1DVAB@virNOG	S	Protein of unknown function (DUF3493)
1627D_47745_c0_g1_i1_1	3847.GLYMA15G42850.2	2.3e-129	468.8	-	-	-	0Z7Z7@NOG,1BCQD@strNOG,1DQN5@virNOG,KOG4197@euNOG	S	Pentatricopeptide repeat-containing protein
1627D_47757_c1_g1_i3_1	4641.GSMUA_Achr6P25940_001	1.2e-39	168.7	-	GO:0005575,GO:0005623,GO:0005886,GO:0016020,GO:0044464,GO:0071944	-	0IFCU@euNOG,0TMQT@lilNOG,1BJZK@strNOG,1DXWJ@virNOG,COG4886@NOG	T	Di-glucose binding within endoplasmic reticulum
1627D_47771_c0_g1_i1_1	4641.GSMUA_Achr3P24260_001	6.4e-160	569.7	-	GO:0005575,GO:0005622,GO:0005623,GO:0005737,GO:0005773,GO:0005774,GO:0006464,GO:0006810,GO:0006897,GO:0006996,GO:0007033,GO:0008150,GO:0008152,GO:0009987,GO:0010638,GO:0016020,GO:0016021,GO:0016043,GO:0016192,GO:0016579,GO:0019538,GO:0031090,GO:0031224,GO:0032386,GO:0032388,GO:0032879,GO:0032880,GO:0033043,GO:0033157,GO:0036211,GO:0043170,GO:0043226,GO:0043227,GO:0043229,GO:0043231,GO:0043412,GO:…	K11866	0TJ1W@lilNOG,1BD8U@strNOG,1DR6D@virNOG,COG1310@NOG,KOG2880@euNOG	T	Pfam:Mov34
1627D_47773_c5_g3_i1_1	29760.VIT_17s0000g05630.t01	1.6e-35	155.2	-	GO:0005575,GO:0005622,GO:0005623,GO:0005634,GO:0043226,GO:0043227,GO:0043229,GO:0043231,GO:0044424,GO:0044464	K09338	0Z2UE@NOG,1BP3W@strNOG,1E0YG@virNOG,KOG0483@euNOG	K	Homeobox associated leucine zipper
1627D_47777_c1_g1_i1_1	4641.GSMUA_Achr8P30290_001	2.8e-13	80.9	-	-	-	0IXEX@euNOG,0TXG0@lilNOG,0YSWK@NOG,1BQ4F@strNOG,1E1YC@virNOG	-	-
1627D_47787_c2_g1_i1_1	4641.GSMUA_Achr9P09460_001	3.8e-89	334	-	GO:0000151,GO:0005575,GO:0005622,GO:0005623,GO:0031461,GO:0032991,GO:0043234,GO:0044424,GO:0044464,GO:0080008	K02180	0TMXQ@lilNOG,0XRBG@NOG,1BJGE@strNOG,1DXDU@virNOG,KOG1036@euNOG	D	WD40
1627D_47791_c1_g2_i1_1	3694.POPTR_0004s03940.1	7.4e-95	353.6	-	-	K01988	11PD8@NOG,1BHYP@strNOG,1DVV1@virNOG,KOG1928@euNOG	G	alpha 1,4-glycosyltransferase family protein
1627D_47791_c4_g1_i1_1	4641.GSMUA_Achr2P00530_001	5e-79	300.1	-	-	K01988	0TSQR@lilNOG,11PD8@NOG,1BHYP@strNOG,1DVV1@virNOG,KOG1928@euNOG	G	Alpha 1,4-glycosyltransferase conserved region
1627D_47793_c1_g1_i1_1	4641.GSMUA_Achr1P23580_001	0	1574.7	ACA10	GO:0003674,GO:0003824,GO:0005215,GO:0005388,GO:0005488,GO:0005515,GO:0005575,GO:0005623,GO:0005886,GO:0005911,GO:0006139,GO:0006152,GO:0006163,GO:0006195,GO:0006200,GO:0006725,GO:0006753,GO:0006793,GO:0006796,GO:0006807,GO:0006810,GO:0006811,GO:0006812,GO:0006816,GO:0008150,GO:0008152,GO:0008324,GO:0009056,GO:0009116,GO:0009117,GO:0009119,GO:0009123,GO:0009125,GO:0009126,GO:0009128,GO:0009141,GO:…	K01537	0TM72@lilNOG,0XNNC@NOG,1BE3V@strNOG,1DQYJ@virNOG,KOG0204@euNOG	P	Ca2+-ATPase N terminal autoinhibitory domain
1627D_47794_c0_g1_i2_1	4113.PGSC0003DMT400046906	2.3e-21	108.6	CMS	GO:0003674,GO:0003824,GO:0005575,GO:0005622,GO:0005623,GO:0005737,GO:0006081,GO:0006082,GO:0006090,GO:0006629,GO:0006644,GO:0006720,GO:0006793,GO:0006796,GO:0008150,GO:0008152,GO:0008299,GO:0008610,GO:0008654,GO:0009058,GO:0009240,GO:0009507,GO:0009532,GO:0009536,GO:0009570,GO:0009987,GO:0016740,GO:0016772,GO:0016779,GO:0019288,GO:0019637,GO:0019682,GO:0019752,GO:0032787,GO:0043226,GO:0043227,GO:…	K00991	0IIH2@euNOG,1BIS2@strNOG,1DWP2@virNOG,COG1211@NOG	H	2-C-methyl-D-erythritol 4-phosphate cytidylyltransferase
1627D_47794_c0_g1_i7_1	4113.PGSC0003DMT400046906	4.5e-47	194.1	CMS	GO:0003674,GO:0003824,GO:0005575,GO:0005622,GO:0005623,GO:0005737,GO:0006081,GO:0006082,GO:0006090,GO:0006629,GO:0006644,GO:0006720,GO:0006793,GO:0006796,GO:0008150,GO:0008152,GO:0008299,GO:0008610,GO:0008654,GO:0009058,GO:0009240,GO:0009507,GO:0009532,GO:0009536,GO:0009570,GO:0009987,GO:0016740,GO:0016772,GO:0016779,GO:0019288,GO:0019637,GO:0019682,GO:0019752,GO:0032787,GO:0043226,GO:0043227,GO:…	K00991	0IIH2@euNOG,1BIS2@strNOG,1DWP2@virNOG,COG1211@NOG	H	2-C-methyl-D-erythritol 4-phosphate cytidylyltransferase
1627D_47794_c0_g1_i9_1	4113.PGSC0003DMT400046906	1.5e-17	95.9	CMS	GO:0003674,GO:0003824,GO:0005575,GO:0005622,GO:0005623,GO:0005737,GO:0006081,GO:0006082,GO:0006090,GO:0006629,GO:0006644,GO:0006720,GO:0006793,GO:0006796,GO:0008150,GO:0008152,GO:0008299,GO:0008610,GO:0008654,GO:0009058,GO:0009240,GO:0009507,GO:0009532,GO:0009536,GO:0009570,GO:0009987,GO:0016740,GO:0016772,GO:0016779,GO:0019288,GO:0019637,GO:0019682,GO:0019752,GO:0032787,GO:0043226,GO:0043227,GO:…	K00991	0IIH2@euNOG,1BIS2@strNOG,1DWP2@virNOG,COG1211@NOG	H	2-C-methyl-D-erythritol 4-phosphate cytidylyltransferase
1627D_47794_c0_g1_i11_1	4113.PGSC0003DMT400046906	6.1e-47	194.1	CMS	GO:0003674,GO:0003824,GO:0005575,GO:0005622,GO:0005623,GO:0005737,GO:0006081,GO:0006082,GO:0006090,GO:0006629,GO:0006644,GO:0006720,GO:0006793,GO:0006796,GO:0008150,GO:0008152,GO:0008299,GO:0008610,GO:0008654,GO:0009058,GO:0009240,GO:0009507,GO:0009532,GO:0009536,GO:0009570,GO:0009987,GO:0016740,GO:0016772,GO:0016779,GO:0019288,GO:0019637,GO:0019682,GO:0019752,GO:0032787,GO:0043226,GO:0043227,GO:…	K00991	0IIH2@euNOG,1BIS2@strNOG,1DWP2@virNOG,COG1211@NOG	H	2-C-methyl-D-erythritol 4-phosphate cytidylyltransferase
1627D_47795_c0_g1_i1_1	29760.VIT_15s0046g02320.t01	3.9e-59	233.8	-	-	-	0IXVF@euNOG,11T0Q@NOG,1BRQZ@strNOG,1E3UD@virNOG	-	-
1627D_47797_c2_g1_i1_1	4113.PGSC0003DMT400011185	4.8e-85	320.9	-	GO:0005575,GO:0005576,GO:0005622,GO:0005623,GO:0005737,GO:0005773,GO:0043226,GO:0043227,GO:0043229,GO:0043231,GO:0044424,GO:0044444,GO:0044464	-	0IKJ0@euNOG,1BKJD@strNOG,1DYEE@virNOG,COG3240@NOG	I	GDSL esterase lipase
1627D_47798_c1_g1_i1_1	4513.MLOC_67834.1	1.1e-65	256.1	-	GO:0000003,GO:0001071,GO:0003006,GO:0003674,GO:0003700,GO:0005575,GO:0005622,GO:0005623,GO:0005634,GO:0006355,GO:0007275,GO:0008150,GO:0009314,GO:0009416,GO:0009628,GO:0009648,GO:0009791,GO:0009889,GO:0010228,GO:0010468,GO:0010556,GO:0019219,GO:0019222,GO:0022414,GO:0031323,GO:0031326,GO:0032501,GO:0032502,GO:0043226,GO:0043227,GO:0043229,GO:0043231,GO:0044424,GO:0044464,GO:0044699,GO:0044707,GO:…	-	0IJTA@euNOG,0TS4F@lilNOG,0YDYN@NOG,15NCW@poaNOG,1BQUV@strNOG,1DZHW@virNOG	K	Helix-loop-helix DNA-binding domain
1627D_47800_c0_g1_i2_1	3694.POPTR_0001s38570.1	1.8e-146	525	-	GO:0005575,GO:0005622,GO:0005623,GO:0005737,GO:0044424,GO:0044464	K00791	1BMZK@strNOG,1DZTY@virNOG,COG0324@NOG,KOG1384@euNOG	J	tRNA dimethylallyltransferase
1627D_47802_c0_g1_i2_1	3694.POPTR_0011s07070.1	9.5e-09	67	-	GO:0005575,GO:0005622,GO:0005623,GO:0005737,GO:0005829,GO:0044424,GO:0044444,GO:0044464	-	0J29C@euNOG,113ZY@NOG,1BW4U@strNOG,1E88K@virNOG	S	Rho termination factor, N-terminal domain
1627D_47802_c0_g1_i4_1	3694.POPTR_0011s07070.1	7.4e-09	67	-	GO:0005575,GO:0005622,GO:0005623,GO:0005737,GO:0005829,GO:0044424,GO:0044444,GO:0044464	-	0J29C@euNOG,113ZY@NOG,1BW4U@strNOG,1E88K@virNOG	S	Rho termination factor, N-terminal domain
1627D_47817_c0_g1_i1_1	4641.GSMUA_Achr11P25190_001	1.9e-92	345.5	OSI_19954	GO:0001071,GO:0003674,GO:0003700,GO:0005575,GO:0005622,GO:0005623,GO:0005634,GO:0005635,GO:0005654,GO:0005737,GO:0005783,GO:0006355,GO:0006357,GO:0006950,GO:0006970,GO:0006972,GO:0006984,GO:0006986,GO:0006990,GO:0007154,GO:0007165,GO:0008150,GO:0009266,GO:0009408,GO:0009628,GO:0009651,GO:0009889,GO:0009891,GO:0009893,GO:0009987,GO:0010033,GO:0010468,GO:0010556,GO:0010557,GO:0010604,GO:0010628,GO:…	-	0IIGC@euNOG,0TPZ1@lilNOG,0XUDS@NOG,1BCUE@strNOG,1DQS4@virNOG	K	BZIP transcription factor
1627D_47820_c2_g1_i2_1	4641.GSMUA_Achr6P34450_001	4.2e-46	191.8	OSI_37124	GO:0005575,GO:0005623,GO:0005886,GO:0005911,GO:0009506,GO:0016020,GO:0030054,GO:0044464,GO:0055044,GO:0071944	-	0IHRU@euNOG,0TSQH@lilNOG,1BHZQ@strNOG,1DVW5@virNOG,COG0515@NOG	T	Leucine-rich repeat family protein
1627D_47820_c2_g1_i4_1	15368.BRADI4G45227.1	3e-244	850.1	OSI_37124	GO:0005575,GO:0005623,GO:0005886,GO:0005911,GO:0009506,GO:0016020,GO:0030054,GO:0044464,GO:0055044,GO:0071944	-	0IHRU@euNOG,0TSQH@lilNOG,15Q48@poaNOG,1BHZQ@strNOG,1DVW5@virNOG,COG0515@NOG	T	Leucine-rich repeat family protein
1627D_47833_c10_g1_i1_1	4641.GSMUA_Achr1P22120_001	6.5e-15	86.3	-	GO:0008150,GO:0009314,GO:0009411,GO:0009416,GO:0009628,GO:0010224,GO:0050896	-	0IE2R@euNOG,0TU7T@lilNOG,0YDXB@NOG,1BC28@strNOG,1DQ0P@virNOG	S	expressed protein
1627D_47834_c1_g1_i2_1	306902.XP_002619722.1	8.6e-07	60.8	-	-	-	0JK2N@euNOG,0ZDCP@NOG,149IU@opiNOG	-	-
1627D_47847_c1_g1_i2_1	4641.GSMUA_Achr1P21360_001	4.6e-55	220.3	-	GO:0005575,GO:0005622,GO:0005623,GO:0005737,GO:0005794,GO:0043226,GO:0043227,GO:0043229,GO:0043231,GO:0044424,GO:0044444,GO:0044464	-	0IIW2@euNOG,0TPAX@lilNOG,0XT9Y@NOG,1BE5D@strNOG,1DS3A@virNOG	S	Nodulation protein
1627D_47847_c1_g1_i3_1	4641.GSMUA_Achr4P27680_001	1.9e-77	294.3	-	GO:0005575,GO:0005622,GO:0005623,GO:0005737,GO:0005794,GO:0043226,GO:0043227,GO:0043229,GO:0043231,GO:0044424,GO:0044444,GO:0044464	-	0IIW2@euNOG,0TQVF@lilNOG,0XT9Y@NOG,1BE5D@strNOG,1DS3A@virNOG	S	Inherit from strNOG: Nodulation protein
1627D_47849_c0_g2_i2_1	29760.VIT_19s0015g00570.t01	3.5e-29	135.2	SRT1	GO:0005575,GO:0005622,GO:0005623,GO:0005634,GO:0043226,GO:0043227,GO:0043229,GO:0043231,GO:0044424,GO:0044464	K11416	1BKDA@strNOG,1DTHK@virNOG,COG0846@NOG,KOG1905@euNOG	B, K	deacetylase
1627D_47849_c0_g2_i3_1	29760.VIT_19s0015g00570.t01	3.2e-29	135.2	SRT1	GO:0005575,GO:0005622,GO:0005623,GO:0005634,GO:0043226,GO:0043227,GO:0043229,GO:0043231,GO:0044424,GO:0044464	K11416	1BKDA@strNOG,1DTHK@virNOG,COG0846@NOG,KOG1905@euNOG	B, K	deacetylase
1627D_47850_c0_g1_i1_1	4538.ORGLA03G0231500.1	7.1e-78	297.7	-	GO:0005575,GO:0005622,GO:0005623,GO:0005737,GO:0009507,GO:0009526,GO:0009536,GO:0009941,GO:0016020,GO:0031090,GO:0031967,GO:0031969,GO:0031975,GO:0042170,GO:0043226,GO:0043227,GO:0043229,GO:0043231,GO:0044422,GO:0044424,GO:0044434,GO:0044435,GO:0044444,GO:0044446,GO:0044464	-	0TJPC@lilNOG,15GHV@poaNOG,1BCRD@strNOG,1DQP8@virNOG,COG1253@NOG,KOG2118@euNOG	P	Transporter associated domain
1627D_47850_c0_g1_i2_1	39947.LOC_Os03g39640.1	4.2e-78	297.7	-	GO:0005575,GO:0005622,GO:0005623,GO:0005737,GO:0009507,GO:0009526,GO:0009536,GO:0009941,GO:0016020,GO:0031090,GO:0031967,GO:0031969,GO:0031975,GO:0042170,GO:0043226,GO:0043227,GO:0043229,GO:0043231,GO:0044422,GO:0044424,GO:0044434,GO:0044435,GO:0044444,GO:0044446,GO:0044464	-	0TJPC@lilNOG,15GHV@poaNOG,1BCRD@strNOG,1DQP8@virNOG,COG1253@NOG,KOG2118@euNOG	P	Transporter associated domain
1627D_47850_c2_g1_i1_1	3694.POPTR_0019s08360.1	2e-14	84.3	-	-	-	0IPYC@euNOG,11K5V@NOG,1C6Y1@strNOG,1EKV5@virNOG	S	Endonuclease/Exonuclease/phosphatase family
1627D_47850_c3_g1_i1_1	3694.POPTR_0010s00210.1	1.2e-12	79.3	-	-	-	0Y65V@NOG,1BIX0@strNOG,1DWU8@virNOG,KOG1075@euNOG	S	Retrotransposon protein
1627D_47850_c5_g1_i1_1	4081.Solyc00g012310.1.1	3.4e-11	72.8	-	-	-	0IPXY@euNOG,0YRUW@NOG	S	reverse transcriptase
1627D_47853_c4_g1_i1_1	4641.GSMUA_Achr8P16270_001	8.2e-96	355.5	MMT	GO:0001887,GO:0003674,GO:0003824,GO:0005575,GO:0005622,GO:0005623,GO:0005737,GO:0005829,GO:0006082,GO:0006139,GO:0006520,GO:0006575,GO:0006725,GO:0006732,GO:0006790,GO:0006807,GO:0008150,GO:0008152,GO:0008168,GO:0008757,GO:0009116,GO:0009119,GO:0009987,GO:0016740,GO:0016741,GO:0019752,GO:0032259,GO:0034641,GO:0042278,GO:0043436,GO:0044237,GO:0044238,GO:0044281,GO:0044424,GO:0044444,GO:0044464,GO:…	K08247	0IF7S@euNOG,0TPFZ@lilNOG,0Y93S@NOG,1BN2G@strNOG,1DVWZ@virNOG	O	Catalyzes the S-methylmethionine (SMM) biosynthesis from adenosyl-L-homocysteine (AdoMet) and methionine. SMM biosynthesis (by MMT1) and degradation (by HMT-1, HMT-2 and HMT-3) constitute the SMM cycle in plants, which is probably required to achieve short term control of AdoMet level. Also able to catalyze the selenium-methylmethionine (SeMM) from AdoMet and selenium- methionine (SeMet). May pla…
1627D_47865_c1_g2_i1_1	4577.GRMZM2G134214_P01	4.6e-11	73.6	-	-	-	0IEVA@euNOG,0TR8N@lilNOG,0Y9P5@NOG,15HTX@poaNOG,1BHFY@strNOG,1DVC2@virNOG	S	PHD
1627D_47881_c1_g1_i1_1	15368.BRADI4G36450.1	6.1e-159	567	-	-	K12617	0IG2R@euNOG,0TPP0@lilNOG,0YXYM@NOG,15KE5@poaNOG,1BDWK@strNOG,1DRU2@virNOG	S	Topoisomerase II-associated protein PAT1
1627D_47882_c1_g1_i1_1	4555.Si001003m	4.1e-10	69.7	CCT2	GO:0005575,GO:0005618,GO:0005622,GO:0005623,GO:0005737,GO:0005829,GO:0005886,GO:0016020,GO:0030312,GO:0031224,GO:0031225,GO:0031226,GO:0044424,GO:0044425,GO:0044444,GO:0044459,GO:0044464,GO:0046658,GO:0071944	K09494	0TK9D@lilNOG,15P47@poaNOG,1BG0T@strNOG,1DTYJ@virNOG,COG0459@NOG,KOG0363@euNOG	O	TCP-1/cpn60 chaperonin family
1627D_47886_c0_g3_i4_1	4081.Solyc02g091170.2.1	7e-24	117.5	-	-	-	1C0UN@strNOG,1EDQ3@virNOG,COG0515@NOG,KOG0192@euNOG	T	STYKc
1627D_47808_c6_g1_i1_1	4641.GSMUA_Achr7P19430_001	5.2e-221	772.7	-	GO:0005575,GO:0005576,GO:0005622,GO:0005623,GO:0005737,GO:0005773,GO:0043226,GO:0043227,GO:0043229,GO:0043231,GO:0044424,GO:0044444,GO:0044464	K16297	0TKBG@lilNOG,1BDBS@strNOG,1DR97@virNOG,COG2939@NOG,KOG1282@euNOG	O	Serine Carboxypeptidase
1627D_47809_c0_g1_i2_1	4641.GSMUA_Achr9P16960_001	4.3e-154	550.8	-	-	-	0TT38@lilNOG,0Z7Z7@NOG,1BIME@strNOG,1DWIP@virNOG,KOG4197@euNOG	S	PPR repeat
1627D_47811_c0_g1_i1_1	12957.ACEP_00005249-PA	1.4e-09	70.1	-	GO:0003674,GO:0005198,GO:0005201,GO:0005575,GO:0016490,GO:0031012	-	03AQE@artNOG,0ANAI@biNOG,0J1SU@euNOG,0S930@hymNOG,0SXDD@inNOG,0W07W@meNOG,121EJ@NOG,147EG@opiNOG	S	Chitin binding Peritrophin-A domain
1627D_47813_c1_g1_i1_1	3702.AT1G31480.1	1.8e-57	227.3	-	GO:0000325,GO:0003674,GO:0003824,GO:0004620,GO:0005575,GO:0005622,GO:0005623,GO:0005737,GO:0005773,GO:0005774,GO:0005911,GO:0006996,GO:0008150,GO:0008152,GO:0008970,GO:0009506,GO:0009581,GO:0009582,GO:0009590,GO:0009605,GO:0009606,GO:0009628,GO:0009629,GO:0009630,GO:0009657,GO:0009660,GO:0009705,GO:0009959,GO:0009987,GO:0016020,GO:0016043,GO:0016298,GO:0016787,GO:0016788,GO:0030054,GO:0031090,GO:…	-	0C58N@braNOG,0YDSX@NOG,1BHQN@strNOG,1DVM8@virNOG,KOG2308@euNOG	I, U	DDHD domain
1627D_47824_c0_g1_i1_1	3694.POPTR_0003s10110.1	2.7e-140	504.2	-	GO:0003674,GO:0003824,GO:0004620,GO:0005575,GO:0005622,GO:0005623,GO:0005737,GO:0008150,GO:0008152,GO:0008970,GO:0009314,GO:0009411,GO:0009416,GO:0009507,GO:0009536,GO:0009628,GO:0009650,GO:0009987,GO:0010224,GO:0016298,GO:0016787,GO:0016788,GO:0034644,GO:0043226,GO:0043227,GO:0043229,GO:0043231,GO:0044424,GO:0044444,GO:0044464,GO:0044699,GO:0044763,GO:0050896,GO:0051716,GO:0052689,GO:0071214,GO:…	-	0IQ33@euNOG,0YCH0@NOG,1C6Z7@strNOG,1EKWD@virNOG	I	phosphatidylcholine 1-acylhydrolase activity
1627D_47829_c1_g1_i1_1	4113.PGSC0003DMT400096705	3.1e-17	94	-	-	-	0J74T@euNOG,0XWUN@NOG,1C3IJ@strNOG,1EGX3@virNOG	S	protein Sb1211s002020 source
1627D_47829_c1_g1_i3_1	3847.GLYMA13G12160.1	1.9e-12	77	-	-	-	0JNCT@euNOG,0ZIS2@NOG,1C3FG@strNOG,1EGTP@virNOG	-	-
1627D_47842_c2_g1_i2_1	3847.GLYMA09G00970.1	1.4e-08	64.3	-	GO:0005575,GO:0005623,GO:0005886,GO:0016020,GO:0044464,GO:0071944	K04730	1BC6H@strNOG,1DXUF@virNOG,COG0515@NOG,KOG1187@euNOG	T	strubbelig-receptor family
1627D_47860_c1_g1_i1_1	4641.GSMUA_Achr6P15240_001	8.7e-217	759.2	-	-	K11978	0TMZR@lilNOG,0XPQU@NOG,1BDCQ@strNOG,1DRA3@virNOG,KOG1139@euNOG,KOG1140@euNOG	O	Putative zinc finger in N-recognin (UBR box)
1627D_47861_c0_g1_i6_1	15368.BRADI1G48675.1	8.1e-07	62.4	-	-	-	0IPY0@euNOG,0U6R1@lilNOG,0YUPY@NOG,163RX@poaNOG,1C6XR@strNOG,1EKUV@virNOG	S	Endonuclease/Exonuclease/phosphatase family
1627D_47892_c0_g1_i1_1	29760.VIT_06s0004g03360.t01	0	1813.9	-	-	K01955	1BBYJ@strNOG,1DPX6@virNOG,COG0458@NOG,KOG0370@euNOG	F	carbamoyl-phosphate synthase large
1627D_47894_c1_g1_i3_1	4577.GRMZM2G038572_P01	2.6e-20	105.5	-	-	-	0IPY5@euNOG,0XS82@NOG	S	Retrotransposon protein
1627D_47894_c1_g2_i1_1	4577.GRMZM2G038572_P01	7.6e-22	111.3	-	-	-	0IPY5@euNOG,0XS82@NOG	S	Retrotransposon protein
1627D_47897_c0_g1_i2_1	29760.VIT_14s0066g02630.t01	5.5e-125	453.8	-	GO:0000003,GO:0003006,GO:0005575,GO:0005622,GO:0005623,GO:0005634,GO:0005654,GO:0005849,GO:0006139,GO:0006396,GO:0006397,GO:0006725,GO:0006807,GO:0007275,GO:0008150,GO:0008152,GO:0009791,GO:0009908,GO:0009987,GO:0010228,GO:0010467,GO:0016070,GO:0016071,GO:0022414,GO:0031974,GO:0031981,GO:0032501,GO:0032502,GO:0032991,GO:0034641,GO:0043170,GO:0043226,GO:0043227,GO:0043229,GO:0043231,GO:0043233,GO:…	K14399	1BN35@strNOG,1DRIN@virNOG,COG5623@NOG,KOG2749@euNOG	A	Protein CLP1 homolog
1627D_47899_c6_g2_i1_1	29760.VIT_15s0048g01790.t01	3.3e-116	424.1	-	GO:0001510,GO:0003674,GO:0003824,GO:0006139,GO:0006725,GO:0006807,GO:0006950,GO:0008150,GO:0008152,GO:0008168,GO:0008173,GO:0008174,GO:0008757,GO:0009266,GO:0009409,GO:0009451,GO:0009628,GO:0009987,GO:0016070,GO:0016071,GO:0016422,GO:0016556,GO:0016740,GO:0016741,GO:0032259,GO:0034641,GO:0043170,GO:0043412,GO:0043414,GO:0044237,GO:0044238,GO:0044260,GO:0046483,GO:0050896,GO:0071704,GO:0080009,GO:…	-	1BI7G@strNOG,1DW4E@virNOG,COG0030@NOG,KOG0820@euNOG	A	ribosomal RNA small subunit methyltransferase
1627D_6612_c0_g2_i1_1	4641.GSMUA_Achr7P24190_001	1.6e-29	135.2	-	-	-	0J2CF@euNOG,0TZ96@lilNOG,0YNGG@NOG,1BS6M@strNOG,1E41S@virNOG	-	-
1627D_6641_c0_g1_i1_1	4533.OB09G18560.1	1.3e-13	82	-	-	-	0J7HX@euNOG,0U0HZ@lilNOG,0ZA3U@NOG,15XUJ@poaNOG,1BWC7@strNOG,1E8HM@virNOG	-	-
1627D_6650_c0_g1_i1_1	4081.Solyc08g060910.1.1	3.6e-21	105.9	-	-	-	COG2801@NOG,KOG0017@euNOG	C	Retrotransposon protein
1627D_6731_c1_g1_i1_1	4081.Solyc11g056320.1.1	2.8e-08	63.2	-	-	-	0JF84@euNOG,0YY4X@NOG,1BVRD@strNOG,1E82T@virNOG	-	-
1627D_746_c0_g2_i1_1	4641.GSMUA_Achr6P25720_001	1.2e-48	199.1	-	GO:0003674,GO:0003824,GO:0005575,GO:0005622,GO:0005623,GO:0005737,GO:0008047,GO:0008150,GO:0008152,GO:0009314,GO:0009416,GO:0009507,GO:0009532,GO:0009536,GO:0009570,GO:0009628,GO:0016491,GO:0016667,GO:0016671,GO:0019222,GO:0030234,GO:0043085,GO:0043226,GO:0043227,GO:0043229,GO:0043231,GO:0044093,GO:0044422,GO:0044424,GO:0044434,GO:0044435,GO:0044444,GO:0044446,GO:0044464,GO:0044710,GO:0050789,GO:…	-	0TY7H@lilNOG,1BQWX@strNOG,1E3JA@virNOG,COG0526@NOG,KOG0910@euNOG	O	Thioredoxin
1627D_7000_c0_g1_i1_1	3847.GLYMA02G07350.2	4.3e-09	68.2	CCB1	GO:0005575,GO:0005622,GO:0005623,GO:0005737,GO:0006461,GO:0008150,GO:0009507,GO:0009536,GO:0010190,GO:0016043,GO:0017004,GO:0022607,GO:0034622,GO:0043226,GO:0043227,GO:0043229,GO:0043231,GO:0043623,GO:0043933,GO:0044085,GO:0044424,GO:0044444,GO:0044464,GO:0065003,GO:0070271,GO:0071822,GO:0071840	-	0IJ30@euNOG,11H41@NOG,1BGET@strNOG,1DUC6@virNOG	S	Protein of unknown function (DUF3529)
1627D_7001_c0_g1_i1_1	4513.MLOC_67996.1	5.7e-27	125.2	-	-	-	0J0ES@euNOG,0TW5S@lilNOG,0YY7D@NOG,15T82@poaNOG,1BMGP@strNOG,1DZBG@virNOG	K	AP2
1627D_7036_c0_g1_i1_1	4555.Si017927m	1.5e-36	158.3	-	-	K02267	0TP4R@lilNOG,121WM@NOG,15XQN@poaNOG,1BT1G@strNOG,1E4X5@virNOG,KOG3057@euNOG	C	Cytochrome oxidase c subunit VIb
1627D_7089_c0_g1_i1_1	4641.GSMUA_Achr7P21580_001	2.9e-32	143.7	-	-	-	0J8RV@euNOG,0TJS4@lilNOG,11C0U@NOG,1BI61@strNOG,1DW2Y@virNOG	S	Inherit from euNOG: F-box protein
1627D_7089_c0_g2_i1_1	4641.GSMUA_Achr7P21580_001	2.4e-126	457.6	-	-	-	0J8RV@euNOG,0TJS4@lilNOG,11C0U@NOG,1BI61@strNOG,1DW2Y@virNOG	S	Inherit from euNOG: F-box protein
1627D_7100_c0_g1_i1_1	4538.ORGLA03G0406500.1	3.2e-24	116.3	-	-	-	COG2801@NOG,KOG0017@euNOG	C	Retrotransposon protein
1627D_7169_c0_g1_i1_1	4641.GSMUA_Achr11P06280_001	7.2e-52	209.9	OSI_18179	-	-	0IX8Y@euNOG,0TY1H@lilNOG,12A5I@NOG,1BQRQ@strNOG,1E2JT@virNOG	-	-
1627D_7208_c0_g1_i1_1	3847.GLYMA08G15490.1	1.7e-15	87.4	-	-	K10664,K19040	121N2@NOG,1DUT5@virNOG,KOG0800@euNOG	O	Zinc finger, C3HC4 type (RING finger)
1627D_7213_c0_g1_i1_1	3694.POPTR_0004s03580.1	1.4e-09	68.2	-	-	-	0IHFF@euNOG,10ZMY@NOG	S	protein-kinase, interferon-inducible double stranded RNA dependent inhibitor, repressor of (P58 repressor)
1627D_7236_c0_g1_i1_1	4641.GSMUA_Achr8P24150_001	2.5e-15	86.3	-	-	-	0Z7Z7@NOG,KOG4197@euNOG	S	Pentatricopeptide repeat-containing protein
1627D_7253_c0_g1_i1_1	3694.POPTR_0018s06080.1	2.1e-49	201.4	-	GO:0000160,GO:0000988,GO:0000989,GO:0001071,GO:0003674,GO:0003700,GO:0003712,GO:0003713,GO:0005575,GO:0005622,GO:0005623,GO:0005634,GO:0005730,GO:0005737,GO:0006355,GO:0006950,GO:0007154,GO:0007165,GO:0008150,GO:0009266,GO:0009408,GO:0009414,GO:0009415,GO:0009628,GO:0009719,GO:0009723,GO:0009725,GO:0009737,GO:0009755,GO:0009873,GO:0009889,GO:0009891,GO:0009893,GO:0009987,GO:0010033,GO:0010035,GO:…	K03627	1BSRJ@strNOG,1E4KK@virNOG,COG1813@NOG,KOG3398@euNOG	K	Multiprotein bridging factor 1
1627D_7285_c0_g1_i1_1	9823.ENSSSCP00000025299	1.1e-09	70.5	-	-	-	0IY4Y@euNOG,0XNMM@NOG	S	Collagen triple helix repeat (20 copies)
1627D_7230_c0_g2_i1_1	3711.Bra021454.1-P	3.1e-07	60.8	-	GO:0005575,GO:0016020,GO:0031224,GO:0031225,GO:0044425	-	0C653@braNOG,0JCV9@euNOG,11902@NOG,1C1NB@strNOG,1EEN7@virNOG	O	Protease inhibitor seed storage lipid transfer protein (LTP) family protein
1627D_7241_c0_g2_i1_1	4081.Solyc12g006980.1.1	7.6e-10	70.1	-	GO:0003674,GO:0005198,GO:0005199,GO:0005575,GO:0005618,GO:0005623,GO:0005911,GO:0009505,GO:0009506,GO:0030054,GO:0030312,GO:0044464,GO:0055044,GO:0071944	-	0IMQZ@euNOG,0Y973@NOG,1BH79@strNOG,1DV3F@virNOG	S	leucine-rich repeat extensin-like protein
1627D_7305_c0_g1_i1_1	3711.Bra019044.1-P	3.2e-07	61.2	-	GO:0005575,GO:0005576,GO:0005622,GO:0005623,GO:0005737,GO:0005773,GO:0005886,GO:0009507,GO:0009536,GO:0016020,GO:0031224,GO:0031225,GO:0031226,GO:0043226,GO:0043227,GO:0043229,GO:0043231,GO:0044424,GO:0044425,GO:0044444,GO:0044459,GO:0044464,GO:0046658,GO:0048046,GO:0071944	-	0JCW0@euNOG,1137T@NOG	S	Plastocyanin-like domain
1627D_7356_c0_g1_i1_1	3694.POPTR_0002s08960.1	1.8e-49	203	-	GO:0005575,GO:0005622,GO:0005623,GO:0005737,GO:0009507,GO:0009536,GO:0043226,GO:0043227,GO:0043229,GO:0043231,GO:0044424,GO:0044444,GO:0044464	-	0INRU@euNOG,1219B@NOG,1BEEA@strNOG,1DSC6@virNOG	-	-
1627D_7366_c0_g1_i1_1	7955.ENSDARP00000124540	1.7e-11	76.3	-	-	-	0A963@biNOG,0DVF5@chorNOG,0N999@fiNOG,0VK2P@meNOG,11NXS@NOG,13ZTJ@opiNOG,1D4RP@veNOG,KOG1904@euNOG	K	PWWP domain
1627D_7402_c0_g1_i1_1	4641.GSMUA_Achr8P03040_001	1.4e-151	541.2	-	-	K03424	0TV0E@lilNOG,1BHJG@strNOG,1DVFG@virNOG,COG0084@NOG,KOG3020@euNOG	L	TatD related DNase
1627D_7403_c0_g1_i1_1	29760.VIT_18s0001g03240.t01	1e-37	162.2	-	GO:0001071,GO:0003674,GO:0003700,GO:0005575,GO:0005622,GO:0005623,GO:0005634,GO:0006355,GO:0008150,GO:0009889,GO:0010468,GO:0010556,GO:0019219,GO:0019222,GO:0031323,GO:0031326,GO:0043226,GO:0043227,GO:0043229,GO:0043231,GO:0044424,GO:0044464,GO:0050789,GO:0050794,GO:0051171,GO:0051252,GO:0060255,GO:0065007,GO:0080090,GO:2000112,GO:2001141	-	0J0ZM@euNOG,0YX49@NOG,1BTBS@strNOG,1E57I@virNOG	K	Transcription factor
1627D_7455_c0_g1_i1_1	4641.GSMUA_Achr3P12080_001	8.1e-133	479.2	-	-	K01609	0TPIZ@lilNOG,1BNHA@strNOG,1DV1H@virNOG,COG0134@NOG,KOG4201@euNOG	E	indole-3-glycerol phosphate synthase
1627D_7455_c0_g2_i1_1	4641.GSMUA_Achr3P04280_001	8e-16	88.2	-	GO:0005575,GO:0005622,GO:0005623,GO:0005737,GO:0009507,GO:0009532,GO:0009534,GO:0009536,GO:0009570,GO:0009579,GO:0031976,GO:0031984,GO:0043226,GO:0043227,GO:0043229,GO:0043231,GO:0044422,GO:0044424,GO:0044434,GO:0044435,GO:0044444,GO:0044446,GO:0044464	K01609	0TMTB@lilNOG,1BF0I@strNOG,1DTHI@virNOG,COG0134@NOG,KOG4201@euNOG	E	Indole-3-glycerol phosphate synthase
1627D_7625_c0_g1_i1_1	59689.fgenesh2_kg.8__1881__AT5G59370.1	1.2e-13	80.9	ACT12	GO:0003674,GO:0005198,GO:0005200,GO:0005575,GO:0005622,GO:0005623,GO:0005737,GO:0005739,GO:0005856,GO:0009507,GO:0009526,GO:0009532,GO:0009536,GO:0009570,GO:0009941,GO:0031967,GO:0031975,GO:0043226,GO:0043227,GO:0043228,GO:0043229,GO:0043231,GO:0043232,GO:0044422,GO:0044424,GO:0044434,GO:0044435,GO:0044444,GO:0044446,GO:0044464	K10355	0C22J@braNOG,1BCKR@strNOG,1DQIC@virNOG,COG5277@NOG,KOG0676@euNOG	Z	Actins are highly conserved proteins that are involved in various types of cell motility and are ubiquitously expressed in all eukaryotic cells. Essential component of cell cytoskeleton
1627D_7672_c0_g1_i1_1	4081.Solyc06g043050.1.1	2.2e-18	96.3	-	-	-	COG2801@NOG,KOG0017@euNOG	C	Retrotransposon protein
1627D_7769_c0_g1_i1_1	4641.GSMUA_Achr8P07890_001	9e-171	605.5	-	GO:0005575,GO:0005622,GO:0005623,GO:0005737,GO:0044424,GO:0044464	K03841	0TP7U@lilNOG,1BDRN@strNOG,1DRNP@virNOG,COG0158@NOG,KOG1458@euNOG	G	Fructose-1-6-bisphosphatase
1627D_7759_c0_g2_i1_1	8128.ENSONIP00000019315	1.6e-06	60.1	-	-	-	0B515@biNOG,0E8N6@chorNOG,0IR86@euNOG,0NCJ4@fiNOG,0WHKW@meNOG,0YA0C@NOG,13DYB@opiNOG,1DFJS@veNOG	V, W	CT
1627D_7778_c0_g1_i1_1	578455.XP_003651426.1	4.8e-10	71.6	-	-	K05747	04DM2@ascNOG,0IQ50@euNOG,0QDPP@fuNOG,11JWH@NOG,13D1K@opiNOG,1A76F@sordNOG,1AFQD@sorNOG	T, Z	WH1
1627D_7788_c0_g1_i1_1	29760.VIT_17s0000g07340.t01	5.3e-131	473	-	GO:0000139,GO:0003674,GO:0003824,GO:0004175,GO:0005575,GO:0005622,GO:0005623,GO:0005737,GO:0005783,GO:0005789,GO:0005794,GO:0005886,GO:0005887,GO:0008150,GO:0008152,GO:0008233,GO:0012505,GO:0016020,GO:0016021,GO:0016787,GO:0031090,GO:0031224,GO:0031226,GO:0042175,GO:0043226,GO:0043227,GO:0043229,GO:0043231,GO:0044422,GO:0044424,GO:0044425,GO:0044431,GO:0044432,GO:0044444,GO:0044446,GO:0044459,GO:…	K04505	0XPZD@NOG,1BDHX@strNOG,1DRFC@virNOG,KOG2736@euNOG	T	presenilin-like protein
1627D_7795_c0_g2_i1_1	4555.Si022055m	8.5e-15	87.4	-	GO:0003674,GO:0003824,GO:0004175,GO:0004252,GO:0005575,GO:0005622,GO:0005623,GO:0005634,GO:0005737,GO:0006091,GO:0008150,GO:0008152,GO:0008233,GO:0008236,GO:0009056,GO:0009057,GO:0009507,GO:0009534,GO:0009535,GO:0009536,GO:0009579,GO:0009765,GO:0009987,GO:0010206,GO:0015979,GO:0016020,GO:0016787,GO:0017171,GO:0019538,GO:0019684,GO:0030091,GO:0030163,GO:0031976,GO:0031977,GO:0031984,GO:0034357,GO:…	-	0TQDF@lilNOG,15M4J@poaNOG,1BGRQ@strNOG,1DUNJ@virNOG,COG0265@NOG,KOG1320@euNOG	O	Trypsin
1627D_7831_c0_g1_i1_1	4641.GSMUA_Achr6P07890_001	8.9e-70	270	-	GO:0006950,GO:0006979,GO:0008150,GO:0050896	-	0IDYU@euNOG,0TUM8@lilNOG,1091J@NOG,1BBYI@strNOG,1DY2Y@virNOG	S	Pfam:DUF88
1627D_7839_c0_g1_i1_1	59689.fgenesh2_kg.7__1495__AT4G27370.1	3.7e-12	75.9	OSI_26483	-	K10357	COG5022@NOG,KOG0160@euNOG	Z	myosin, heavy chain
1627D_7882_c0_g2_i1_1	39946.BGIOSGA014631-PA	4.6e-176	624	-	-	-	0TSW4@lilNOG,0YYXY@NOG,15PPC@poaNOG,1BF2P@strNOG,1DT0R@virNOG,KOG4282@euNOG	K	SANT
1627D_7889_c0_g1_i1_1	4558.Sb04g033900.1	6.2e-49	199.9	FKBP12	GO:0000413,GO:0003674,GO:0003755,GO:0003824,GO:0005488,GO:0005527,GO:0005528,GO:0005575,GO:0005622,GO:0005623,GO:0005737,GO:0005829,GO:0006464,GO:0008144,GO:0008150,GO:0008152,GO:0009987,GO:0016020,GO:0016853,GO:0016859,GO:0018193,GO:0018208,GO:0019538,GO:0036211,GO:0043170,GO:0043412,GO:0044237,GO:0044238,GO:0044260,GO:0044267,GO:0044424,GO:0044444,GO:0044464,GO:0071704,GO:0097159,GO:1901363	K01802	0TZ68@lilNOG,15WEF@poaNOG,1BS27@strNOG,1E3XF@virNOG,COG0545@NOG,KOG0544@euNOG	O	Peptidyl-prolyl cis-trans isomerase
1627D_7934_c0_g1_i1_1	457427.SSOG_01151	3.8e-07	62.4	OPLAH	GO:0005575,GO:0005623,GO:0005886,GO:0016020,GO:0044464,GO:0071944	K01469	COG0145@NOG	E, Q	5-oxoprolinase
1627D_7942_c0_g1_i1_1	4641.GSMUA_Achr10P13020_001	7.5e-87	325.9	RPS7	GO:0005575,GO:0005618,GO:0005622,GO:0005623,GO:0005634,GO:0005730,GO:0005737,GO:0005829,GO:0005840,GO:0005886,GO:0005911,GO:0006139,GO:0006364,GO:0006396,GO:0006725,GO:0006807,GO:0008150,GO:0008152,GO:0009506,GO:0009507,GO:0009536,GO:0009987,GO:0010467,GO:0015935,GO:0016020,GO:0016070,GO:0016072,GO:0022613,GO:0022626,GO:0022627,GO:0030054,GO:0030312,GO:0030529,GO:0030684,GO:0030686,GO:0031974,GO:…	K02993	0TTXT@lilNOG,0ZYKB@NOG,1BFQI@strNOG,1DTNK@virNOG,KOG3320@euNOG	J	40S ribosomal protein S7
1627D_7949_c0_g1_i1_1	4113.PGSC0003DMT400077649	1.2e-117	428.3	-	-	-	0XTFH@NOG,1BFAI@strNOG,1DWZM@virNOG,KOG1021@euNOG	G, M, W	Exostosin family
1627D_7966_c0_g1_i1_1	29760.VIT_17s0000g03860.t01	6e-164	582.8	-	-	K13102	0XRJ7@NOG,1BC02@strNOG,1DPYM@virNOG,KOG2837@euNOG	A	DNA RNA-binding protein
1627D_7971_c0_g1_i1_1	3694.POPTR_0014s13660.1	2e-194	684.1	GAPA	GO:0005575,GO:0005576,GO:0005622,GO:0005623,GO:0005737,GO:0005975,GO:0006950,GO:0008150,GO:0008152,GO:0009058,GO:0009266,GO:0009314,GO:0009409,GO:0009416,GO:0009507,GO:0009526,GO:0009532,GO:0009534,GO:0009535,GO:0009536,GO:0009570,GO:0009579,GO:0009628,GO:0009743,GO:0009744,GO:0009941,GO:0009987,GO:0010033,GO:0010319,GO:0015977,GO:0015979,GO:0016020,GO:0016051,GO:0019253,GO:0019685,GO:0031090,GO:…	K05298	1BFG4@strNOG,1DTEA@virNOG,COG0057@NOG,KOG0657@euNOG	G	glyceraldehyde-3-phosphate dehydrogenase
1627D_7961_c0_g1_i1_1	4641.GSMUA_Achr6P25280_001	2.1e-14	84.3	-	-	-	0J3ZD@euNOG,0TPJ4@lilNOG,0YWBT@NOG,1BK83@strNOG,1DY4X@virNOG	-	-
1627D_848_c0_g1_i1_1	5811.TGME49_065500	1.3e-28	133.3	PGUG_03509	GO:0005575,GO:0005622,GO:0005623,GO:0005737,GO:0005794,GO:0009507,GO:0009536,GO:0016020,GO:0043226,GO:0043227,GO:0043229,GO:0043231,GO:0044424,GO:0044444,GO:0044464	K05012	COG0038@NOG,KOG0475@euNOG	P	chloride channel
1627D_8002_c0_g1_i1_1	4641.GSMUA_Achr9P04070_001	8.5e-09	64.7	OSI_18221	GO:0005575,GO:0005623,GO:0005886,GO:0016020,GO:0044464,GO:0071944	K10398	0TMC4@lilNOG,1BE7E@strNOG,1DS5D@virNOG,COG5059@NOG,KOG0243@euNOG	Z	KISc
1627D_8038_c0_g1_i1_1	29760.VIT_18s0001g13700.t01	2e-35	153.7	-	-	-	0IZXW@euNOG,0ZIQF@NOG,1BT1D@strNOG,1E4X1@virNOG	S	cell growth defect factor 2
1627D_8038_c0_g2_i1_1	4555.Si038103m	9.3e-42	175.6	-	-	-	0IZXW@euNOG,0TZRM@lilNOG,0ZIQF@NOG,15X17@poaNOG,1BT1D@strNOG,1E4X1@virNOG	S	Inherit from strNOG: cell growth defect factor 2
1627D_8049_c0_g1_i1_1	4641.GSMUA_Achr6P02850_001	1.2e-74	285.8	-	GO:0003674,GO:0005488,GO:0005507,GO:0005575,GO:0005622,GO:0005623,GO:0005634,GO:0005730,GO:0005737,GO:0005739,GO:0005740,GO:0005743,GO:0005753,GO:0007275,GO:0008150,GO:0008270,GO:0009507,GO:0009536,GO:0009555,GO:0016020,GO:0016469,GO:0019866,GO:0031090,GO:0031966,GO:0031967,GO:0031974,GO:0031975,GO:0031981,GO:0032501,GO:0032502,GO:0032991,GO:0043167,GO:0043169,GO:0043226,GO:0043227,GO:0043228,GO:…	-	0IHTN@euNOG,0TMWK@lilNOG,0Y0FV@NOG,1BEP7@strNOG,1DSM3@virNOG	U	ATP synthase 24 kDa subunit
1627D_8055_c0_g1_i1_1	4555.Si026609m	4.7e-31	139.4	-	-	K14379	0TJKE@lilNOG,15ZJD@poaNOG,1BD53@strNOG,1DR2K@virNOG,COG1409@NOG,KOG2679@euNOG	O	Calcineurin-like phosphoesterase
1627D_8062_c0_g1_i1_1	3694.POPTR_0004s06430.1	1.3e-23	115.9	-	-	-	0J4BE@euNOG,0YW0R@NOG,1BSYC@strNOG,1E4U3@virNOG	-	-
1627D_8116_c0_g1_i1_1	3694.POPTR_0001s44370.1	1e-12	78.2	-	GO:0005575,GO:0005911,GO:0009506,GO:0030054,GO:0055044	-	0IVRS@euNOG,0YDI6@NOG,1BPQ4@strNOG,1E0XX@virNOG	S	hAT dimerisation domain-containing protein
1627D_8220_c0_g1_i1_1	7070.TC012793-PA	1.3e-49	201.4	RAN	GO:0000003,GO:0000166,GO:0000212,GO:0000226,GO:0000902,GO:0001882,GO:0001883,GO:0003674,GO:0003824,GO:0003924,GO:0005488,GO:0005515,GO:0005525,GO:0005575,GO:0005622,GO:0005623,GO:0005634,GO:0005737,GO:0005811,GO:0005819,GO:0005856,GO:0005874,GO:0005875,GO:0005880,GO:0006139,GO:0006152,GO:0006163,GO:0006184,GO:0006195,GO:0006725,GO:0006753,GO:0006793,GO:0006796,GO:0006807,GO:0006996,GO:0007010,GO:…	K07936	032ZI@artNOG,09W02@biNOG,0SRY2@inNOG,0V6YH@meNOG,0XNRS@NOG,12NEU@opiNOG,KOG0096@euNOG	U	GTP-binding nuclear protein
1627D_8290_c0_g1_i1_1	3694.POPTR_0007s15440.1	5.8e-29	134.4	-	-	-	0XS82@NOG,1C649@strNOG,1EK2B@virNOG,KOG1075@euNOG	S	Reverse transcriptase (RNA-dependent DNA polymerase)
1627D_8367_c0_g1_i1_1	4513.MLOC_64799.1	2.9e-15	86.7	-	-	-	0TU64@lilNOG,0XRR2@NOG,15RJC@poaNOG,1BBW8@strNOG,1DPUY@virNOG,KOG4270@euNOG	T	Rac GTPase activating protein 1
1627D_8409_c1_g1_i1_1	29760.VIT_14s0068g00730.t01	1.3e-33	148.3	-	-	-	0J04X@euNOG,0YRIU@NOG,1BR4V@strNOG,1E2Z3@virNOG	-	-
1627D_8466_c0_g1_i1_1	13616.ENSMODP00000030574	2.9e-29	134.8	-	-	-	0A9FY@biNOG,0DVX7@chorNOG,0J0KG@euNOG,0UYKN@maNOG,0VM5M@meNOG,1203B@NOG,13VZW@opiNOG,1D5CJ@veNOG	-	-
1627D_8504_c0_g1_i1_1	4577.AC210598.3_FGP003	4.4e-09	68.6	-	GO:0003674,GO:0003824,GO:0005215,GO:0005488,GO:0005507,GO:0005575,GO:0005622,GO:0005623,GO:0005634,GO:0005737,GO:0005829,GO:0006082,GO:0006139,GO:0006152,GO:0006163,GO:0006195,GO:0006200,GO:0006518,GO:0006725,GO:0006753,GO:0006790,GO:0006793,GO:0006796,GO:0006807,GO:0006810,GO:0006811,GO:0006812,GO:0006820,GO:0006950,GO:0006952,GO:0008150,GO:0008152,GO:0008324,GO:0008490,GO:0008509,GO:0009056,GO:…	K05941	11H5N@NOG,KOG0632@euNOG	P	glutathione gammaglutamylcysteinyltransferase
1627D_8514_c0_g1_i1_1	4641.GSMUA_Achr4P22280_001	1.1e-134	486.1	-	-	-	0IK5D@euNOG,0TKR1@lilNOG,11PBB@NOG,1BDGM@strNOG,1DRE3@virNOG	-	-
1627D_8533_c0_g1_i1_1	3847.GLYMA06G13490.1	2e-17	94.7	-	-	-	0IY6Y@euNOG,0XY93@NOG,1BSCK@strNOG,1E47N@virNOG	S	VAMP-like protein
1627D_8535_c0_g1_i1_1	4641.GSMUA_AchrUn_randomP16350_001	5.6e-191	672.5	-	GO:0003674,GO:0003824,GO:0004332,GO:0005575,GO:0005622,GO:0005623,GO:0005737,GO:0005739,GO:0006950,GO:0006979,GO:0008150,GO:0008152,GO:0009507,GO:0009532,GO:0009534,GO:0009536,GO:0009570,GO:0009579,GO:0010035,GO:0010038,GO:0010287,GO:0016829,GO:0016830,GO:0016832,GO:0031976,GO:0031984,GO:0042221,GO:0043226,GO:0043227,GO:0043229,GO:0043231,GO:0044422,GO:0044424,GO:0044434,GO:0044435,GO:0044444,GO:…	K01623	0TUNE@lilNOG,1BJVX@strNOG,1DXT1@virNOG,COG3588@NOG,KOG1557@euNOG	G	fructose-bisphosphate aldolase
1627D_8546_c0_g1_i1_1	4113.PGSC0003DMT400052934	1.8e-07	60.1	NDHD	GO:0005575,GO:0005622,GO:0005623,GO:0005737,GO:0009507,GO:0009534,GO:0009535,GO:0009536,GO:0009579,GO:0016020,GO:0031976,GO:0031984,GO:0034357,GO:0042651,GO:0043226,GO:0043227,GO:0043229,GO:0043231,GO:0044422,GO:0044424,GO:0044434,GO:0044435,GO:0044436,GO:0044444,GO:0044446,GO:0044464,GO:0055035	K05575	COG1008@NOG,KOG4845@euNOG	C	Core subunit of the mitochondrial membrane respiratory chain NADH dehydrogenase (Complex I) that is believed to belong to the minimal assembly required for catalysis. Complex I functions in the transfer of electrons from NADH to the respiratory chain. The immediate electron acceptor for the enzyme is believed to be ubiquinone (By similarity)
1627D_8601_c0_g1_i1_1	4641.GSMUA_Achr1P25790_001	5.4e-82	310.1	-	-	-	0IFDR@euNOG,0TJ2Q@lilNOG,120V4@NOG,1BHMU@strNOG,1DVI5@virNOG	S	Uncharacterized conserved protein (DUF2358)
1627D_8609_c0_g1_i1_1	3694.POPTR_0006s03930.1	3.3e-83	314.3	-	-	-	1BIUA@strNOG,1DV3G@virNOG,COG3386@NOG,KOG1520@euNOG	G	strictosidine synthase
1627D_8610_c0_g2_i1_1	4538.ORGLA02G0332500.1	3.6e-234	816.6	-	GO:0005575,GO:0005623,GO:0005886,GO:0016020,GO:0044464,GO:0071944	K15378	0IN71@euNOG,0U6IY@lilNOG,10HX2@NOG,163KI@poaNOG,1C6M8@strNOG,1EKI0@virNOG	G	Responsible for the transport of sucrose into the cell, with the concomitant uptake of protons (symport system). May also transport other glucosides (By similarity)
1627D_8611_c0_g1_i1_1	4641.GSMUA_Achr4P15570_001	9.8e-60	235.7	-	GO:0005575,GO:0005623,GO:0005886,GO:0016020,GO:0044464,GO:0071944	-	0IY17@euNOG,0TSTZ@lilNOG,0YMTZ@NOG,1BFQ5@strNOG,1DWMF@virNOG	S	harpin-induced protein 1 domain containing protein, expressed
1627D_8616_c0_g1_i1_1	29760.VIT_07s0191g00130.t01	2.2e-70	270.8	H3	GO:0005575,GO:0005622,GO:0005623,GO:0005634,GO:0005694,GO:0043226,GO:0043227,GO:0043228,GO:0043229,GO:0043231,GO:0043232,GO:0044424,GO:0044464	K11253	COG2036@NOG,KOG1745@euNOG	B	histone H3
1627D_8618_c0_g1_i1_1	3694.POPTR_0005s10800.1	3.8e-59	234.6	-	-	K08999	0IFGA@euNOG,0YEHB@NOG,1BF11@strNOG,1DSZ6@virNOG	S	Pfam:DUF151
1627D_8670_c0_g1_i1_1	4641.GSMUA_AchrUn_randomP18870_001	2.4e-203	713.8	FAD6	GO:0005575,GO:0005622,GO:0005623,GO:0005737,GO:0006082,GO:0006629,GO:0006631,GO:0006633,GO:0008150,GO:0008152,GO:0008610,GO:0009058,GO:0009314,GO:0009416,GO:0009507,GO:0009526,GO:0009528,GO:0009536,GO:0009628,GO:0009642,GO:0009644,GO:0009706,GO:0009892,GO:0009941,GO:0009987,GO:0010109,GO:0010205,GO:0016020,GO:0016053,GO:0019222,GO:0019752,GO:0019866,GO:0031090,GO:0031323,GO:0031324,GO:0031967,GO:…	K10255	0IFGU@euNOG,0TX2W@lilNOG,1BJRC@strNOG,1DTKC@virNOG,COG3239@NOG	I	omega-6 fatty acid desaturase
1627D_8674_c0_g2_i1_1	51511.ENSCSAVP00000003327	5.3e-12	77.4	-	-	-	0JHRF@euNOG,0Z1IB@NOG	-	-
1627D_8677_c0_g2_i1_1	3694.POPTR_0004s10620.1	2.9e-10	70.5	-	GO:0005575,GO:0005622,GO:0005623,GO:0005737,GO:0009507,GO:0009526,GO:0009536,GO:0009941,GO:0031967,GO:0031975,GO:0043226,GO:0043227,GO:0043229,GO:0043231,GO:0044422,GO:0044424,GO:0044434,GO:0044435,GO:0044444,GO:0044446,GO:0044464	-	1BCS6@strNOG,1DQQ1@virNOG,COG0465@NOG,KOG0731@euNOG	O	ATP-dependent zinc metalloprotease FtsH-like
1627D_8699_c0_g1_i1_1	4113.PGSC0003DMT400061606	1.8e-36	158.3	-	-	-	11XD9@NOG,1BTP7@strNOG,1E5J8@virNOG,KOG4831@euNOG	S	transmembrane protein 234
1627D_8714_c0_g1_i1_1	4641.GSMUA_Achr3P15020_001	2.2e-76	292	-	-	-	0IEZJ@euNOG,0TMSE@lilNOG,0Y9EY@NOG,1BGSB@strNOG,1DX36@virNOG	S	DUF593 domain containing protein, expressed
1627D_8718_c0_g1_i1_1	441960.XP_002153088.1	5e-08	63.9	-	GO:0005575,GO:0005576,GO:0005618,GO:0005623,GO:0030312,GO:0044464,GO:0071944	-	03UHN@ascNOG,0J1RI@euNOG,0MD5D@euroNOG,0MPGD@eurotNOG,0PRQK@fuNOG,0YRM0@NOG,13V7E@opiNOG	S	Cell wall
1627D_8723_c0_g2_i1_1	4641.GSMUA_Achr4P08800_001	1.4e-95	355.1	RTE1	GO:0000139,GO:0005575,GO:0005622,GO:0005623,GO:0005737,GO:0005783,GO:0005789,GO:0005794,GO:0008150,GO:0009719,GO:0009723,GO:0009725,GO:0009966,GO:0009968,GO:0010033,GO:0010104,GO:0010105,GO:0010646,GO:0010648,GO:0012505,GO:0016020,GO:0023051,GO:0023057,GO:0031090,GO:0042175,GO:0042221,GO:0043226,GO:0043227,GO:0043229,GO:0043231,GO:0044422,GO:0044424,GO:0044425,GO:0044431,GO:0044432,GO:0044444,GO:…	-	0TRKF@lilNOG,11G1S@NOG,1BHRT@strNOG,1DVNE@virNOG,KOG3150@euNOG	S	Protein of unknown function (DUF778)
1627D_8803_c0_g1_i1_1	3694.POPTR_0007s05840.1	3.1e-24	117.1	-	-	-	1BVJQ@strNOG,1E7KT@virNOG,COG0484@NOG,KOG0712@euNOG	O	Chaperone protein DNAj
1627D_8809_c0_g1_i1_1	39947.LOC_Os03g20930.1	3.7e-35	152.9	-	-	-	0ZK01@NOG,1BVYE@strNOG,1E90P@virNOG,KOG0017@euNOG	S	Inherit from euNOG: Retrotransposon protein
1627D_8854_c1_g1_i1_1	4641.GSMUA_Achr5P11760_001	1.8e-30	136.7	-	-	-	0Z7Z7@NOG,KOG4197@euNOG	S	Pentatricopeptide repeat-containing protein
1627D_8929_c0_g1_i1_1	3694.POPTR_0005s24840.1	4.7e-34	148.7	-	GO:0003674,GO:0003824,GO:0005575,GO:0005622,GO:0005623,GO:0005737,GO:0005829,GO:0005886,GO:0006793,GO:0006796,GO:0008150,GO:0008152,GO:0009987,GO:0016020,GO:0016301,GO:0016310,GO:0016740,GO:0016772,GO:0044237,GO:0044424,GO:0044444,GO:0044464,GO:0071944	K08790	0XQC0@NOG,1BCT5@strNOG,1DQQY@virNOG,KOG0605@euNOG	T	serine threonine-protein kinase
1627D_8951_c0_g1_i1_1	39947.LOC_Os12g44200.1	1.2e-28	131	-	-	-	0IRPM@euNOG,0U6XI@lilNOG,0XS4D@NOG,1C790@strNOG,1EM69@virNOG	S	Retrotransposon protein
1627D_980_c0_g1_i1_1	4641.GSMUA_Achr9P00410_001	2e-14	84	-	-	-	0TQ2U@lilNOG,1BGGU@strNOG,1DUEA@virNOG,COG3104@NOG,KOG1237@euNOG	E	POT family
1627D_9065_c0_g1_i1_1	39947.LOC_Os03g64080.1	1.3e-27	128.3	XPO1	GO:0000003,GO:0000902,GO:0000904,GO:0003006,GO:0003674,GO:0004872,GO:0005575,GO:0005622,GO:0005623,GO:0005634,GO:0005737,GO:0005829,GO:0006611,GO:0006810,GO:0006886,GO:0006913,GO:0007275,GO:0008104,GO:0008150,GO:0009553,GO:0009555,GO:0009653,GO:0009826,GO:0009846,GO:0009856,GO:0009860,GO:0009932,GO:0009987,GO:0015031,GO:0016043,GO:0016049,GO:0016482,GO:0022414,GO:0030154,GO:0032501,GO:0032502,GO:…	K14290	0TMZV@lilNOG,15P6S@poaNOG,1BES6@strNOG,1DSPR@virNOG,COG5101@NOG,KOG0017@euNOG,KOG2020@euNOG	U, Y	CRM1 C terminal
1627D_9086_c0_g1_i1_1	7425.NV16525-PA	4.8e-30	135.2	-	GO:0003674,GO:0005488,GO:0005501,GO:0005575,GO:0005622,GO:0005623,GO:0005737,GO:0005811,GO:0008289,GO:0016918,GO:0019840,GO:0019842,GO:0036094,GO:0044424,GO:0044444,GO:0044464	-	0323D@artNOG,09TEA@biNOG,0S68M@hymNOG,0SP2V@inNOG,0V4DG@meNOG,0XRSQ@NOG,12N6Q@opiNOG,KOG1471@euNOG	I	CRAL_TRIO_N
1627D_9089_c0_g1_i1_1	4513.MLOC_75204.1	8.7e-36	154.8	ITPK1	-	K00913	0IHA6@euNOG,0TQ3D@lilNOG,10KIK@NOG,15KUP@poaNOG,1BFYC@strNOG,1DQ00@virNOG	T	Inositol 1, 3, 4-trisphosphate 5/6-kinase
1627D_9115_c1_g1_i1_1	4577.GRMZM2G115653_P01	1.1e-16	91.3	-	-	-	0U1Z3@lilNOG,15Z92@poaNOG,1C0F4@strNOG,1ED7S@virNOG,COG2801@NOG,KOG0017@euNOG	L	Reverse transcriptase (RNA-dependent DNA polymerase)
1627D_9251_c0_g1_i1_1	4577.GRMZM2G077828_P01	2.2e-14	83.6	-	-	-	0XPSE@NOG,KOG0498@euNOG	U	Potassium voltage-gated channel, subfamily H (Eag-related), member
1627D_9251_c0_g2_i1_1	4577.GRMZM2G077828_P01	7.5e-30	136.3	-	-	-	0XPSE@NOG,KOG0498@euNOG	U	Potassium voltage-gated channel, subfamily H (Eag-related), member
1627D_9256_c0_g1_i1_1	7159.AAEL004067-PA	3e-34	149.4	-	GO:0003008,GO:0003674,GO:0004871,GO:0004872,GO:0005575,GO:0005622,GO:0005623,GO:0005737,GO:0005739,GO:0005740,GO:0007154,GO:0007165,GO:0007267,GO:0007268,GO:0008150,GO:0008503,GO:0009987,GO:0019226,GO:0023052,GO:0030594,GO:0031967,GO:0031975,GO:0032501,GO:0035637,GO:0038023,GO:0043226,GO:0043227,GO:0043229,GO:0043231,GO:0044422,GO:0044424,GO:0044429,GO:0044444,GO:0044446,GO:0044464,GO:0044699,GO:…	K05770	037QK@artNOG,0A546@biNOG,0GYI7@dipNOG,0SX2U@inNOG,0VFZI@meNOG,13R5P@opiNOG,COG3476@NOG,KOG3797@euNOG	T	TspO/MBR family
1627D_9300_c0_g1_i1_1	4641.GSMUA_Achr5P23260_001	3e-235	820.1	-	-	-	0IKX3@euNOG,0TWJH@lilNOG,11FD0@NOG,1BKYF@strNOG,1DQWP@virNOG	S	GDP-fucose protein O-fucosyltransferase
1627D_9315_c0_g1_i1_1	29760.VIT_01s0026g00090.t01	5.1e-24	115.5	-	GO:0000003,GO:0003006,GO:0003674,GO:0003824,GO:0005575,GO:0005622,GO:0005623,GO:0005634,GO:0005654,GO:0006464,GO:0006950,GO:0006970,GO:0007275,GO:0008150,GO:0008152,GO:0008233,GO:0008234,GO:0009628,GO:0009651,GO:0009791,GO:0009987,GO:0010228,GO:0016604,GO:0016607,GO:0016787,GO:0016926,GO:0016929,GO:0019538,GO:0019783,GO:0022414,GO:0031974,GO:0031981,GO:0032501,GO:0032502,GO:0036211,GO:0043170,GO:…	K16287	1BG1F@strNOG,1DVHB@virNOG,COG5160@NOG,KOG0779@euNOG	O	protease
1627D_9334_c0_g1_i1_1	4641.GSMUA_Achr11P05790_001	1.3e-07	61.2	-	GO:0005575,GO:0005622,GO:0005623,GO:0005634,GO:0005730,GO:0005911,GO:0009506,GO:0016020,GO:0030054,GO:0031974,GO:0031981,GO:0043226,GO:0043227,GO:0043228,GO:0043229,GO:0043231,GO:0043232,GO:0043233,GO:0044422,GO:0044424,GO:0044428,GO:0044446,GO:0044464,GO:0055044,GO:0070013	K14565	0TVRI@lilNOG,1BIAD@strNOG,1DW79@virNOG,COG1498@NOG,KOG2572@euNOG	A, J	Nucleolar protein
1627D_9310_c0_g1_i1_1	4641.GSMUA_Achr7P11770_001	7e-15	85.5	-	-	K03327	0TR2Y@lilNOG,1BJEB@strNOG,1DXBN@virNOG,COG0534@NOG,KOG1347@euNOG	V	protein TRANSPARENT TESTA
1627D_9413_c0_g1_i1_1	4641.GSMUA_AchrUn_randomP04830_001	1.7e-70	270.8	CBL1	GO:0003674,GO:0005488,GO:0005509,GO:0005575,GO:0005622,GO:0005623,GO:0005737,GO:0005886,GO:0006810,GO:0006811,GO:0006812,GO:0006813,GO:0006950,GO:0006970,GO:0007154,GO:0007165,GO:0008150,GO:0009266,GO:0009409,GO:0009414,GO:0009415,GO:0009628,GO:0009651,GO:0009719,GO:0009725,GO:0009737,GO:0009738,GO:0009755,GO:0009987,GO:0010033,GO:0010035,GO:0010107,GO:0010118,GO:0012506,GO:0015672,GO:0016020,GO:…	K06268	0TPG9@lilNOG,1BH5H@strNOG,1DV1Q@virNOG,COG5126@NOG,KOG0034@euNOG	T	calcineurin B-like protein
1627D_9476_c0_g1_i1_1	3694.POPTR_0002s06790.1	4.9e-09	65.5	OSI_15898	-	-	0IVE3@euNOG,0YGBU@NOG,1BQ9N@strNOG,1E23V@virNOG	S	Protein of unknown function (DUF677)
1627D_9581_c0_g1_i1_1	4641.GSMUA_Achr6P04760_001	1.5e-22	110.2	-	GO:0003674,GO:0003824,GO:0004497,GO:0005575,GO:0006066,GO:0006629,GO:0008150,GO:0008152,GO:0008202,GO:0008395,GO:0009314,GO:0009416,GO:0009628,GO:0009719,GO:0009725,GO:0009741,GO:0010033,GO:0010268,GO:0010817,GO:0014070,GO:0016020,GO:0016128,GO:0016131,GO:0016491,GO:0033993,GO:0042221,GO:0042445,GO:0042592,GO:0044238,GO:0044281,GO:0044710,GO:0048878,GO:0050896,GO:0055088,GO:0055114,GO:0065007,GO:…	K15639	0TP56@lilNOG,1BFMU@strNOG,1DTJU@virNOG,COG2124@NOG,KOG0157@euNOG	Q	Cytochrome P450
1627D_9655_c1_g1_i1_1	3694.POPTR_1512s00200.1	4.2e-07	60.1	-	-	-	0XS82@NOG,1C649@strNOG,1EK2B@virNOG,KOG1075@euNOG	S	Reverse transcriptase (RNA-dependent DNA polymerase)
1627D_9669_c0_g1_i1_1	4577.GRMZM2G149040_P01	6.8e-14	82.4	-	GO:0001071,GO:0003674,GO:0003700,GO:0006355,GO:0008150,GO:0009889,GO:0010468,GO:0010556,GO:0019219,GO:0019222,GO:0031323,GO:0031326,GO:0050789,GO:0050794,GO:0051171,GO:0051252,GO:0060255,GO:0065007,GO:0080090,GO:2000112,GO:2001141	-	0IH4Z@euNOG,0TNC1@lilNOG,0YGG3@NOG,15J4V@poaNOG,1BDM3@strNOG,1DR89@virNOG	K	Basic region leucine zipper
1627D_9674_c0_g1_i1_1	29760.VIT_00s0220g00110.t01	6.4e-14	82.4	OSI_35716	GO:0005575,GO:0005622,GO:0005623,GO:0005737,GO:0005829,GO:0006082,GO:0006520,GO:0006551,GO:0006573,GO:0006807,GO:0008150,GO:0008152,GO:0009081,GO:0009507,GO:0009536,GO:0009987,GO:0019752,GO:0043226,GO:0043227,GO:0043229,GO:0043231,GO:0043436,GO:0044237,GO:0044238,GO:0044281,GO:0044424,GO:0044444,GO:0044464,GO:0044710,GO:0071704,GO:1901564,GO:1901605	K01653	1BDQQ@strNOG,1DPVC@virNOG,COG0440@NOG,KOG2663@euNOG	E	Acetolactate synthase small subunit
1627D_9731_c0_g1_i1_1	7159.AAEL016995-PA	3.1e-14	83.6	-	-	-	03A7Z@artNOG,0A6B0@biNOG,0IHV0@euNOG,0SWYN@inNOG,0VH5E@meNOG,0XRCZ@NOG,13P4Z@opiNOG	S	NAD-specific glutamate dehydrogenase
1627D_9796_c0_g1_i1_1	4577.GRMZM2G173186_P01	3.5e-26	122.5	-	GO:0000003,GO:0000228,GO:0000279,GO:0000710,GO:0000793,GO:0000794,GO:0000795,GO:0003674,GO:0003676,GO:0003677,GO:0003684,GO:0003690,GO:0003824,GO:0005488,GO:0005575,GO:0005622,GO:0005623,GO:0005634,GO:0005694,GO:0005911,GO:0006139,GO:0006152,GO:0006163,GO:0006195,GO:0006200,GO:0006259,GO:0006281,GO:0006298,GO:0006310,GO:0006725,GO:0006753,GO:0006793,GO:0006796,GO:0006807,GO:0006950,GO:0006974,GO:…	K08740	0TTVA@lilNOG,15QPY@poaNOG,1BF9M@strNOG,1DT7Y@virNOG,COG0249@NOG,KOG0220@euNOG	L	MutS family domain IV
1627D_9811_c0_g1_i1_1	4641.GSMUA_Achr8P23150_001	4.4e-24	116.3	-	GO:0002682,GO:0002831,GO:0008150,GO:0010112,GO:0031347,GO:0043900,GO:0045088,GO:0048583,GO:0050776,GO:0050789,GO:0065007,GO:0080134	K14664	0ITT5@euNOG,0TTFD@lilNOG,1BNVN@strNOG,1E0PX@virNOG,COG1473@NOG	E	IAA-amino acid hydrolase ILR1-like
1627D_9911_c0_g1_i1_1	3694.POPTR_0509s00200.1	1e-81	308.5	-	-	-	0XNV7@NOG,1BE9U@strNOG,1DS7F@virNOG,KOG1339@euNOG	O	Basic 7S
1627D_9916_c0_g1_i1_1	4641.GSMUA_Achr2P07740_001	1.8e-68	265.4	-	GO:0005575,GO:0005623,GO:0005886,GO:0016020,GO:0044464,GO:0071944	K08494	0IJE9@euNOG,0TKQ4@lilNOG,1023C@NOG,1BFF3@strNOG,1DSEG@virNOG	S	novel plant SNARE
1627D_9916_c0_g2_i1_1	4641.GSMUA_Achr2P07740_001	5e-111	406.8	-	GO:0005575,GO:0005623,GO:0005886,GO:0016020,GO:0044464,GO:0071944	K08494	0IJE9@euNOG,0TKQ4@lilNOG,1023C@NOG,1BFF3@strNOG,1DSEG@virNOG	S	novel plant SNARE
1627D_9984_c1_g1_i1_1	7029.ACYPI001904-PA	5.1e-08	62	-	GO:0005575,GO:0005623,GO:0005886,GO:0005887,GO:0016020,GO:0016021,GO:0031224,GO:0031226,GO:0044425,GO:0044459,GO:0044464,GO:0071944	-	037E4@artNOG,0A5JR@biNOG,0IY7U@euNOG,0SU8B@inNOG,0VGES@meNOG,11KAT@NOG,13R63@opiNOG	S	Protein of unknown function (DUF1676)
1627D_11750_c0_g1_i1_1	4081.Solyc04g076160.1.1	2.1e-15	86.7	-	-	-	0IQS8@euNOG,0Y4KS@NOG,1C735@strNOG,1EM0B@virNOG	D	Inherit from euNOG: helicase-like protein
1627D_11752_c0_g1_i1_1	4641.GSMUA_Achr11P02630_001	5.8e-31	140.2	-	-	-	0IYX2@euNOG,0TYF7@lilNOG,0YIVC@NOG,1BR39@strNOG,1E2XG@virNOG	T	Cyclin-dependent kinase inhibitor
1627D_11859_c0_g1_i1_1	4113.PGSC0003DMT400090675	1.3e-11	74.3	-	-	-	COG2801@NOG,KOG0017@euNOG	C	Retrotransposon protein
1627D_11890_c0_g1_i1_1	29760.VIT_18s0001g00610.t01	7.8e-73	279.6	-	-	-	1BNKJ@strNOG,1E0E8@virNOG,COG2110@NOG,KOG2633@euNOG	B, K	Inherit from KOG: family member
1627D_11903_c0_g1_i1_1	7029.ACYPI005885-PA	1.2e-44	184.1	WUPA	GO:0000280,GO:0003674,GO:0003779,GO:0005488,GO:0005515,GO:0005523,GO:0005575,GO:0005622,GO:0005623,GO:0005737,GO:0005856,GO:0005861,GO:0005865,GO:0006996,GO:0007010,GO:0007275,GO:0007399,GO:0007507,GO:0007517,GO:0007519,GO:0008092,GO:0008150,GO:0009653,GO:0009888,GO:0009987,GO:0010927,GO:0014706,GO:0015629,GO:0016043,GO:0019725,GO:0022607,GO:0030016,GO:0030017,GO:0030029,GO:0030036,GO:0030154,GO:…	-	036GC@artNOG,0A6VM@biNOG,0STFI@inNOG,0VHIB@meNOG,0Y9IX@NOG,13PZ4@opiNOG,KOG3977@euNOG	Z	Troponin I
1627D_11920_c0_g1_i1_1	39946.BGIOSGA004804-PA	1.1e-32	146.4	-	-	-	0IQY1@euNOG,0TJZS@lilNOG,0ZDTK@NOG,15GTR@poaNOG,1BQ08@strNOG,1E1UI@virNOG	S	Inherit from euNOG: expressed protein
1627D_11965_c0_g1_i1_1	4641.GSMUA_Achr4P03370_001	1.4e-16	90.5	GH3.3	GO:0003674,GO:0003824,GO:0008150,GO:0008152,GO:0009719,GO:0009725,GO:0009733,GO:0010033,GO:0010252,GO:0010279,GO:0016874,GO:0016879,GO:0016881,GO:0042221,GO:0042592,GO:0048878,GO:0050896,GO:0065007,GO:0065008	K14487	0IJ43@euNOG,0TPYY@lilNOG,0XQH0@NOG,1BGDX@strNOG,1DSUK@virNOG	S	Indole-3-acetic acid-amido synthetase
1627D_11991_c0_g1_i1_1	4641.GSMUA_Achr7P22410_001	2e-50	205.3	-	-	-	0IX1Y@euNOG,0TYDK@lilNOG,0YN97@NOG,1BR1Y@strNOG,1E2W1@virNOG	S	Myb-like DNA-binding domain, SHAQKYF class family protein, expressed
1627D_1259_c0_g2_i1_1	4113.PGSC0003DMT400077234	1.4e-35	154.5	-	GO:0005575,GO:0005622,GO:0005623,GO:0005737,GO:0005739,GO:0043226,GO:0043227,GO:0043229,GO:0043231,GO:0044424,GO:0044444,GO:0044464	-	1BCCC@strNOG,1DQAA@virNOG,COG2801@NOG,KOG0017@euNOG	L	Retrotransposon protein
1627D_1298_c1_g1_i1_1	39947.LOC_Os03g22850.1	7.6e-14	81.3	-	-	-	COG2801@NOG,KOG0017@euNOG	C	Retrotransposon protein
1627D_12033_c0_g1_i1_1	39946.BGIOSGA030801-PA	6.6e-117	426.4	-	-	-	0TVJH@lilNOG,15SKD@poaNOG,1BJ2U@strNOG,1DXU1@virNOG,COG1720@NOG,KOG2942@euNOG	S	Uncharacterised protein family UPF0066
1627D_12253_c0_g1_i1_1	29760.VIT_07s0005g06030.t01	4.2e-17	92	-	-	-	0IRP2@euNOG,0ZXEB@NOG	S	Integrase core domain
1627D_12343_c0_g1_i1_1	4641.GSMUA_Achr6P17270_001	2.7e-272	943.3	-	GO:0000003,GO:0003006,GO:0003674,GO:0003824,GO:0004553,GO:0004558,GO:0004564,GO:0004575,GO:0005575,GO:0005622,GO:0005623,GO:0005737,GO:0005975,GO:0005976,GO:0005982,GO:0005984,GO:0005985,GO:0005987,GO:0006073,GO:0007275,GO:0008150,GO:0008152,GO:0009056,GO:0009311,GO:0009313,GO:0009507,GO:0009536,GO:0009790,GO:0009791,GO:0009793,GO:0009987,GO:0010154,GO:0015926,GO:0016052,GO:0016787,GO:0016798,GO:…	-	0IJ3T@euNOG,0TQV9@lilNOG,0XPYN@NOG,1BKZ1@strNOG,1E063@virNOG	S	Neutral alkaline invertase
1627D_12364_c0_g1_i1_1	4513.MLOC_53765.1	3.4e-07	60.1	-	GO:0003674,GO:0005215,GO:0005337,GO:0005345,GO:0005575,GO:0005623,GO:0005886,GO:0005887,GO:0006810,GO:0006863,GO:0008150,GO:0009914,GO:0009987,GO:0010184,GO:0010817,GO:0015205,GO:0015211,GO:0015851,GO:0015858,GO:0015860,GO:0015931,GO:0015932,GO:0016020,GO:0016021,GO:0022857,GO:0022891,GO:0022892,GO:0031224,GO:0031226,GO:0044425,GO:0044459,GO:0044464,GO:0044699,GO:0044763,GO:0044765,GO:0051179,GO:…	-	0IGQV@euNOG,0TSEB@lilNOG,0Y9BB@NOG,15P72@poaNOG,1BJQG@strNOG,1DXN2@virNOG	G	Triose-phosphate Transporter family
1627D_12385_c0_g1_i1_1	4641.GSMUA_Achr6P23120_001	4.8e-42	175.6	-	-	K11968	0TNPI@lilNOG,0XP9Y@NOG,1BCV5@strNOG,1DQSY@virNOG,KOG1815@euNOG	O	IBR domain
1627D_12356_c0_g1_i1_1	4577.GRMZM2G451861_P01	1e-13	82.8	-	-	-	0JSXZ@euNOG,0U4GX@lilNOG,108DD@NOG,161VJ@poaNOG,1C2Q5@strNOG,1EFYN@virNOG	-	-
1627D_12356_c0_g2_i1_1	4538.ORGLA03G0184000.1	3.4e-14	85.5	-	-	-	0JSXZ@euNOG,0U4GX@lilNOG,108DD@NOG,161VJ@poaNOG,1C2Q5@strNOG,1EFYN@virNOG	-	-
1627D_12359_c0_g1_i1_1	4538.ORGLA02G0282600.1	1.5e-39	168.3	-	GO:0000902,GO:0007275,GO:0008150,GO:0008544,GO:0009653,GO:0009826,GO:0009888,GO:0009913,GO:0009932,GO:0009987,GO:0010015,GO:0010053,GO:0010054,GO:0016043,GO:0016049,GO:0021700,GO:0022622,GO:0030154,GO:0030855,GO:0032501,GO:0032502,GO:0032989,GO:0040007,GO:0043588,GO:0044699,GO:0044707,GO:0044763,GO:0044767,GO:0048364,GO:0048468,GO:0048469,GO:0048513,GO:0048589,GO:0048731,GO:0048764,GO:0048765,GO:…	-	0TK1M@lilNOG,15GVE@poaNOG,1BHE9@strNOG,1DVAG@virNOG,COG5411@NOG,KOG0565@euNOG	U	IPPc
1627D_12403_c0_g1_i1_1	3694.POPTR_1512s00200.1	7e-30	135.6	-	-	-	0XS82@NOG,1C649@strNOG,1EK2B@virNOG,KOG1075@euNOG	S	Reverse transcriptase (RNA-dependent DNA polymerase)
1627D_12415_c0_g1_i1_1	641112.RflaF_010100006091	1.2e-18	98.6	-	-	K05795	06MTQ@bactNOG,0EYKY@cloNOG,0NTZY@firmNOG,COG2310@NOG	T	TerD domain
1627D_12466_c0_g1_i1_1	15368.BRADI1G60550.1	8.8e-17	92	-	GO:0005575,GO:0005622,GO:0005623,GO:0005737,GO:0005794,GO:0043226,GO:0043227,GO:0043229,GO:0043231,GO:0044424,GO:0044444,GO:0044464	-	0IIW2@euNOG,0TPAX@lilNOG,0XT9Y@NOG,15K30@poaNOG,1BE5D@strNOG,1DS3A@virNOG	S	Inherit from lilNOG: Nodulation protein
1627D_12541_c0_g1_i1_1	4641.GSMUA_Achr6P29390_001	5e-23	112.1	-	-	K16743	0TX1I@lilNOG,0XSAR@NOG,1BF7X@strNOG,1DTWS@virNOG,KOG0165@euNOG	Z	CH
1627D_12572_c0_g1_i1_1	67593.Physo144950	6.3e-18	94.7	-	-	-	COG2801@NOG,KOG0017@euNOG	C	Retrotransposon protein
1627D_12778_c0_g1_i1_1	15368.BRADI3G27420.1	2.9e-16	90.5	-	-	-	0J2KY@euNOG,0U0GP@lilNOG,124MY@NOG,15XT7@poaNOG,1BVSX@strNOG,1E7UP@virNOG	S	Inherit from NOG: PIGY upstream reading frame
1627D_12778_c0_g2_i1_1	15368.BRADI3G27420.1	2e-16	90.5	-	-	-	0J2KY@euNOG,0U0GP@lilNOG,124MY@NOG,15XT7@poaNOG,1BVSX@strNOG,1E7UP@virNOG	S	Inherit from NOG: PIGY upstream reading frame
1627D_12896_c0_g1_i1_1	3711.Bra012998.1-P	2e-23	113.2	-	-	-	0IRPM@euNOG,0XS4D@NOG,1C793@strNOG,1EM6C@virNOG	S	Reverse transcriptase (RNA-dependent DNA polymerase)
1627D_12950_c0_g2_i1_1	4641.GSMUA_Achr9P08960_001	1.2e-40	172.2	-	-	-	0IW96@euNOG,0TM11@lilNOG,0YGTR@NOG,1BPDU@strNOG,1E18E@virNOG	S	Harpin-induced protein 1
1627D_12984_c0_g1_i1_1	3694.POPTR_0002s01970.1	6.4e-70	269.6	-	-	-	11FVG@NOG,1BGWP@strNOG,1DUTB@virNOG,KOG3266@euNOG	E	Inherit from KOG: family with sequence similarity 206, member A
1627D_1300_c1_g1_i1_1	4577.GRMZM2G351972_P01	2.4e-14	84.7	-	-	-	0JVM3@euNOG,0U40I@lilNOG,105SY@NOG,161BG@poaNOG,1C1QM@strNOG,1EETA@virNOG	-	-
1627D_1334_c0_g1_i1_1	4113.PGSC0003DMT400041881	1.9e-07	60.1	AP2D16	GO:0001071,GO:0003674,GO:0003700,GO:0005575,GO:0005622,GO:0005623,GO:0005634,GO:0006355,GO:0008150,GO:0009889,GO:0010468,GO:0010556,GO:0019219,GO:0019222,GO:0031323,GO:0031326,GO:0043226,GO:0043227,GO:0043229,GO:0043231,GO:0044424,GO:0044464,GO:0050789,GO:0050794,GO:0051171,GO:0051252,GO:0060255,GO:0065007,GO:0080090,GO:2000112,GO:2001141	K09285	0IEVJ@euNOG,0Y9X6@NOG,1BDUJ@strNOG,1DRRY@virNOG	K	transcription factor
1627D_1387_c0_g1_i1_1	4558.Sb06g033360.1	4.4e-102	376.7	-	-	K14397	0TMA0@lilNOG,0XS8Z@NOG,15I3P@poaNOG,1BJFI@strNOG,1DXD4@virNOG,KOG1689@euNOG	A	Cleavage and polyadenylation specificity factor
1627D_1340_c0_g1_i1_1	4641.GSMUA_Achr5P23720_001	5.1e-232	809.3	PGLCT	GO:0005575,GO:0005622,GO:0005623,GO:0005737,GO:0009507,GO:0009526,GO:0009528,GO:0009536,GO:0009706,GO:0009941,GO:0016020,GO:0019866,GO:0031090,GO:0031967,GO:0031969,GO:0031975,GO:0042170,GO:0043226,GO:0043227,GO:0043229,GO:0043231,GO:0044422,GO:0044424,GO:0044434,GO:0044435,GO:0044444,GO:0044446,GO:0044464	-	0TS3F@lilNOG,0XNQK@NOG,1BKD1@strNOG,1DY9G@virNOG,KOG0254@euNOG	G	transporter
1627D_1344_c0_g1_i1_1	29760.VIT_06s0004g03450.t01	1.8e-56	224.2	VHA-A1	GO:0000139,GO:0005575,GO:0005622,GO:0005623,GO:0005737,GO:0005768,GO:0005773,GO:0005794,GO:0005798,GO:0005802,GO:0006461,GO:0008150,GO:0012505,GO:0012506,GO:0012510,GO:0016020,GO:0016023,GO:0016043,GO:0022607,GO:0030133,GO:0030135,GO:0030136,GO:0030140,GO:0030658,GO:0030659,GO:0030660,GO:0030662,GO:0030665,GO:0031090,GO:0031410,GO:0031982,GO:0031988,GO:0032588,GO:0034622,GO:0043226,GO:0043227,GO:…	K02154	1BMQ1@strNOG,1DZI8@virNOG,COG1269@NOG,KOG2189@euNOG	C	proton ATPase
1627D_13067_c0_g2_i1_1	4577.GRMZM2G023711_P01	8.3e-09	67	-	GO:0005575,GO:0005622,GO:0005623,GO:0005737,GO:0009507,GO:0009532,GO:0009536,GO:0009570,GO:0043226,GO:0043227,GO:0043229,GO:0043231,GO:0044422,GO:0044424,GO:0044434,GO:0044435,GO:0044444,GO:0044446,GO:0044464	K03671	0TX76@lilNOG,15UB2@poaNOG,1BNH7@strNOG,1E0BB@virNOG,COG0526@NOG,KOG0907@euNOG	O	Thioredoxin
1627D_13102_c0_g1_i1_1	4533.OB07G29230.1	1.5e-16	90.5	-	-	-	0YD34@NOG	-	-
1627D_13154_c0_g1_i1_1	4113.PGSC0003DMT400004089	6.6e-29	132.1	-	-	K14488	0IYW1@euNOG,0Z28U@NOG,1BU7S@strNOG,1E64F@virNOG	S	auxin-responsive protein
1627D_13182_c0_g1_i1_1	4641.GSMUA_Achr6P03340_001	4.2e-32	144.4	-	-	K04713	0TWR4@lilNOG,1BJEE@strNOG,1E262@virNOG,COG3000@NOG,KOG0874@euNOG	I	Fatty acid hydroxylase superfamily
1627D_13280_c0_g1_i1_1	4538.ORGLA04G0216100.1	4.4e-203	713	-	GO:0000139,GO:0003674,GO:0003824,GO:0005575,GO:0005622,GO:0005623,GO:0005737,GO:0005768,GO:0005794,GO:0005802,GO:0008150,GO:0008152,GO:0008194,GO:0012505,GO:0016020,GO:0016740,GO:0016757,GO:0016758,GO:0031090,GO:0043226,GO:0043227,GO:0043229,GO:0043231,GO:0044422,GO:0044424,GO:0044431,GO:0044444,GO:0044446,GO:0044464,GO:0047262	K13648	0IECU@euNOG,0TNAR@lilNOG,116J5@NOG,15J3J@poaNOG,1BGHD@strNOG,1DUET@virNOG	G	Glycosyl transferase family 8
1627D_13285_c0_g1_i1_1	4533.OB03G13570.1	1.3e-08	65.1	-	-	-	0JT60@euNOG,0U553@lilNOG,1085R@NOG,162E9@poaNOG,1C3VQ@strNOG,1EHAM@virNOG	-	-
1627D_13242_c0_g1_i1_1	4555.Si001426m	1.9e-108	398.3	-	-	-	0TMC9@lilNOG,11FM2@NOG,15I5U@poaNOG,1BE7I@strNOG,1DS5G@virNOG,KOG2913@euNOG	S	CTNS
1627D_13294_c0_g1_i1_1	4538.ORGLA09G0176600.1	1.1e-25	120.6	-	GO:0003674,GO:0003824,GO:0005575,GO:0005622,GO:0005623,GO:0005737,GO:0005794,GO:0005886,GO:0008150,GO:0008152,GO:0016020,GO:0016853,GO:0016866,GO:0043226,GO:0043227,GO:0043229,GO:0043231,GO:0044424,GO:0044444,GO:0044464,GO:0071944	K07904	0TKTQ@lilNOG,15IF6@poaNOG,1BEF9@strNOG,1DSD4@virNOG,COG1100@NOG,KOG0087@euNOG	U	RAB
1627D_13315_c0_g1_i1_1	3694.POPTR_0009s10030.1	4e-14	85.5	-	-	-	0IEAP@euNOG,0Y914@NOG,1BCMJ@strNOG,1DQJ4@virNOG	S	late embryogenesis
1627D_13332_c0_g1_i1_1	3847.GLYMA05G31520.1	6.1e-26	121.7	OSI_31075	-	-	1BSCY@strNOG,1E4BA@virNOG,COG2608@NOG,KOG1603@euNOG	P	heavy metal-associated domain containing protein, expressed
1627D_13380_c0_g1_i1_1	29760.VIT_04s0023g03420.t01	1.2e-45	187.6	CPK28	GO:0003674,GO:0003824,GO:0004672,GO:0005575,GO:0005623,GO:0005886,GO:0006464,GO:0006468,GO:0006793,GO:0006796,GO:0008150,GO:0008152,GO:0009987,GO:0016020,GO:0016301,GO:0016310,GO:0016740,GO:0016772,GO:0016773,GO:0019538,GO:0036211,GO:0043170,GO:0043412,GO:0044237,GO:0044238,GO:0044260,GO:0044267,GO:0044464,GO:0071704,GO:0071944	K13412	0XRMJ@NOG,1BKCT@strNOG,1DY9D@virNOG,KOG0032@euNOG	T	calcium-dependent protein kinase
1627D_13385_c0_g1_i1_1	4929.A5DAS5	2.9e-12	76.3	-	-	-	0409D@ascNOG,0JDMB@euNOG,0PXYD@fuNOG,0YN6R@NOG,146AS@opiNOG,19CXX@saccNOG	-	-
1627D_13360_c0_g1_i1_1	4641.GSMUA_Achr1P13710_001	1.9e-11	73.6	HSP101	GO:0000302,GO:0005575,GO:0005622,GO:0005623,GO:0005634,GO:0005737,GO:0005829,GO:0006950,GO:0006979,GO:0008150,GO:0008152,GO:0009266,GO:0009314,GO:0009408,GO:0009416,GO:0009507,GO:0009526,GO:0009532,GO:0009536,GO:0009570,GO:0009628,GO:0009642,GO:0009644,GO:0009941,GO:0009987,GO:0010035,GO:0019538,GO:0031967,GO:0031975,GO:0033554,GO:0034605,GO:0042221,GO:0042542,GO:0043170,GO:0043226,GO:0043227,GO:…	K03695	0TN06@lilNOG,1BEDA@strNOG,1DT8C@virNOG,COG0542@NOG,KOG1051@euNOG	O	heat shock protein 101
1627D_11626_c0_g1_i1_1	121225.PHUM167080-PA	2.9e-52	209.9	RPL30	-	K02908	036ZM@artNOG,0A7EU@biNOG,0SU0I@inNOG,0VI9C@meNOG,13SMK@opiNOG,COG1911@NOG,KOG2988@euNOG	J	ribosomal protein
1627D_11629_c0_g1_i1_1	3694.POPTR_0017s14140.1	1.8e-07	62.8	-	GO:0005575,GO:0005623,GO:0005886,GO:0016020,GO:0044464,GO:0071944	-	1BD8R@strNOG,1DR6B@virNOG,COG0515@NOG,KOG1187@euNOG	T	proline-rich receptor-like protein kinase
1627D_11652_c0_g1_i1_1	7029.ACYPI53304-PA	1.6e-12	78.6	-	-	-	0IYMZ@euNOG,0VPI2@meNOG,0Y21X@NOG,13WAY@opiNOG	-	-
1627D_11611_c0_g1_i1_1	29760.VIT_04s0008g04840.t01	2.4e-08	63.2	-	-	-	COG0842@NOG,COG2801@NOG,KOG0017@euNOG,KOG0065@euNOG	Q	(ABC) transporter
1627D_11614_c0_g1_i1_1	4558.Sb06g024720.1	9e-38	162.5	-	-	-	0IWIS@euNOG,0TYIR@lilNOG,11REW@NOG,15VSK@poaNOG,1BR46@strNOG,1E3G2@virNOG	S	Thioesterase superfamily
1627D_11656_c0_g1_i1_1	4113.PGSC0003DMT400046587	7.9e-16	90.5	-	-	-	0IVD4@euNOG,0ZMUJ@NOG,1BJ5U@strNOG,1DTXE@virNOG	S	F-box protein
1627D_11690_c0_g1_i1_1	3694.POPTR_0018s06300.1	1.4e-14	84	-	-	-	0IPX8@euNOG,11HHG@NOG	S	Reverse transcriptase (RNA-dependent DNA polymerase)
1627D_13462_c1_g1_i1_1	39947.LOC_Os10g31020.1	9.2e-08	61.2	-	-	-	COG2801@NOG,KOG0017@euNOG	C	Retrotransposon protein
1627D_15296_c0_g1_i1_1	4641.GSMUA_Achr4P22350_001	9.1e-08	61.2	-	-	-	0ITQQ@euNOG,0U73P@lilNOG,11WHQ@NOG,1C7M9@strNOG,1EMJ1@virNOG	S	CHCH domain
1627D_18912_c0_g1_i1_1	15368.BRADI2G42996.1	2e-12	77.8	-	-	-	0IPY0@euNOG,0U6R1@lilNOG,0YUPY@NOG,163RX@poaNOG,1C6XR@strNOG,1EKUV@virNOG	S	Endonuclease/Exonuclease/phosphatase family
1627D_20643_c0_g1_i1_1	39946.BGIOSGA014146-PA	6.9e-108	396	-	GO:0003674,GO:0003824,GO:0005575,GO:0005623,GO:0005886,GO:0006629,GO:0006644,GO:0006650,GO:0006793,GO:0006796,GO:0008150,GO:0008152,GO:0009987,GO:0016020,GO:0016740,GO:0016746,GO:0019637,GO:0044237,GO:0044238,GO:0044255,GO:0044464,GO:0044710,GO:0046486,GO:0071704,GO:0071944	K13511	0TJA1@lilNOG,0XT5T@NOG,15NIM@poaNOG,1BBWV@strNOG,1DPVN@virNOG,KOG2847@euNOG	I	Acyltransferase
1627D_22419_c0_g1_i1_1	59689.Al_scaffold_0001_642	3.3e-19	100.9	-	-	-	0ITJF@euNOG,0ZGX6@NOG,1C7IU@strNOG,1EMGK@virNOG	-	-
1627D_22434_c0_g1_i1_1	4641.GSMUA_Achr3P30980_001	2.5e-95	354.4	-	GO:0005575,GO:0005622,GO:0005623,GO:0005634,GO:0005737,GO:0005829,GO:0005886,GO:0008150,GO:0009719,GO:0009725,GO:0009737,GO:0010033,GO:0016020,GO:0033993,GO:0042221,GO:0043226,GO:0043227,GO:0043229,GO:0043231,GO:0044424,GO:0044444,GO:0044464,GO:0050896,GO:0071944,GO:0097305,GO:1901700	-	0II6U@euNOG,0TXQN@lilNOG,11HPV@NOG,1BE8A@strNOG,1DS60@virNOG	S	Stem-specific protein TSJT1
1627D_22437_c2_g1_i1_1	15368.BRADI1G64150.1	9e-49	198	-	-	-	0IJBS@euNOG,0TS0P@lilNOG,0XPYN@NOG,15NSG@poaNOG,1BCQS@strNOG,1DQNM@virNOG	S	Pfam:Invertase_neut
1627D_22479_c1_g1_i1_1	3694.POPTR_0007s15440.1	5e-15	88.6	-	-	-	0XS82@NOG,1C649@strNOG,1EK2B@virNOG,KOG1075@euNOG	S	Reverse transcriptase (RNA-dependent DNA polymerase)
1627D_22459_c0_g1_i1_1	4558.Sb06g020470.1	7.9e-27	125.6	-	-	-	0TKG4@lilNOG,15H9Y@poaNOG,1BDFZ@strNOG,1DRDF@virNOG,COG2812@NOG,KOG0989@euNOG	O	DNA polymerase III subunits gamma and tau domain III
1627D_24219_c0_g1_i1_1	4641.GSMUA_Achr10P01250_001	2.5e-86	323.9	BG3	GO:0002215,GO:0002376,GO:0003674,GO:0003824,GO:0004553,GO:0005575,GO:0005576,GO:0005615,GO:0005618,GO:0005622,GO:0005623,GO:0005737,GO:0005773,GO:0005774,GO:0006950,GO:0006952,GO:0006955,GO:0006970,GO:0008150,GO:0008152,GO:0008810,GO:0009607,GO:0009617,GO:0009620,GO:0009624,GO:0009628,GO:0009651,GO:0009814,GO:0009817,GO:0016020,GO:0016787,GO:0016798,GO:0030312,GO:0031090,GO:0043226,GO:0043227,GO:…	-	0IH05@euNOG,0TNBX@lilNOG,0YAHP@NOG,1BF1Y@strNOG,1DSZV@virNOG	G	Glycosyl hydrolases family 17
1627D_24231_c0_g1_i1_1	4555.Si031724m	3.7e-23	113.6	-	-	K18187	0J2GD@euNOG,0U0WK@lilNOG,0Z10Y@NOG,15Y6Q@poaNOG,1BV5W@strNOG,1E753@virNOG	-	-
1627D_24285_c0_g1_i1_1	4641.GSMUA_Achr11P10050_001	1.2e-07	60.8	-	-	-	0IEW8@euNOG,0TJUR@lilNOG,1BCWJ@strNOG,1DQKA@virNOG,COG0793@NOG	M	TSPc
1627D_24209_c0_g1_i1_1	39946.BGIOSGA030974-PA	1.6e-12	77.4	-	GO:0003674,GO:0003824,GO:0004175,GO:0004252,GO:0005575,GO:0005618,GO:0005623,GO:0008150,GO:0008152,GO:0008233,GO:0008236,GO:0016787,GO:0017171,GO:0030312,GO:0044464,GO:0070011,GO:0071944	K12486	0IJ2D@euNOG,0TQZA@lilNOG,15I5X@poaNOG,1BGK3@strNOG,1DTBK@virNOG,COG0205@NOG,COG1404@NOG,KOG2440@euNOG	O	Subtilase family
1627D_24210_c0_g1_i1_1	4641.GSMUA_Achr8P08390_001	3.5e-124	449.9	15	GO:0005575,GO:0005618,GO:0005622,GO:0005623,GO:0005737,GO:0005739,GO:0005740,GO:0005743,GO:0005746,GO:0005747,GO:0005773,GO:0005774,GO:0009507,GO:0009536,GO:0016020,GO:0019866,GO:0030312,GO:0030964,GO:0031090,GO:0031966,GO:0031967,GO:0031975,GO:0032991,GO:0043226,GO:0043227,GO:0043229,GO:0043231,GO:0043234,GO:0044422,GO:0044424,GO:0044425,GO:0044429,GO:0044437,GO:0044444,GO:0044446,GO:0044455,GO:…	K17081	0TX3V@lilNOG,1BM2H@strNOG,1DYXS@virNOG,COG0330@NOG,KOG3090@euNOG	O	Mitochondrial prohibitin complex protein 2
1627D_24227_c0_g1_i1_1	3694.POPTR_0013s10960.1	1.7e-13	80.5	-	-	-	0Y65V@NOG,KOG1075@euNOG	S	Retrotransposon protein
1627D_24277_c0_g1_i1_1	9615.ENSCAFP00000036279	4.7e-07	60.8	CABLES1	GO:0000082,GO:0000278,GO:0005575,GO:0005622,GO:0005623,GO:0005634,GO:0005654,GO:0005737,GO:0005829,GO:0006950,GO:0007049,GO:0007275,GO:0007399,GO:0007596,GO:0007599,GO:0008150,GO:0009611,GO:0009987,GO:0022402,GO:0022403,GO:0030426,GO:0030427,GO:0031974,GO:0031981,GO:0032501,GO:0032502,GO:0042060,GO:0042995,GO:0043005,GO:0043226,GO:0043227,GO:0043229,GO:0043231,GO:0043233,GO:0044422,GO:0044424,GO:…	-	09Y2W@biNOG,0CFJK@carNOG,0DJFT@chorNOG,0UQDW@maNOG,0V908@meNOG,10WYV@NOG,12S7Q@opiNOG,1CU8A@veNOG,KOG4164@euNOG	D	CDK5 and Abl enzyme substrate 1
1627D_2724_c0_g1_i1_1	4558.Sb05g022180.1	9.6e-54	216.9	-	-	-	0IY16@euNOG,0TRB4@lilNOG,0YUCH@NOG,15R1R@poaNOG,1BJTM@strNOG,1DXQX@virNOG	S	Targeting protein for Xklp2 (TPX2)
1627D_2792_c0_g1_i1_1	7029.ACYPI009454-PA	7.7e-19	97.8	RPS24	GO:0003674,GO:0003735,GO:0005198,GO:0005575,GO:0005622,GO:0005623,GO:0005737,GO:0005829,GO:0005840,GO:0006412,GO:0008150,GO:0008152,GO:0009058,GO:0009059,GO:0009987,GO:0010467,GO:0015935,GO:0019538,GO:0022626,GO:0022627,GO:0030529,GO:0032991,GO:0034645,GO:0043170,GO:0043226,GO:0043228,GO:0043229,GO:0043232,GO:0044237,GO:0044238,GO:0044249,GO:0044260,GO:0044267,GO:0044391,GO:0044422,GO:0044424,GO:…	K02974	0378Q@artNOG,0A6M6@biNOG,0SU0Q@inNOG,0VHFB@meNOG,13PU3@opiNOG,COG2004@NOG,KOG3424@euNOG	J	40S ribosomal protein S24
1627D_28921_c0_g2_i1_1	4538.ORGLA03G0110500.1	9e-69	266.2	-	GO:0005575,GO:0005623,GO:0005886,GO:0016020,GO:0044464,GO:0071944	-	0IWWW@euNOG,0TNGG@lilNOG,11UA9@NOG,15J8Q@poaNOG,1BR3P@strNOG,1DT3Y@virNOG	S	harpin-induced protein
1627D_28921_c0_g3_i1_1	29760.VIT_12s0055g00370.t01	1.2e-24	118.6	-	GO:0005575,GO:0005623,GO:0005886,GO:0016020,GO:0044464,GO:0071944	-	0IWWW@euNOG,11UA9@NOG,1BR3P@strNOG,1DT3Y@virNOG	S	harpin-induced protein
1627D_28979_c1_g1_i1_1	4641.GSMUA_Achr7P23010_001	2e-38	164.5	TCP20	GO:0000975,GO:0000976,GO:0000987,GO:0001067,GO:0001071,GO:0001159,GO:0003674,GO:0003676,GO:0003677,GO:0003700,GO:0005488,GO:0005575,GO:0005622,GO:0005623,GO:0005634,GO:0006355,GO:0008150,GO:0008361,GO:0009653,GO:0009889,GO:0009987,GO:0010468,GO:0010556,GO:0016043,GO:0019219,GO:0019222,GO:0031323,GO:0031326,GO:0032502,GO:0032535,GO:0043226,GO:0043227,GO:0043229,GO:0043231,GO:0043565,GO:0044212,GO:…	-	0IXGU@euNOG,0TZCA@lilNOG,0YH53@NOG,1BIGB@strNOG,1DWD4@virNOG	K	Transcription factor TCP20
1627D_28981_c0_g1_i1_1	3694.POPTR_0001s16560.1	2.6e-15	86.3	-	-	K05658	1BMR3@strNOG,1DY58@virNOG,COG1132@NOG,KOG0055@euNOG	Q	ABC transporter
1627D_28908_c0_g1_i1_1	4113.PGSC0003DMT400012368	1.4e-25	121.3	-	-	-	0IXYC@euNOG,0YS1D@NOG,1BRMS@strNOG,1E3GD@virNOG	-	-
1627D_28911_c1_g1_i1_1	3694.POPTR_0015s09670.1	6.9e-15	84.7	WR3	GO:0003674,GO:0005215,GO:0005575,GO:0005623,GO:0005886,GO:0006810,GO:0006811,GO:0006820,GO:0006950,GO:0008150,GO:0008509,GO:0009611,GO:0009987,GO:0010035,GO:0010167,GO:0015075,GO:0015103,GO:0015112,GO:0015698,GO:0015706,GO:0016020,GO:0022857,GO:0022891,GO:0022892,GO:0034220,GO:0042221,GO:0044464,GO:0044699,GO:0044763,GO:0044765,GO:0050896,GO:0051179,GO:0051234,GO:0055085,GO:0071705,GO:0071944,GO:…	-	0IYAK@euNOG,11P96@NOG,1BQZE@strNOG,1E2T4@virNOG	G	Nitrate transporter
1627D_28943_c0_g1_i1_1	4641.GSMUA_Achr5P26040_001	9.7e-282	974.5	-	-	-	0IVHI@euNOG,0TU89@lilNOG,0XPYN@NOG,1BG52@strNOG,1DU2S@virNOG	S	plant neutral invertase domain containing protein, expressed
1627D_28945_c0_g1_i1_1	4081.Solyc11g020560.1.1	8.3e-08	61.6	-	-	-	1BFCW@strNOG,1E1HM@virNOG,COG2801@NOG,KOG0017@euNOG	L	Retrotransposon protein
1627D_28999_c0_g1_i1_1	29760.VIT_13s0019g03270.t01	1.1e-153	548.5	-	GO:0005575,GO:0005622,GO:0005623,GO:0005737,GO:0005783,GO:0005794,GO:0016020,GO:0043226,GO:0043227,GO:0043229,GO:0043231,GO:0044424,GO:0044444,GO:0044464	-	0XP1S@NOG,1BIKT@strNOG,1DVCS@virNOG,KOG1441@euNOG	G	Sugar phosphate phosphate translocator
1627D_30759_c0_g1_i1_1	29760.VIT_06s0004g04820.t01	7.2e-78	296.2	-	-	-	1BIEX@strNOG,1DWBW@virNOG,COG0515@NOG,KOG1187@euNOG	T	receptor-like protein kinase
1627D_30759_c2_g1_i1_1	4641.GSMUA_Achr2P16360_001	1.4e-26	123.6	-	-	-	1BIEX@strNOG,1DWBW@virNOG,COG0515@NOG,KOG1187@euNOG	T	receptor-like protein kinase
1627D_32500_c1_g1_i1_1	4641.GSMUA_Achr8P00900_001	2.4e-80	303.5	-	GO:0000003,GO:0003006,GO:0003674,GO:0003824,GO:0004672,GO:0004674,GO:0006464,GO:0006468,GO:0006793,GO:0006796,GO:0007049,GO:0007275,GO:0008150,GO:0008152,GO:0009553,GO:0009554,GO:0009555,GO:0009556,GO:0009791,GO:0009908,GO:0009987,GO:0016301,GO:0016310,GO:0016740,GO:0016772,GO:0016773,GO:0019538,GO:0022414,GO:0032501,GO:0032502,GO:0036211,GO:0043170,GO:0043412,GO:0044237,GO:0044238,GO:0044260,GO:…	-	0IHKA@euNOG,0TX61@lilNOG,1BG8P@strNOG,1DU5Y@virNOG,COG0515@NOG,COG4886@NOG	T	leucine-rich repeat receptor protein kinase
1627D_32507_c0_g1_i1_1	3847.GLYMA08G35620.1	7.4e-25	117.9	-	-	-	0IK02@euNOG,0Z2X5@NOG,1BGGA@strNOG,1DUDR@virNOG	S	CACTA, En Spm sub-class
1627D_32510_c3_g1_i1_1	4113.PGSC0003DMT400074691	2.1e-24	117.1	-	-	-	0IRPE@euNOG,11WQF@NOG	-	-
1627D_32528_c0_g1_i1_1	3694.POPTR_0002s25820.1	1.5e-38	164.5	-	GO:0000003,GO:0003006,GO:0005575,GO:0005623,GO:0005886,GO:0007275,GO:0008150,GO:0009790,GO:0009791,GO:0009793,GO:0009888,GO:0010065,GO:0010067,GO:0010154,GO:0016020,GO:0022414,GO:0032501,GO:0032502,GO:0044464,GO:0044699,GO:0044707,GO:0044767,GO:0048316,GO:0048507,GO:0048508,GO:0048513,GO:0048608,GO:0048731,GO:0048856,GO:0061458,GO:0071944	-	0IJBE@euNOG,1BIE7@strNOG,1DWB0@virNOG,COG0515@NOG,COG4886@NOG	T	Leucine-rich repeat receptor-like protein kinase
1627D_32580_c0_g2_i1_1	4081.Solyc01g007720.2.1	1.2e-10	72	-	GO:0005575,GO:0005622,GO:0005623,GO:0005737,GO:0009507,GO:0009536,GO:0043226,GO:0043227,GO:0043229,GO:0043231,GO:0044424,GO:0044444,GO:0044464	-	0JMNQ@euNOG,0Z6BK@NOG	S	Protein of unknown function (DUF2647)
1627D_32576_c0_g1_i1_1	4641.GSMUA_Achr11P16460_001	5.1e-60	236.5	RPL14	GO:0005575,GO:0005622,GO:0005623,GO:0005634,GO:0005730,GO:0005737,GO:0005773,GO:0005774,GO:0005783,GO:0005829,GO:0005840,GO:0005911,GO:0009506,GO:0009507,GO:0009536,GO:0015934,GO:0016020,GO:0022625,GO:0022626,GO:0030054,GO:0030529,GO:0031090,GO:0031974,GO:0031981,GO:0032991,GO:0043226,GO:0043227,GO:0043228,GO:0043229,GO:0043231,GO:0043232,GO:0043233,GO:0044391,GO:0044422,GO:0044424,GO:0044428,GO:…	K02875	0TYGP@lilNOG,1BR2E@strNOG,1E31C@virNOG,COG2163@NOG,KOG3421@euNOG	J	ribosomal protein
1627D_32588_c0_g1_i1_1	39947.LOC_Os09g04960.1	8.1e-12	75.9	-	-	-	0XRCG@NOG,COG2801@NOG,KOG0017@euNOG,KOG0946@euNOG	U	USO1 vesicle docking protein homolog (yeast)
1627D_32596_c2_g1_i1_1	3694.POPTR_0009s00430.1	9.8e-11	71.2	-	-	-	0IPWX@euNOG,11SG9@NOG	S	Reverse transcriptase (RNA-dependent DNA polymerase)
1627D_34335_c0_g2_i1_1	4577.GRMZM2G105019_P01	7e-08	62	SGT1A	GO:0000151,GO:0002682,GO:0002831,GO:0005575,GO:0005622,GO:0005623,GO:0005634,GO:0005737,GO:0005829,GO:0006508,GO:0006511,GO:0006950,GO:0006952,GO:0007154,GO:0007165,GO:0008150,GO:0008152,GO:0009056,GO:0009057,GO:0009266,GO:0009408,GO:0009607,GO:0009617,GO:0009620,GO:0009628,GO:0009719,GO:0009725,GO:0009733,GO:0009734,GO:0009753,GO:0009755,GO:0009867,GO:0009987,GO:0010029,GO:0010033,GO:0010187,GO:…	K12795	0TKG5@lilNOG,15H9Z@poaNOG,1BBRK@strNOG,1DPQC@virNOG,COG5091@NOG,KOG0376@euNOG,KOG1309@euNOG	T	suppressor of G2 allele of SKP1
1627D_34355_c0_g1_i1_1	4113.PGSC0003DMT400032683	1.9e-16	92.8	-	GO:0005575,GO:0005622,GO:0005623,GO:0005737,GO:0005829,GO:0008150,GO:0009607,GO:0009608,GO:0009610,GO:0009620,GO:0010035,GO:0010038,GO:0042221,GO:0044424,GO:0044444,GO:0044464,GO:0046686,GO:0050896,GO:0051704,GO:0051707	-	0IHCK@euNOG,1BKWT@strNOG,1DXMS@virNOG,COG2070@NOG	S	Pfam:NPD
1627D_34380_c0_g1_i2_1	4538.ORGLA09G0033100.1	2.8e-188	664.1	-	-	-	0IVC1@euNOG,0TU4W@lilNOG,0YDPY@NOG,15R08@poaNOG,1BDJR@strNOG,1DYST@virNOG	-	-
1627D_34326_c0_g1_i1_1	4641.GSMUA_Achr3P10310_001	1.7e-242	844.3	-	GO:0000733,GO:0003674,GO:0003678,GO:0003824,GO:0004386,GO:0005575,GO:0005622,GO:0005623,GO:0005634,GO:0006139,GO:0006152,GO:0006163,GO:0006195,GO:0006200,GO:0006259,GO:0006310,GO:0006725,GO:0006753,GO:0006793,GO:0006796,GO:0006807,GO:0008026,GO:0008150,GO:0008152,GO:0009056,GO:0009116,GO:0009117,GO:0009119,GO:0009123,GO:0009125,GO:0009126,GO:0009128,GO:0009141,GO:0009143,GO:0009144,GO:0009146,GO:…	K10901	0TRXH@lilNOG,1BEB2@strNOG,1DS8W@virNOG,COG0514@NOG,KOG0351@euNOG	L	DEXDc
1627D_34342_c0_g1_i1_1	4641.GSMUA_Achr6P17900_001	5.8e-197	692.6	-	GO:0003674,GO:0003824,GO:0004332,GO:0005575,GO:0005576,GO:0005622,GO:0005623,GO:0005737,GO:0005829,GO:0005840,GO:0008150,GO:0008152,GO:0009507,GO:0009526,GO:0009532,GO:0009534,GO:0009536,GO:0009570,GO:0009579,GO:0009719,GO:0009725,GO:0009737,GO:0009941,GO:0010033,GO:0010035,GO:0010038,GO:0010287,GO:0016020,GO:0016829,GO:0016830,GO:0016832,GO:0022626,GO:0030529,GO:0031967,GO:0031975,GO:0031976,GO:…	K01623	0TQM9@lilNOG,1BJVX@strNOG,1DXT1@virNOG,COG3588@NOG,KOG1557@euNOG	G	fructose-bisphosphate aldolase
1627D_34361_c0_g1_i1_1	29760.VIT_00s0229g00110.t01	1.2e-13	80.9	-	-	-	0IWVP@euNOG,0YJ5A@NOG,1BEVK@strNOG,1DST5@virNOG	S	Agenet domain
1627D_34372_c0_g2_i1_1	29760.VIT_13s0084g00660.t01	1e-157	562.4	-	GO:0001071,GO:0002376,GO:0003674,GO:0003676,GO:0003677,GO:0003700,GO:0005488,GO:0005575,GO:0005622,GO:0005623,GO:0005634,GO:0005737,GO:0006355,GO:0006950,GO:0006952,GO:0006955,GO:0007154,GO:0007165,GO:0008150,GO:0009410,GO:0009607,GO:0009627,GO:0009751,GO:0009814,GO:0009862,GO:0009863,GO:0009889,GO:0009890,GO:0009891,GO:0009892,GO:0009893,GO:0009987,GO:0010033,GO:0010468,GO:0010556,GO:0010557,GO:…	K14431	0IH9Z@euNOG,0YSUA@NOG,1BH8N@strNOG,1DV4S@virNOG	K	Transcription factor
1627D_34373_c0_g1_i1_1	4081.Solyc05g009300.1.1	5.1e-25	120.6	-	-	-	0J37V@euNOG,11EE5@NOG,1BVFW@strNOG,1E7GE@virNOG	-	-
1627D_36101_c0_g1_i1_1	4641.GSMUA_Achr8P07230_001	1.3e-16	90.5	OSI_05425	GO:0005575,GO:0005622,GO:0005623,GO:0005634,GO:0043226,GO:0043227,GO:0043229,GO:0043231,GO:0044424,GO:0044464	-	0TUDP@lilNOG,1BNR7@strNOG,1E0J6@virNOG,COG5068@NOG,KOG0014@euNOG	K	#NAME?
1627D_36102_c0_g1_i1_1	29760.VIT_18s0075g00520.t01	6.8e-11	72	-	-	-	1BXY7@strNOG,1EADU@virNOG,COG0515@NOG,KOG1187@euNOG	T	STYKc
1627D_36104_c0_g1_i1_1	7159.AAEL007698-PA	1.6e-20	103.6	AUB	GO:0000003,GO:0000070,GO:0000278,GO:0000280,GO:0000375,GO:0000377,GO:0000398,GO:0000578,GO:0000819,GO:0001556,GO:0003002,GO:0003006,GO:0003674,GO:0003676,GO:0003723,GO:0005488,GO:0005575,GO:0005622,GO:0005623,GO:0005634,GO:0005681,GO:0005737,GO:0005856,GO:0005875,GO:0006139,GO:0006259,GO:0006323,GO:0006342,GO:0006355,GO:0006396,GO:0006397,GO:0006403,GO:0006417,GO:0006446,GO:0006725,GO:0006807,GO:…	K02156	032RH@artNOG,09UPN@biNOG,0SPM5@inNOG,0V4V1@meNOG,0XNRH@NOG,12NEA@opiNOG,KOG1042@euNOG	D	aubergine
1627D_36119_c0_g1_i1_1	4641.GSMUA_Achr9P14380_001	1.2e-105	389.4	PRK3	GO:0001558,GO:0003674,GO:0003824,GO:0004672,GO:0004674,GO:0005575,GO:0005623,GO:0005886,GO:0005911,GO:0006464,GO:0006468,GO:0006793,GO:0006796,GO:0008150,GO:0008152,GO:0009506,GO:0009987,GO:0010769,GO:0016020,GO:0016301,GO:0016310,GO:0016740,GO:0016772,GO:0016773,GO:0019538,GO:0022603,GO:0022604,GO:0030054,GO:0036211,GO:0040008,GO:0043170,GO:0043412,GO:0043900,GO:0044237,GO:0044238,GO:0044260,GO:…	-	0IH1Y@euNOG,0TMNT@lilNOG,1BCUT@strNOG,1DR9I@virNOG,COG0515@NOG	T	Leucine rich repeat N-terminal domain
1627D_36131_c0_g1_i1_1	29760.VIT_05s0102g00480.t01	1.8e-07	62	SNRNP200	GO:0005575,GO:0005622,GO:0005623,GO:0005634,GO:0005730,GO:0005737,GO:0005829,GO:0016020,GO:0031974,GO:0031981,GO:0043226,GO:0043227,GO:0043228,GO:0043229,GO:0043231,GO:0043232,GO:0043233,GO:0044422,GO:0044424,GO:0044428,GO:0044444,GO:0044446,GO:0044464,GO:0070013	K12854	1BEXT@strNOG,1DSVP@virNOG,COG1204@NOG,KOG0951@euNOG	A	small nuclear ribonucleoprotein
1627D_36168_c0_g1_i1_1	4641.GSMUA_Achr11P17770_001	5.9e-13	80.1	-	-	-	1BTHP@strNOG,1E5DC@virNOG,COG5641@NOG,KOG1601@euNOG	K	gata transcription factor
1627D_36124_c0_g1_i1_1	4558.Sb04g004200.1	6.6e-268	928.3	POLD1	GO:0000084,GO:0000228,GO:0000278,GO:0003674,GO:0003824,GO:0003887,GO:0004518,GO:0004527,GO:0005575,GO:0005622,GO:0005623,GO:0005634,GO:0005657,GO:0005694,GO:0006139,GO:0006259,GO:0006260,GO:0006261,GO:0006271,GO:0006273,GO:0006281,GO:0006284,GO:0006287,GO:0006289,GO:0006297,GO:0006401,GO:0006725,GO:0006807,GO:0006950,GO:0006974,GO:0007049,GO:0007346,GO:0008150,GO:0008152,GO:0008408,GO:0009056,GO:…	K02327	0TQPI@lilNOG,15MF1@poaNOG,1BHM5@strNOG,1DTHN@virNOG,COG0417@NOG,KOG0969@euNOG	L	DNA polymerase
1627D_36129_c0_g1_i1_1	3711.Bra017917.1-P	1.9e-48	198.7	-	GO:0005575,GO:0005622,GO:0005623,GO:0005737,GO:0005739,GO:0043226,GO:0043227,GO:0043229,GO:0043231,GO:0044424,GO:0044444,GO:0044464	-	0C74F@braNOG,1BPPG@strNOG,1E1HM@virNOG,COG2801@NOG,KOG0017@euNOG	L	Inherit from strNOG: Retrotransposon protein
1627D_36155_c0_g1_i1_1	29760.VIT_02s0033g01240.t01	1.4e-86	325.1	-	-	-	0Z7Z7@NOG,1BCT9@strNOG,1DQR1@virNOG,KOG4197@euNOG	S	PPR repeat
1627D_36157_c1_g1_i1_1	59689.scaffold_202808.1	8.5e-187	659.1	-	GO:0003674,GO:0003824,GO:0003973,GO:0005575,GO:0005622,GO:0005623,GO:0005737,GO:0005777,GO:0008150,GO:0008152,GO:0008891,GO:0009058,GO:0009853,GO:0009987,GO:0010109,GO:0016032,GO:0016491,GO:0016614,GO:0016899,GO:0019048,GO:0019222,GO:0031323,GO:0035821,GO:0042579,GO:0043094,GO:0043226,GO:0043227,GO:0043229,GO:0043231,GO:0044003,GO:0044237,GO:0044249,GO:0044403,GO:0044419,GO:0044424,GO:0044444,GO:…	K11517	1BBWU@strNOG,1DPVM@virNOG,COG1304@NOG,KOG0538@euNOG	C	(S)-2-hydroxy-acid oxidase
1627D_36159_c0_g2_i1_1	4641.GSMUA_Achr3P30860_001	6.9e-126	456.1	-	-	-	0TM8M@lilNOG,1BGYI@strNOG,1DUV8@virNOG,COG1357@NOG,KOG1665@euNOG	S	Pfam:K_tetra
1627D_36174_c0_g1_i1_1	4641.GSMUA_Achr4P29960_001	2.5e-13	81.6	-	-	K10903	0TQI1@lilNOG,0ZQ9J@NOG,1BGVH@strNOG,1DTCW@virNOG,KOG3999@euNOG	D, L	Hus1-like protein
1627D_36174_c0_g3_i1_1	4641.GSMUA_Achr4P29960_001	3.8e-13	81.6	-	-	K10903	0TQI1@lilNOG,0ZQ9J@NOG,1BGVH@strNOG,1DTCW@virNOG,KOG3999@euNOG	D, L	Hus1-like protein
1627D_36178_c0_g1_i1_1	4641.GSMUA_AchrUn_randomP12680_001	2e-08	64.3	PDS	GO:0003674,GO:0003824,GO:0005575,GO:0005622,GO:0005623,GO:0005737,GO:0006629,GO:0006720,GO:0006721,GO:0008150,GO:0008152,GO:0008299,GO:0008610,GO:0009058,GO:0009507,GO:0009509,GO:0009526,GO:0009534,GO:0009536,GO:0009579,GO:0009941,GO:0009987,GO:0016108,GO:0016109,GO:0016114,GO:0016116,GO:0016117,GO:0016166,GO:0016491,GO:0016627,GO:0031967,GO:0031975,GO:0031976,GO:0031984,GO:0042440,GO:0043226,GO:…	K02293	0IUNM@euNOG,0U77H@lilNOG,1C7TR@strNOG,1EMRS@virNOG,COG3349@NOG	H	This enzyme converts phytoene into zeta-carotene via the intermediary of phytofluene by the symmetrical introduction of two double bonds at the C-11 and C-11' positions of phytoene
1627D_36178_c3_g1_i1_1	29760.VIT_09s0002g00100.t01	5.3e-08	62.4	PDS	GO:0003674,GO:0003824,GO:0005575,GO:0005622,GO:0005623,GO:0005737,GO:0006629,GO:0006720,GO:0006721,GO:0008150,GO:0008152,GO:0008299,GO:0008610,GO:0009058,GO:0009507,GO:0009509,GO:0009526,GO:0009534,GO:0009536,GO:0009579,GO:0009941,GO:0009987,GO:0016108,GO:0016109,GO:0016114,GO:0016116,GO:0016117,GO:0016166,GO:0016491,GO:0016627,GO:0031967,GO:0031975,GO:0031976,GO:0031984,GO:0042440,GO:0043226,GO:…	K02293	0IUNM@euNOG,1C7TR@strNOG,1EMRS@virNOG,COG3349@NOG	H	This enzyme converts phytoene into zeta-carotene via the intermediary of phytofluene by the symmetrical introduction of two double bonds at the C-11 and C-11' positions of phytoene
1627D_3868_c0_g1_i1_1	4081.Solyc10g052790.1.1	2.4e-07	60.8	-	-	-	1BQKT@strNOG,1E2DH@virNOG,COG0356@NOG,KOG4665@euNOG	C	it plays a direct role in the translocation of protons across the membrane (By similarity)
1627D_39834_c0_g1_i1_1	3694.POPTR_0009s07610.1	2.3e-30	136.3	-	GO:0005575,GO:0005623,GO:0005886,GO:0016020,GO:0044464,GO:0071944	-	0IHFW@euNOG,1BEU5@strNOG,1DXMU@virNOG,COG5184@NOG	D, Z	(E 0.0) Ran GTPase binding chromatin binding zinc ion binding
1627D_39834_c1_g1_i1_1	3694.POPTR_0001s06420.1	3.3e-15	86.3	-	-	-	0IHFW@euNOG,1DXMU@virNOG,COG5184@NOG	D, Z	Ran GTPase binding chromatin binding zinc ion binding
1627D_39834_c2_g1_i1_1	4641.GSMUA_Achr5P08220_001	1e-49	201.4	-	GO:0005575,GO:0005623,GO:0005886,GO:0016020,GO:0044464,GO:0071944	-	0IHFW@euNOG,0TS8E@lilNOG,1BEU5@strNOG,1DXMU@virNOG,COG5184@NOG	D, Z	FYVE
1627D_39834_c3_g1_i1_1	29760.VIT_01s0026g02170.t01	3.1e-34	149.8	-	-	-	0IHFW@euNOG,1DXMU@virNOG,COG5184@NOG	D, Z	Ran GTPase binding chromatin binding zinc ion binding
1627D_39847_c1_g1_i1_1	3694.POPTR_0004s01310.1	8.2e-16	88.2	-	-	K15032	0XT49@NOG,1C1D0@strNOG,1EECA@virNOG,KOG1267@euNOG	K	mTERF
1627D_39866_c1_g1_i1_1	29760.VIT_00s0207g00190.t01	1.1e-29	134.4	-	-	-	0Z7Z7@NOG,1BMRS@strNOG,1DZK0@virNOG,KOG4197@euNOG	S	PPR repeat
1627D_39880_c0_g1_i1_1	4558.Sb09g027170.1	2.3e-09	68.6	-	-	-	0JX6P@euNOG,0U075@lilNOG,1048Y@NOG,15XH1@poaNOG,1BTRN@strNOG,1E5MS@virNOG	S	Plant invertase/pectin methylesterase inhibitor
1627D_39883_c0_g1_i1_1	29760.VIT_14s0081g00090.t01	9.4e-44	183	-	GO:0005575,GO:0005622,GO:0005623,GO:0005737,GO:0005768,GO:0005783,GO:0005794,GO:0006810,GO:0008150,GO:0010008,GO:0016020,GO:0016192,GO:0031090,GO:0043226,GO:0043227,GO:0043229,GO:0043231,GO:0044422,GO:0044424,GO:0044440,GO:0044444,GO:0044446,GO:0044464,GO:0051179,GO:0051234	-	1BRRN@strNOG,1E3KE@virNOG,COG5130@NOG,KOG3142@euNOG	U	prenylated rab acceptor
1627D_39808_c0_g1_i1_1	39946.BGIOSGA011520-PA	3.9e-272	942.6	CAT1	GO:0000302,GO:0003674,GO:0003824,GO:0004096,GO:0004601,GO:0005488,GO:0005575,GO:0005576,GO:0005618,GO:0005622,GO:0005623,GO:0005737,GO:0005739,GO:0005773,GO:0005777,GO:0005829,GO:0005840,GO:0005886,GO:0005911,GO:0006950,GO:0006979,GO:0006995,GO:0007154,GO:0008150,GO:0008152,GO:0008219,GO:0009056,GO:0009266,GO:0009267,GO:0009314,GO:0009409,GO:0009416,GO:0009506,GO:0009507,GO:0009514,GO:0009526,GO:…	K03781	0TS74@lilNOG,15NIZ@poaNOG,1BI78@strNOG,1DW47@virNOG,COG0753@NOG,KOG0047@euNOG	P	Occurs in almost all aerobically respiring organisms and serves to protect cells from the toxic effects of hydrogen peroxide
1627D_39810_c0_g1_i1_1	29760.VIT_00s0218g00160.t01	7.5e-30	135.2	-	-	K18823	1BG7I@strNOG,1DU4T@virNOG,COG1819@NOG,KOG1192@euNOG	C, G	UDP-rhamnose rhamnosyltransferase
1627D_39814_c1_g1_i1_1	29760.VIT_07s0005g06030.t01	2.1e-113	416	-	-	-	0IRP2@euNOG,0ZXEB@NOG	S	Integrase core domain
1627D_39840_c0_g1_i1_1	29760.VIT_04s0023g03570.t01	7.4e-40	168.7	-	-	-	0XNZC@NOG,1BF6Q@strNOG,1DT4S@virNOG,KOG2198@euNOG,KOG2262@euNOG	P	oligopeptide transporter
1627D_39840_c0_g2_i1_1	4558.Sb10g001530.1	2.3e-09	67	-	GO:0003674,GO:0005215,GO:0005575,GO:0006810,GO:0006857,GO:0008150,GO:0015197,GO:0015198,GO:0015833,GO:0016020,GO:0022892,GO:0042886,GO:0044699,GO:0044765,GO:0051179,GO:0051234,GO:0071702,GO:0071705	-	0TVF8@lilNOG,0XNZC@NOG,15SF7@poaNOG,1BISG@strNOG,1DWPI@virNOG,KOG2262@euNOG	T	oligopeptide transporter
1627D_39846_c0_g2_i1_1	4558.Sb01g026870.1	8.2e-19	99	-	-	K08360	0U27X@lilNOG,11FKI@NOG,15UUN@poaNOG,1BJGZ@strNOG,1E147@virNOG,KOG1619@euNOG	C	B561
1627D_39858_c0_g1_i1_1	4113.PGSC0003DMT400042133	1.2e-250	871.3	-	GO:0003674,GO:0003824,GO:0003852,GO:0005575,GO:0005622,GO:0005623,GO:0005737,GO:0006082,GO:0006520,GO:0006551,GO:0006807,GO:0008150,GO:0008152,GO:0008652,GO:0009058,GO:0009081,GO:0009082,GO:0009098,GO:0009507,GO:0009526,GO:0009532,GO:0009536,GO:0009570,GO:0009941,GO:0009987,GO:0016053,GO:0016740,GO:0016746,GO:0019752,GO:0031967,GO:0031975,GO:0043226,GO:0043227,GO:0043229,GO:0043231,GO:0043436,GO:…	K01649	1BDE7@strNOG,1DRBH@virNOG,COG0119@NOG,KOG2367@euNOG	E	2-isopropylmalate synthase
1627D_39858_c0_g2_i1_1	4113.PGSC0003DMT400042133	3.3e-151	541.6	-	GO:0003674,GO:0003824,GO:0003852,GO:0005575,GO:0005622,GO:0005623,GO:0005737,GO:0006082,GO:0006520,GO:0006551,GO:0006807,GO:0008150,GO:0008152,GO:0008652,GO:0009058,GO:0009081,GO:0009082,GO:0009098,GO:0009507,GO:0009526,GO:0009532,GO:0009536,GO:0009570,GO:0009941,GO:0009987,GO:0016053,GO:0016740,GO:0016746,GO:0019752,GO:0031967,GO:0031975,GO:0043226,GO:0043227,GO:0043229,GO:0043231,GO:0043436,GO:…	K01649	1BDE7@strNOG,1DRBH@virNOG,COG0119@NOG,KOG2367@euNOG	E	2-isopropylmalate synthase
1627D_39890_c0_g1_i1_1	4641.GSMUA_Achr10P15090_001	6.4e-72	276.9	-	GO:0005575,GO:0005622,GO:0005623,GO:0005856,GO:0005884,GO:0006996,GO:0007010,GO:0007015,GO:0008150,GO:0009657,GO:0009658,GO:0009902,GO:0009987,GO:0015629,GO:0016043,GO:0022607,GO:0030029,GO:0030036,GO:0032991,GO:0043226,GO:0043228,GO:0043229,GO:0043232,GO:0043234,GO:0043933,GO:0044085,GO:0044422,GO:0044424,GO:0044430,GO:0044446,GO:0044464,GO:0044699,GO:0044763,GO:0051017,GO:0051179,GO:0051234,GO:…	K17479	0TMCZ@lilNOG,11HAI@NOG,1BP0R@strNOG,1E0V4@virNOG,KOG2824@euNOG	O	Inherit from strNOG: Glutaredoxin
1627D_39891_c0_g1_i1_1	4641.GSMUA_Achr3P09420_001	4.7e-17	94.4	-	-	-	0IW7H@euNOG,0TMGD@lilNOG,11SMC@NOG,1BJ1W@strNOG,1DWZ4@virNOG	-	-
1627D_39891_c0_g1_i2_1	4641.GSMUA_Achr3P09420_001	2.4e-71	274.2	-	-	-	0IW7H@euNOG,0TMGD@lilNOG,11SMC@NOG,1BJ1W@strNOG,1DWZ4@virNOG	-	-
1627D_39892_c2_g1_i1_1	4641.GSMUA_Achr9P28840_001	2.3e-15	87	-	-	-	0IVSN@euNOG,0YM3E@NOG,1BP1N@strNOG,1E1VC@virNOG	K	AP2 domain containing protein, expressed
1627D_39896_c0_g2_i1_1	3847.GLYMA16G33370.4	1.1e-116	425.2	EIF6	GO:0005575,GO:0005622,GO:0005623,GO:0005634,GO:0005730,GO:0005737,GO:0031974,GO:0031981,GO:0043226,GO:0043227,GO:0043228,GO:0043229,GO:0043231,GO:0043232,GO:0043233,GO:0044422,GO:0044424,GO:0044428,GO:0044446,GO:0044464,GO:0070013	K03264	1BJ3B@strNOG,1DU4R@virNOG,COG1976@NOG,KOG3185@euNOG	J	Binds to the 60S ribosomal subunit and prevents its association with the 40S ribosomal subunit to form the 80S initiation complex in the cytoplasm. May also be involved in ribosome biogenesis (By similarity)
1627D_41503_c0_g1_i1_1	4641.GSMUA_Achr4P30640_001	3.7e-77	293.9	-	GO:0005575,GO:0005622,GO:0005623,GO:0005737,GO:0009507,GO:0009536,GO:0043226,GO:0043227,GO:0043229,GO:0043231,GO:0044424,GO:0044444,GO:0044464	K01866,K15437	0TWQZ@lilNOG,1BF5W@strNOG,1E185@virNOG,COG0073@NOG,KOG2241@euNOG	J	Putative tRNA binding domain
1627D_41547_c0_g1_i1_1	59689.scaffold_403687.1	9e-81	305.4	-	GO:0005575,GO:0005622,GO:0005623,GO:0005634,GO:0005737,GO:0005794,GO:0005829,GO:0005840,GO:0006508,GO:0006511,GO:0008150,GO:0008152,GO:0009056,GO:0009057,GO:0009987,GO:0015935,GO:0019538,GO:0019941,GO:0022626,GO:0022627,GO:0030163,GO:0030529,GO:0032991,GO:0043170,GO:0043226,GO:0043227,GO:0043228,GO:0043229,GO:0043231,GO:0043232,GO:0043632,GO:0044237,GO:0044238,GO:0044248,GO:0044257,GO:0044260,GO:…	K02977	1BR6E@strNOG,1E31B@virNOG,COG1998@NOG,COG5272@NOG,KOG0004@euNOG	J	ribosomal protein
1627D_41555_c0_g1_i2_1	4558.Sb01g013110.1	1.9e-251	874.4	-	-	K12580	0TJBB@lilNOG,15G5Q@poaNOG,1BBPX@strNOG,1DPNQ@virNOG,COG5665@NOG,KOG2150@euNOG	K	Not1 N-terminal domain, CCR4-Not complex component
1627D_41570_c0_g1_i1_1	4641.GSMUA_Achr7P20290_001	2.5e-89	334.7	-	GO:0008150,GO:0010035,GO:0010038,GO:0042221,GO:0046686,GO:0050896	K08241	0IKGQ@euNOG,0TVRA@lilNOG,12BHH@NOG,1BFYY@strNOG,1DTWI@virNOG	S	carboxyl methyltransferase
1627D_41569_c0_g1_i1_1	3847.GLYMA10G43450.1	2.2e-13	84	OSI_17923	GO:0005575,GO:0005618,GO:0005623,GO:0005911,GO:0009506,GO:0030054,GO:0030312,GO:0044464,GO:0055044,GO:0071944	-	1BD64@strNOG,1DR3R@virNOG,COG4886@NOG,KOG0619@euNOG	T	Leucine rich repeat N-terminal domain
1627D_41579_c0_g1_i1_1	339670.Bamb_4575	9.7e-07	60.8	BMUL_3477	-	-	COG5295@NOG	U, W	domain protein
1627D_41582_c1_g1_i1_1	29760.VIT_14s0060g00870.t01	3.9e-67	260	OSI_01524	GO:0005575,GO:0005622,GO:0005623,GO:0005737,GO:0005739,GO:0006950,GO:0006952,GO:0006970,GO:0008150,GO:0009607,GO:0009620,GO:0009628,GO:0009651,GO:0009719,GO:0009725,GO:0009737,GO:0009743,GO:0009746,GO:0009749,GO:0010033,GO:0033993,GO:0034284,GO:0042221,GO:0043226,GO:0043227,GO:0043229,GO:0043231,GO:0044424,GO:0044444,GO:0044464,GO:0050832,GO:0050896,GO:0051704,GO:0051707,GO:0097305,GO:1901700	-	0Z7Z7@NOG,1BNH4@strNOG,1DZNZ@virNOG,KOG4197@euNOG	S	Pentatricopeptide repeat-containing protein
1627D_41583_c0_g1_i1_1	4555.Si001162m	1.1e-124	452.6	UGT73D1	GO:0003674,GO:0003824,GO:0008150,GO:0008152,GO:0008194,GO:0009058,GO:0009314,GO:0009411,GO:0009416,GO:0009628,GO:0009812,GO:0009813,GO:0010224,GO:0016740,GO:0016757,GO:0016758,GO:0035251,GO:0042440,GO:0044710,GO:0046148,GO:0046527,GO:0050403,GO:0050502,GO:0050896,GO:0051552,GO:0051553,GO:0051554,GO:0051555,GO:0071704,GO:0080043,GO:0080044,GO:0080046,GO:1901576,GO:1901615,GO:1901617	K13496	0TNWU@lilNOG,15TA2@poaNOG,1BGAC@strNOG,1DU7V@virNOG,COG1819@NOG,KOG1192@euNOG	C, G	UDP-glucoronosyl and UDP-glucosyl transferase
1627D_41586_c0_g1_i1_1	39947.LOC_Os06g13540.1	6.9e-34	151	-	-	-	1BQR6@strNOG,1DU8Z@virNOG,COG2801@NOG,KOG0017@euNOG	L	Retrotransposon protein
1627D_41586_c1_g1_i1_1	4538.ORGLA06G0037900.1	8.5e-12	77	-	-	-	COG2801@NOG,KOG0017@euNOG	C	Retrotransposon protein
1627D_41527_c0_g1_i1_1	4555.Si029207m	3.4e-13	80.5	HMG1	GO:0003674,GO:0003824,GO:0005575,GO:0005622,GO:0005623,GO:0005737,GO:0005783,GO:0005789,GO:0006066,GO:0006084,GO:0006629,GO:0006637,GO:0006644,GO:0006694,GO:0006720,GO:0006732,GO:0006793,GO:0006796,GO:0008150,GO:0008152,GO:0008202,GO:0008299,GO:0008610,GO:0008654,GO:0009058,GO:0009240,GO:0009987,GO:0012505,GO:0016020,GO:0016125,GO:0016126,GO:0016491,GO:0016614,GO:0016616,GO:0019287,GO:0019637,GO:…	K00021	0TPU2@lilNOG,15KIU@poaNOG,1BI0N@strNOG,1DVXA@virNOG,COG1257@NOG,KOG2480@euNOG	I	Hydroxymethylglutaryl-coenzyme A reductase
1627D_41542_c2_g1_i1_1	39947.13113.m00134	3e-28	129.8	-	-	-	1BP3K@strNOG,1DZCG@virNOG,COG2801@NOG,KOG0017@euNOG	L	Retrotransposon protein
1627D_41543_c0_g2_i1_1	29760.VIT_15s0021g02090.t01	1.1e-23	117.1	-	-	K09503	1BMWY@strNOG,1DQCX@virNOG,COG0484@NOG,KOG0712@euNOG	O	DnaJ protein homolog
1627D_41557_c2_g1_i1_1	3847.GLYMA18G37400.1	2.9e-26	124	-	-	-	0IK02@euNOG,0Z2X5@NOG,1BGGA@strNOG,1DUDR@virNOG	S	CACTA, En Spm sub-class
1627D_41560_c0_g1_i1_1	4577.GRMZM2G367092_P02	8.9e-09	67.8	-	GO:0005575,GO:0005622,GO:0005623,GO:0005737,GO:0009507,GO:0009534,GO:0009535,GO:0009536,GO:0009579,GO:0016020,GO:0031976,GO:0031984,GO:0034357,GO:0042651,GO:0043226,GO:0043227,GO:0043229,GO:0043231,GO:0044422,GO:0044424,GO:0044434,GO:0044435,GO:0044436,GO:0044444,GO:0044446,GO:0044464,GO:0055035	-	0IWS9@euNOG,0TZXQ@lilNOG,11Q50@NOG,15VNR@poaNOG,1BRHI@strNOG,1E3C1@virNOG	-	-
1627D_41560_c0_g1_i2_1	4641.GSMUA_Achr6P05670_001	4.3e-56	223.8	-	GO:0005575,GO:0005622,GO:0005623,GO:0005737,GO:0009507,GO:0009534,GO:0009535,GO:0009536,GO:0009579,GO:0016020,GO:0031976,GO:0031984,GO:0034357,GO:0042651,GO:0043226,GO:0043227,GO:0043229,GO:0043231,GO:0044422,GO:0044424,GO:0044434,GO:0044435,GO:0044436,GO:0044444,GO:0044446,GO:0044464,GO:0055035	-	0IWS9@euNOG,0TZXQ@lilNOG,11Q50@NOG,1BRHI@strNOG,1E3C1@virNOG	-	-
1627D_41572_c0_g1_i1_1	4577.GRMZM2G106653_P01	1.8e-146	525	-	GO:0005575,GO:0005622,GO:0005623,GO:0005634,GO:0043226,GO:0043227,GO:0043229,GO:0043231,GO:0044424,GO:0044464	K17604	0IHQ1@euNOG,0TK69@lilNOG,0Y5UH@NOG,15H01@poaNOG,1BJ48@strNOG,1DX1D@virNOG	S	Transposase, Mutator family
1627D_41574_c0_g1_i1_1	6945.ISCW016023-PA	8.4e-50	202.2	-	-	-	0Y3JW@NOG	-	-
1627D_41591_c2_g1_i1_1	4555.Si025305m	7.3e-85	319.3	RAP2.7	GO:0005575,GO:0005622,GO:0005623,GO:0005634,GO:0043226,GO:0043227,GO:0043229,GO:0043231,GO:0044424,GO:0044464	K09284,K09285	0II4N@euNOG,0TNE5@lilNOG,0YD13@NOG,15PJN@poaNOG,1BDJ0@strNOG,1DRGC@virNOG	K	Transcription factor
1627D_41598_c1_g2_i1_1	4577.GRMZM5G892081_P01	1.1e-12	79.7	-	-	-	0JV8B@euNOG,0U4TW@lilNOG,10657@NOG,162FD@poaNOG,1C41T@strNOG,1EHI7@virNOG	-	-
1627D_43302_c2_g1_i2_1	4641.GSMUA_Achr8P00800_001	1.1e-46	191.4	-	GO:0005575,GO:0005622,GO:0005623,GO:0005737,GO:0009507,GO:0009526,GO:0009536,GO:0009941,GO:0031967,GO:0031975,GO:0043226,GO:0043227,GO:0043229,GO:0043231,GO:0044422,GO:0044424,GO:0044434,GO:0044435,GO:0044444,GO:0044446,GO:0044464	K11368	0U002@lilNOG,11PHC@NOG,1BT7K@strNOG,1E53B@virNOG,KOG4479@euNOG	K	enhancer of yellow 2 transcription factor
1627D_43302_c2_g1_i3_1	4641.GSMUA_Achr8P00800_001	2.6e-36	157.5	-	GO:0005575,GO:0005622,GO:0005623,GO:0005737,GO:0009507,GO:0009526,GO:0009536,GO:0009941,GO:0031967,GO:0031975,GO:0043226,GO:0043227,GO:0043229,GO:0043231,GO:0044422,GO:0044424,GO:0044434,GO:0044435,GO:0044444,GO:0044446,GO:0044464	K11368	0U002@lilNOG,11PHC@NOG,1BT7K@strNOG,1E53B@virNOG,KOG4479@euNOG	K	enhancer of yellow 2 transcription factor
1627D_43334_c0_g2_i1_1	4577.GRMZM2G159592_P01	4.3e-10	68.9	RAV1	GO:0000003,GO:0001071,GO:0003006,GO:0003674,GO:0003676,GO:0003677,GO:0003700,GO:0005488,GO:0005575,GO:0005622,GO:0005623,GO:0005634,GO:0006355,GO:0007275,GO:0008150,GO:0009314,GO:0009416,GO:0009628,GO:0009648,GO:0009719,GO:0009725,GO:0009741,GO:0009791,GO:0009889,GO:0009890,GO:0009892,GO:0009909,GO:0009910,GO:0010033,GO:0010228,GO:0010468,GO:0010556,GO:0010558,GO:0010605,GO:0010629,GO:0014070,GO:…	K09287	0IIT9@euNOG,10AU5@NOG,1BGEA@strNOG,1DVHF@virNOG	K	AP2 ERF and B3 domain-containing
1627D_43366_c1_g1_i1_1	4533.OB04G21790.1	1.6e-36	158.7	-	-	-	0JS3F@euNOG,0U46N@lilNOG,11B1X@NOG,161KN@poaNOG,1C2I1@strNOG,1EFFY@virNOG	-	-
1627D_43367_c2_g1_i1_1	353153.XP_811156.1	6.2e-07	62.4	-	-	-	0J5W9@euNOG,11PAV@NOG	S	Inherit from NOG: Phage-related protein
1627D_43383_c0_g1_i1_1	4641.GSMUA_Achr7P02450_001	1.1e-101	375.9	-	GO:0003674,GO:0003824,GO:0005488,GO:0005515,GO:0006457,GO:0006461,GO:0006950,GO:0008150,GO:0008152,GO:0009266,GO:0009408,GO:0009628,GO:0009987,GO:0010286,GO:0016043,GO:0016491,GO:0016667,GO:0016671,GO:0019538,GO:0022607,GO:0030544,GO:0031072,GO:0043170,GO:0043933,GO:0044085,GO:0044237,GO:0044238,GO:0044260,GO:0044267,GO:0044710,GO:0050896,GO:0051259,GO:0055114,GO:0065003,GO:0070271,GO:0071704,GO:…	K09560	0U2X5@lilNOG,0XR19@NOG,1BI62@strNOG,1DW2Z@virNOG,KOG0907@euNOG,KOG1308@euNOG	O	Thioredoxin
1627D_43384_c0_g1_i5_1	4641.GSMUA_Achr9P27610_001	9.4e-19	100.9	-	-	K01213	0IV97@euNOG,0TJBN@lilNOG,1BN4J@strNOG,1DZZG@virNOG,COG5434@NOG	M	Glycosyl hydrolases family 28
1627D_43311_c0_g1_i1_1	4641.GSMUA_Achr4P30260_001	1.2e-86	325.1	UBC5	GO:0003674,GO:0003824,GO:0004842,GO:0005575,GO:0005622,GO:0005623,GO:0005737,GO:0005829,GO:0006464,GO:0006508,GO:0006511,GO:0008150,GO:0008152,GO:0009056,GO:0009057,GO:0009987,GO:0016567,GO:0016874,GO:0016879,GO:0016881,GO:0019538,GO:0019787,GO:0019941,GO:0030163,GO:0032446,GO:0036211,GO:0043170,GO:0043412,GO:0043632,GO:0044237,GO:0044238,GO:0044248,GO:0044257,GO:0044260,GO:0044265,GO:0044267,GO:…	K10576	0TX8S@lilNOG,0XRC5@NOG,1BG32@strNOG,1DU0M@virNOG,KOG0416@euNOG	O	ubiquitin-conjugating enzyme
1627D_43328_c0_g1_i2_1	4558.Sb06g027440.1	4.6e-23	114.4	-	-	-	0IEF2@euNOG,0TQHZ@lilNOG,124MX@NOG,15M98@poaNOG,1BGQA@strNOG,1DUM1@virNOG	-	-
1627D_43343_c0_g1_i1_1	4555.Si026794m	1.6e-64	251.9	-	GO:0000419,GO:0000428,GO:0005575,GO:0005622,GO:0005623,GO:0005634,GO:0030880,GO:0032991,GO:0043226,GO:0043227,GO:0043229,GO:0043231,GO:0043234,GO:0044422,GO:0044424,GO:0044428,GO:0044446,GO:0044464,GO:0055029	K03013	0TUT0@lilNOG,15PXV@poaNOG,1BMX1@strNOG,1E1GH@virNOG,COG2012@NOG,KOG3218@euNOG	K	RNA polymerase Rpb5, C-terminal domain
1627D_43355_c0_g1_i1_1	4641.GSMUA_Achr3P31150_001	3e-52	211.1	-	-	K01724	0TXMN@lilNOG,1BSI4@strNOG,1E0V7@virNOG,COG2154@NOG,KOG4073@euNOG	K	Pterin 4 alpha carbinolamine dehydratase
1627D_43358_c0_g2_i1_1	4538.ORGLA07G0260900.1	1.1e-36	158.7	-	-	-	0TYZX@lilNOG,11SSC@NOG,15WCP@poaNOG,1BTTB@strNOG,1E5PJ@virNOG,KOG4680@euNOG	U	ML domain
1627D_43361_c0_g1_i1_1	4577.GRMZM2G434170_P01	4.3e-37	160.2	-	GO:0003674,GO:0003824,GO:0003993,GO:0005575,GO:0005576,GO:0006793,GO:0006796,GO:0008150,GO:0008152,GO:0009987,GO:0016311,GO:0016787,GO:0016788,GO:0016791,GO:0042578,GO:0044237	-	0TT8C@lilNOG,15KVB@poaNOG,1BNF5@strNOG,1E09M@virNOG,COG1409@NOG,KOG1378@euNOG	G	Calcineurin-like phosphoesterase
1627D_43361_c0_g1_i2_1	39947.LOC_Os11g05410.1	1.1e-161	575.5	-	GO:0003674,GO:0003824,GO:0003993,GO:0005575,GO:0005576,GO:0006793,GO:0006796,GO:0008150,GO:0008152,GO:0009987,GO:0016311,GO:0016787,GO:0016788,GO:0016791,GO:0042578,GO:0044237	-	0TT8C@lilNOG,15KVB@poaNOG,1BNF5@strNOG,1E09M@virNOG,COG1409@NOG,KOG1378@euNOG	G	Calcineurin-like phosphoesterase
1627D_43390_c0_g1_i1_1	3694.POPTR_0004s21720.1	1.4e-87	328.9	-	GO:0005575,GO:0005622,GO:0005623,GO:0005737,GO:0009507,GO:0009536,GO:0043226,GO:0043227,GO:0043229,GO:0043231,GO:0044424,GO:0044444,GO:0044464	-	0IT07@euNOG,11R6V@NOG,1C7FZ@strNOG,1EMDN@virNOG	-	-
1627D_4636_c0_g1_i1_1	39946.BGIOSGA019443-PA	1.2e-46	190.7	MCM6	GO:0006139,GO:0006259,GO:0006260,GO:0006261,GO:0006268,GO:0006725,GO:0006807,GO:0008150,GO:0008152,GO:0009058,GO:0009059,GO:0009987,GO:0032392,GO:0032508,GO:0034641,GO:0034645,GO:0043170,GO:0044237,GO:0044238,GO:0044249,GO:0044260,GO:0046483,GO:0071103,GO:0071704,GO:0090304,GO:1901360,GO:1901576	K02542	0TNJZ@lilNOG,15JBX@poaNOG,1BJXM@strNOG,1DXUJ@virNOG,COG1241@NOG,KOG0480@euNOG	L	MCM
1627D_47900_c0_g2_i1_1	39947.LOC_Os08g38410.1	3.1e-21	109.4	-	-	K12741	0TUQ6@lilNOG,1BIFC@strNOG,1DWC9@virNOG,COG0724@NOG,KOG0118@euNOG	A	RNA recognition motif. (a.k.a. RRM, RBD, or RNP domain)
1627D_47932_c1_g2_i1_1	306902.XP_002616137.1	1.3e-09	70.1	-	-	-	0JK2N@euNOG,0ZDCP@NOG,149IU@opiNOG	-	-
1627D_47934_c0_g1_i4_1	29760.VIT_18s0076g00260.t01	1.3e-231	808.1	OSI_04625	GO:0005575,GO:0005623,GO:0005886,GO:0016020,GO:0044464,GO:0071944	-	0IGR9@euNOG,0Y9AY@NOG,1BCSK@strNOG,1DQQE@virNOG	S	Domain of unknown function (DUF3475)
1627D_47934_c0_g1_i6_1	29760.VIT_18s0076g00260.t01	2.3e-110	405.6	OSI_04625	GO:0005575,GO:0005623,GO:0005886,GO:0016020,GO:0044464,GO:0071944	-	0IGR9@euNOG,0Y9AY@NOG,1BCSK@strNOG,1DQQE@virNOG	S	Domain of unknown function (DUF3475)
1627D_47937_c3_g1_i1_1	4641.GSMUA_Achr11P19070_001	6.2e-213	745.7	-	GO:0005575,GO:0005622,GO:0005623,GO:0005737,GO:0005829,GO:0016020,GO:0044424,GO:0044444,GO:0044464	-	0TPQH@lilNOG,0XR08@NOG,1BBPV@strNOG,1DPNP@virNOG,KOG2297@euNOG	J	Basic leucine zipper and W2 domain-containing protein
1627D_47948_c0_g1_i2_1	4641.GSMUA_Achr2P15610_001	1.2e-147	529.3	-	GO:0003674,GO:0003824,GO:0004672,GO:0004712,GO:0005575,GO:0005622,GO:0005623,GO:0005737,GO:0005829,GO:0005886,GO:0006464,GO:0006468,GO:0006793,GO:0006796,GO:0008150,GO:0008152,GO:0009987,GO:0016020,GO:0016301,GO:0016310,GO:0016740,GO:0016772,GO:0016773,GO:0019538,GO:0036211,GO:0043170,GO:0043412,GO:0044237,GO:0044238,GO:0044260,GO:0044267,GO:0044424,GO:0044444,GO:0044464,GO:0071704,GO:0071944	-	0TKBZ@lilNOG,1BCYT@strNOG,1DQWF@virNOG,COG0515@NOG,KOG0192@euNOG	T	Protein kinase domain containing protein, expressed
1627D_47951_c2_g2_i3_1	4558.Sb01g001390.1	7.8e-150	536.2	-	-	K08829	0TS2Z@lilNOG,0XPBB@NOG,15NV7@poaNOG,1BIK5@strNOG,1DWHD@virNOG,KOG0661@euNOG	T	Serine threonine-protein kinase MHK
1627D_47952_c0_g1_i1_1	39946.BGIOSGA011672-PA	1e-274	952.2	-	-	-	0IKY8@euNOG,0TS44@lilNOG,0YCQJ@NOG,15NWD@poaNOG,1BGZC@strNOG,1DUW1@virNOG	-	-
1627D_47964_c2_g1_i1_1	15368.BRADI3G23330.1	1.2e-47	195.3	-	GO:0005575,GO:0005622,GO:0005623,GO:0005737,GO:0005768,GO:0005769,GO:0005802,GO:0005886,GO:0006810,GO:0008150,GO:0009987,GO:0010008,GO:0016020,GO:0016192,GO:0016197,GO:0031090,GO:0031901,GO:0032456,GO:0032588,GO:0043226,GO:0043227,GO:0043229,GO:0043231,GO:0044422,GO:0044424,GO:0044440,GO:0044444,GO:0044446,GO:0044464,GO:0044699,GO:0044763,GO:0044765,GO:0046907,GO:0051179,GO:0051234,GO:0051641,GO:…	K07904	0TSKJ@lilNOG,15JX7@poaNOG,1BCNG@strNOG,1DQK5@virNOG,COG1100@NOG,KOG0087@euNOG	U	RAB
1627D_47964_c3_g1_i1_1	15368.BRADI1G03490.1	1.1e-99	368.6	-	GO:0005575,GO:0005622,GO:0005623,GO:0005737,GO:0005768,GO:0005802,GO:0005829,GO:0005886,GO:0005911,GO:0009504,GO:0009506,GO:0010008,GO:0016020,GO:0030054,GO:0031090,GO:0032588,GO:0043226,GO:0043227,GO:0043229,GO:0043231,GO:0044422,GO:0044424,GO:0044440,GO:0044444,GO:0044446,GO:0044464,GO:0055044,GO:0071944	K07904,K07905	0TKRR@lilNOG,15HXU@poaNOG,1BD9C@strNOG,1DPR3@virNOG,COG1100@NOG,KOG0087@euNOG	U	RAB
1627D_47966_c0_g4_i1_1	29760.VIT_13s0067g01630.t01	6.1e-29	134	GAM1	GO:0000003,GO:0001071,GO:0003006,GO:0003674,GO:0003700,GO:0005575,GO:0005622,GO:0005623,GO:0005634,GO:0006355,GO:0007154,GO:0007165,GO:0007275,GO:0007276,GO:0008150,GO:0009555,GO:0009719,GO:0009723,GO:0009725,GO:0009739,GO:0009740,GO:0009751,GO:0009755,GO:0009787,GO:0009789,GO:0009889,GO:0009891,GO:0009893,GO:0009966,GO:0009967,GO:0009987,GO:0010033,GO:0010468,GO:0010476,GO:0010556,GO:0010557,GO:…	K09422	1BE3Z@strNOG,1DS1V@virNOG,COG5147@NOG,KOG0048@euNOG	K	Transcription factor
1627D_47967_c0_g1_i1_1	15368.BRADI4G37040.1	1.7e-62	245.4	-	-	-	0IJ2Q@euNOG,0TNM2@lilNOG,0YA7D@NOG,15JCX@poaNOG,1BCAN@strNOG,1DQ8Q@virNOG	S	Protein of unknown function (DUF632)
1627D_47967_c0_g1_i2_1	4555.Si028857m	1.3e-160	572.4	-	-	-	0IJ2Q@euNOG,0TNM2@lilNOG,0YA7D@NOG,15JCX@poaNOG,1BCAN@strNOG,1DQ8Q@virNOG	S	Protein of unknown function (DUF632)
1627D_47968_c0_g1_i1_1	7260.FBpp0252489	1.3e-07	61.2	-	GO:0005575,GO:0005622,GO:0005623,GO:0005634,GO:0005737,GO:0009507,GO:0009536,GO:0043226,GO:0043227,GO:0043229,GO:0043231,GO:0044424,GO:0044444,GO:0044464	K13098,K18270	11QXA@NOG,KOG1995@euNOG	S	Zinc finger, RAN-binding domain containing 2
1627D_47968_c1_g1_i2_1	31234.CRE12207	5.6e-12	78.6	-	GO:0000003,GO:0007275,GO:0008150,GO:0009790,GO:0009792,GO:0032501,GO:0032502,GO:0040008,GO:0040009,GO:0040010,GO:0044699,GO:0044707,GO:0044767,GO:0045927,GO:0048518,GO:0048856,GO:0050789,GO:0065007	-	0AMG0@biNOG,0EJZ3@chrNOG,0JKN8@euNOG,0VZD2@meNOG,0XFQ9@nemNOG,118TX@NOG,14B8X@opiNOG,18PIP@rhaNOG	-	-
1627D_47968_c2_g1_i5_1	6238.CBG24242	1.8e-12	80.9	-	-	-	0AE40@biNOG,0JAFW@euNOG,0VPU6@meNOG,0YNFU@NOG,143KF@opiNOG	O	TSP1
1627D_47984_c0_g1_i2_1	4641.GSMUA_Achr8P08410_001	1.1e-203	715.3	-	GO:0005575,GO:0005623,GO:0005886,GO:0008150,GO:0009607,GO:0009624,GO:0016020,GO:0044464,GO:0050896,GO:0051704,GO:0051707,GO:0071944	-	1BMDD@strNOG,1DXW3@virNOG,COG3104@NOG,KOG1237@euNOG	P	Peptide nitrate transporter
1627D_47985_c2_g1_i3_1	4641.GSMUA_Achr4P08140_001	1.2e-156	558.9	-	-	-	0IID8@euNOG,0TW55@lilNOG,1201X@NOG,1BK7Y@strNOG,1DUHY@virNOG	S	Pfam:LACT
1627D_47985_c2_g1_i6_1	4641.GSMUA_Achr4P08140_001	1.4e-59	236.5	-	-	-	0IID8@euNOG,0TW55@lilNOG,1201X@NOG,1BK7Y@strNOG,1DUHY@virNOG	S	Pfam:LACT
1627D_47986_c2_g1_i1_1	4641.GSMUA_Achr3P20950_001	3.8e-32	143.3	ATPB	GO:0000166,GO:0000275,GO:0001882,GO:0001883,GO:0003674,GO:0003676,GO:0003723,GO:0003727,GO:0005488,GO:0005507,GO:0005524,GO:0005575,GO:0005622,GO:0005623,GO:0005634,GO:0005730,GO:0005737,GO:0005739,GO:0005740,GO:0005743,GO:0005746,GO:0005747,GO:0005753,GO:0006139,GO:0006163,GO:0006164,GO:0006725,GO:0006753,GO:0006754,GO:0006793,GO:0006796,GO:0006807,GO:0006810,GO:0006811,GO:0006812,GO:0006818,GO:…	K02133	0TNFS@lilNOG,1BJ17@strNOG,1DWYK@virNOG,COG0055@NOG,KOG1350@euNOG	C	Produces ATP from ADP in the presence of a proton gradient across the membrane (By similarity)
1627D_47907_c1_g1_i2_1	4577.GRMZM2G139805_P01	6.9e-48	196.1	-	GO:0005575,GO:0005622,GO:0005623,GO:0005737,GO:0005739,GO:0005773,GO:0005774,GO:0005886,GO:0016020,GO:0031090,GO:0043226,GO:0043227,GO:0043229,GO:0043231,GO:0044422,GO:0044424,GO:0044437,GO:0044444,GO:0044446,GO:0044464,GO:0071944	-	0TYX7@lilNOG,11TU9@NOG,15W5A@poaNOG,1BSNQ@strNOG,1E4HN@virNOG,KOG1590@euNOG	S	Pfam:UPF0041
1627D_47911_c0_g1_i2_1	4081.Solyc08g067410.1.1	2.4e-123	447.6	-	GO:0005575,GO:0006950,GO:0008150,GO:0009266,GO:0009314,GO:0009409,GO:0009416,GO:0009628,GO:0016020,GO:0050896	K15397	0IHMW@euNOG,0Y5VH@NOG,1BJ3G@strNOG,1DSXQ@virNOG	I	3-ketoacyl-coa synthase
1627D_47927_c0_g1_i3_1	39947.LOC_Os06g39540.1	6.5e-29	135.2	-	-	-	0ZK3M@NOG,1C66A@strNOG,1EK4F@virNOG,KOG0017@euNOG	S	Reverse transcriptase (RNA-dependent DNA polymerase)
1627D_47927_c0_g1_i6_1	39947.LOC_Os08g43110.1	1e-41	178.3	-	-	-	1BQR6@strNOG,1DU8Z@virNOG,COG2801@NOG,KOG0017@euNOG	L	Retrotransposon protein
1627D_47927_c0_g1_i7_1	39947.LOC_Os08g43110.1	6.9e-42	178.3	-	-	-	1BQR6@strNOG,1DU8Z@virNOG,COG2801@NOG,KOG0017@euNOG	L	Retrotransposon protein
1627D_47929_c0_g1_i1_1	5811.TGME49_065500	3.5e-11	75.9	PGUG_03509	GO:0005575,GO:0005622,GO:0005623,GO:0005737,GO:0005794,GO:0009507,GO:0009536,GO:0016020,GO:0043226,GO:0043227,GO:0043229,GO:0043231,GO:0044424,GO:0044444,GO:0044464	K05012	COG0038@NOG,KOG0475@euNOG	P	chloride channel
1627D_47940_c0_g1_i1_1	29760.VIT_14s0083g00610.t01	1e-132	479.6	-	GO:0005575,GO:0005622,GO:0005623,GO:0005737,GO:0005739,GO:0043226,GO:0043227,GO:0043229,GO:0043231,GO:0044424,GO:0044444,GO:0044464	-	0Z7Z7@NOG,1BKPX@strNOG,1DYJR@virNOG,KOG4197@euNOG	S	Pentatricopeptide repeat-containing protein
1627D_47943_c0_g1_i1_1	29760.VIT_10s0003g01420.t01	3.1e-198	696.8	CIPK12	-	K07198	1BJNI@strNOG,1DXK4@virNOG,COG0515@NOG,KOG0583@euNOG	T	Cbl-interacting protein kinase
1627D_47957_c1_g1_i3_1	3694.POPTR_1512s00200.1	4e-46	193.4	-	-	-	0XS82@NOG,1C649@strNOG,1EK2B@virNOG,KOG1075@euNOG	S	Reverse transcriptase (RNA-dependent DNA polymerase)
1627D_47957_c1_g1_i5_1	4113.PGSC0003DMT400030953	8.3e-07	62.8	-	-	-	0Y65V@NOG,KOG1075@euNOG	S	Retrotransposon protein
1627D_47959_c10_g1_i1_1	3694.POPTR_0006s17220.1	6.4e-12	75.5	-	-	-	0Y65V@NOG,1BYH8@strNOG,1E9FY@virNOG,KOG1075@euNOG	S	CACTA, En Spm sub-class
1627D_47959_c11_g1_i1_1	39947.LOC_Os12g25940.1	8.5e-10	68.2	-	-	-	COG2801@NOG,KOG0017@euNOG	C	Retrotransposon protein
1627D_47959_c12_g1_i1_1	3694.POPTR_1512s00200.1	3.3e-26	124	-	-	-	0XS82@NOG,1C649@strNOG,1EK2B@virNOG,KOG1075@euNOG	S	Reverse transcriptase (RNA-dependent DNA polymerase)
1627D_47973_c1_g1_i2_1	3694.POPTR_0008s00220.1	3.9e-10	72.8	-	-	-	0Y65V@NOG,1BIX0@strNOG,1DWU8@virNOG,KOG1075@euNOG	S	Retrotransposon protein
1627D_47974_c1_g1_i1_1	4641.GSMUA_AchrUn_randomP27950_001	3.5e-24	116.7	-	GO:0005575,GO:0005618,GO:0005622,GO:0005623,GO:0005737,GO:0005773,GO:0005829,GO:0030312,GO:0043226,GO:0043227,GO:0043229,GO:0043231,GO:0044424,GO:0044444,GO:0044464,GO:0071944	-	0TX2E@lilNOG,11WGZ@NOG,1BQV0@strNOG,1E14H@virNOG,KOG2567@euNOG	S	DSBA-like thioredoxin domain containing protein
1627D_47974_c1_g2_i2_1	4641.GSMUA_AchrUn_randomP27950_001	4e-71	273.9	-	GO:0005575,GO:0005618,GO:0005622,GO:0005623,GO:0005737,GO:0005773,GO:0005829,GO:0030312,GO:0043226,GO:0043227,GO:0043229,GO:0043231,GO:0044424,GO:0044444,GO:0044464,GO:0071944	-	0TX2E@lilNOG,11WGZ@NOG,1BQV0@strNOG,1E14H@virNOG,KOG2567@euNOG	S	DSBA-like thioredoxin domain containing protein
1627D_47975_c3_g2_i1_1	39947.LOC_Os11g03890.1	2.1e-77	295	-	-	K12898	0IQ3Q@euNOG,0U6S5@lilNOG,11GHC@NOG,163SY@poaNOG,1C6ZU@strNOG,1EKWZ@virNOG	A	RNA recognition motif. (a.k.a. RRM, RBD, or RNP domain)
1627D_47977_c0_g1_i1_1	4577.GRMZM2G113016_P01	9.2e-40	168.7	-	GO:0005575,GO:0005623,GO:0005886,GO:0016020,GO:0044464,GO:0071944	-	0TPXK@lilNOG,15KNN@poaNOG,1BGCA@strNOG,1DSRP@virNOG,COG0631@NOG,KOG0698@euNOG	T	PP2C_SIG
1627D_47987_c0_g1_i1_1	4641.GSMUA_AchrUn_randomP08790_001	7.3e-50	203.4	RHB1A	GO:0005575,GO:0005622,GO:0005623,GO:0005737,GO:0005739,GO:0043226,GO:0043227,GO:0043229,GO:0043231,GO:0044424,GO:0044444,GO:0044464	-	0TMK3@lilNOG,121N2@NOG,1BN6Z@strNOG,1E4IR@virNOG,KOG0800@euNOG	O	Zinc finger, C3HC4 type (RING finger)
1627D_47989_c0_g1_i1_1	4558.Sb03g003560.1	3.5e-12	78.6	-	-	-	0JJSB@euNOG,0TSGN@lilNOG,115XP@NOG,15P9B@poaNOG,1BPBI@strNOG,1E1C9@virNOG	S	Protein of unknown function (DUF295)
1627D_47991_c0_g1_i1_1	4641.GSMUA_Achr8P09980_001	5.2e-73	282	-	-	-	0TNZ6@lilNOG,1BE7T@strNOG,1DS5M@virNOG,COG0515@NOG,KOG1187@euNOG	T	STYKc
1627D_49800_c0_g1_i2_1	4641.GSMUA_Achr1P19460_001	2.3e-134	484.6	-	-	-	0TPPY@lilNOG,1BHZY@strNOG,1DVWE@virNOG,COG5184@NOG,KOG1426@euNOG	D, Z	Regulator of chromosome condensation (RCC1) repeat
1627D_49801_c2_g2_i1_1	29760.VIT_17s0000g01930.t01	4.3e-42	177.6	-	-	K03549,K12236	0IVSX@euNOG,1BQR4@strNOG,1E2J5@virNOG,COG3158@NOG	P	K+ potassium transporter
1627D_49801_c2_g2_i3_1	29760.VIT_17s0000g01930.t01	1.2e-237	828.6	-	-	K03549,K12236	0IVSX@euNOG,1BQR4@strNOG,1E2J5@virNOG,COG3158@NOG	P	K+ potassium transporter
1627D_49806_c12_g1_i1_1	39947.LOC_Os09g38950.1	1.1e-11	75.1	-	-	-	COG2801@NOG,KOG0017@euNOG	C	Retrotransposon protein
1627D_49806_c13_g1_i1_1	3694.POPTR_0006s17220.1	1.5e-08	64.3	-	-	-	0Y65V@NOG,1BYH8@strNOG,1E9FY@virNOG,KOG1075@euNOG	S	CACTA, En Spm sub-class
1627D_49817_c0_g1_i1_1	4641.GSMUA_Achr6P21440_001	3.9e-13	79.7	CTF18	-	K06943,K11269	0TM38@lilNOG,0XP8M@NOG,1BFMZ@strNOG,1DTJX@virNOG,KOG1969@euNOG	O	chromosome transmission fidelity protein 18
1627D_49817_c0_g2_i1_1	4641.GSMUA_Achr6P21440_001	1.9e-258	897.5	CTF18	-	K06943,K11269	0TM38@lilNOG,0XP8M@NOG,1BFMZ@strNOG,1DTJX@virNOG,KOG1969@euNOG	O	chromosome transmission fidelity protein 18
1627D_49820_c4_g2_i6_1	4641.GSMUA_Achr9P03420_001	2.6e-23	114.4	-	-	K08081	0U2JZ@lilNOG,1BCZY@strNOG,1DQXK@virNOG,COG1028@NOG,KOG0725@euNOG	Q	Tropinone reductase homolog At1g07440
1627D_49820_c4_g2_i7_1	4641.GSMUA_Achr9P03440_001	3.4e-32	142.9	-	-	K08081	0U2JZ@lilNOG,1BCZY@strNOG,1DQXK@virNOG,COG1028@NOG,KOG0725@euNOG	Q	Tropinone reductase homolog At1g07440
1627D_49820_c4_g2_i11_1	4641.GSMUA_Achr9P03420_001	1.7e-23	114.4	-	-	K08081	0U2JZ@lilNOG,1BCZY@strNOG,1DQXK@virNOG,COG1028@NOG,KOG0725@euNOG	Q	Tropinone reductase homolog At1g07440
1627D_49821_c8_g1_i1_1	4558.Sb02g042955.1	5.2e-09	68.9	-	-	-	0U33D@lilNOG,0Y65V@NOG,15Z1C@poaNOG,1BWZN@strNOG,1EB5M@virNOG,KOG1075@euNOG	S	Endonuclease/Exonuclease/phosphatase family
1627D_49834_c4_g1_i1_1	4113.PGSC0003DMT400042444	1.4e-49	202.2	OSI_27725	GO:0005575,GO:0005622,GO:0005623,GO:0005634,GO:0005654,GO:0006950,GO:0006952,GO:0008150,GO:0009607,GO:0009620,GO:0016592,GO:0031974,GO:0031981,GO:0032991,GO:0043076,GO:0043078,GO:0043226,GO:0043227,GO:0043229,GO:0043231,GO:0043233,GO:0043234,GO:0044422,GO:0044424,GO:0044428,GO:0044446,GO:0044451,GO:0044464,GO:0050832,GO:0050896,GO:0051704,GO:0051707,GO:0070013	K15152	11I75@NOG,1BSMF@strNOG,1E45K@virNOG,KOG1510@euNOG	K	Mediator of RNA polymerase II transcription subunit
1627D_49834_c4_g1_i4_1	4641.GSMUA_Achr5P26500_001	6.1e-22	110.5	OSI_27725	GO:0005575,GO:0005622,GO:0005623,GO:0005634,GO:0005654,GO:0006950,GO:0006952,GO:0008150,GO:0009607,GO:0009620,GO:0016592,GO:0031974,GO:0031981,GO:0032991,GO:0043076,GO:0043078,GO:0043226,GO:0043227,GO:0043229,GO:0043231,GO:0043233,GO:0043234,GO:0044422,GO:0044424,GO:0044428,GO:0044446,GO:0044451,GO:0044464,GO:0050832,GO:0050896,GO:0051704,GO:0051707,GO:0070013	K15152	0TZ4X@lilNOG,11I75@NOG,1BSMF@strNOG,1E45K@virNOG,KOG1510@euNOG	K	Mediator of RNA polymerase II transcription subunit
1627D_49835_c5_g1_i2_1	61853.ENSNLEP00000024229	1.9e-09	70.1	-	-	-	0AGQC@biNOG,0E0IN@chorNOG,0J3HY@euNOG,0UYQB@maNOG,0VTV6@meNOG,0ZKGB@NOG,145SA@opiNOG,1B86X@spriNOG,1D8X4@veNOG	-	-
1627D_49836_c1_g1_i1_1	4641.GSMUA_Achr3P21500_001	1.6e-76	292	-	-	K15287	0TK2R@lilNOG,1BG37@strNOG,1DU0T@virNOG,COG0697@NOG,KOG2766@euNOG	G	solute carrier family 35 member
1627D_49836_c1_g1_i3_1	4641.GSMUA_Achr5P25630_001	1.3e-15	90.1	-	-	K15287	0TK2R@lilNOG,1BG37@strNOG,1DU0T@virNOG,COG0697@NOG,KOG2766@euNOG	G	solute carrier family 35 member
1627D_49836_c1_g1_i4_1	4641.GSMUA_Achr3P21500_001	8.5e-65	253.4	-	-	K15287	0TK2R@lilNOG,1BG37@strNOG,1DU0T@virNOG,COG0697@NOG,KOG2766@euNOG	G	solute carrier family 35 member
1627D_49848_c2_g1_i1_1	4641.GSMUA_Achr7P14870_001	9.8e-104	382.9	-	-	K14864	0TTWE@lilNOG,1BJJH@strNOG,1DXH7@virNOG,COG0293@NOG,KOG1099@euNOG	A	FtsJ-like methyltransferase
1627D_49848_c2_g1_i4_1	4641.GSMUA_Achr7P14870_001	1.1e-28	132.5	-	-	K14864	0TTWE@lilNOG,1BJJH@strNOG,1DXH7@virNOG,COG0293@NOG,KOG1099@euNOG	A	FtsJ-like methyltransferase
1627D_49851_c7_g1_i1_1	4533.OB08G18370.1	1.6e-42	178.7	-	-	K17569	0TJG7@lilNOG,0XP4Y@NOG,15GAA@poaNOG,1BKZT@strNOG,1DYVF@virNOG,KOG2184@euNOG	A	G-patch domain
1627D_49851_c7_g1_i2_1	4533.OB08G18370.1	2.7e-42	178.7	-	-	K17569	0TJG7@lilNOG,0XP4Y@NOG,15GAA@poaNOG,1BKZT@strNOG,1DYVF@virNOG,KOG2184@euNOG	A	G-patch domain
1627D_49853_c1_g1_i1_1	4641.GSMUA_Achr4P02190_001	4.5e-33	147.5	-	-	-	0JE4F@euNOG,0U641@lilNOG,118YT@NOG,1C6C9@strNOG,1EKAU@virNOG	S	wiskott-Aldrich syndrome protein family member 2
1627D_49822_c6_g1_i1_1	3847.GLYMA19G44170.1	5.9e-43	179.9	-	GO:0005575,GO:0005622,GO:0005623,GO:0005634,GO:0008150,GO:0009314,GO:0009416,GO:0009628,GO:0009639,GO:0010114,GO:0043226,GO:0043227,GO:0043229,GO:0043231,GO:0044424,GO:0044464,GO:0050896	-	0IH2K@euNOG,0YD15@NOG,1BHB3@strNOG,1DV76@virNOG	S	BTB POZ domain-containing protein
1627D_49822_c6_g2_i1_1	29760.VIT_02s0025g00880.t01	2e-221	774.2	-	-	-	0IH2K@euNOG,0YD15@NOG,1BHB3@strNOG,1DV76@virNOG	S	BTB POZ domain-containing protein
1627D_49822_c6_g2_i3_1	29760.VIT_15s0046g01510.t01	3.9e-141	506.9	-	GO:0005575,GO:0005622,GO:0005623,GO:0005634,GO:0008150,GO:0009314,GO:0009416,GO:0009628,GO:0009639,GO:0010114,GO:0043226,GO:0043227,GO:0043229,GO:0043231,GO:0044424,GO:0044464,GO:0050896	-	0IH2K@euNOG,0YD15@NOG,1BHB3@strNOG,1DV76@virNOG	S	BTB POZ domain-containing protein
1627D_49822_c6_g2_i4_1	3847.GLYMA19G44170.1	1.2e-15	90.5	-	GO:0005575,GO:0005622,GO:0005623,GO:0005634,GO:0008150,GO:0009314,GO:0009416,GO:0009628,GO:0009639,GO:0010114,GO:0043226,GO:0043227,GO:0043229,GO:0043231,GO:0044424,GO:0044464,GO:0050896	-	0IH2K@euNOG,0YD15@NOG,1BHB3@strNOG,1DV76@virNOG	S	BTB POZ domain-containing protein
1627D_49822_c8_g1_i1_1	4641.GSMUA_Achr10P21970_001	2.1e-30	136.7	-	GO:0005575,GO:0005622,GO:0005623,GO:0005634,GO:0008150,GO:0009314,GO:0009416,GO:0009628,GO:0009639,GO:0010114,GO:0043226,GO:0043227,GO:0043229,GO:0043231,GO:0044424,GO:0044464,GO:0050896	-	0IH2K@euNOG,0TS2H@lilNOG,0YD15@NOG,1BHB3@strNOG,1DV76@virNOG	S	BACK
1627D_49854_c0_g1_i2_1	15368.BRADI1G05660.1	6.5e-134	484.2	XRN4	GO:0000160,GO:0000291,GO:0000902,GO:0000956,GO:0003674,GO:0003824,GO:0004518,GO:0004527,GO:0004532,GO:0004534,GO:0004540,GO:0005575,GO:0005622,GO:0005623,GO:0005634,GO:0005737,GO:0005829,GO:0006139,GO:0006401,GO:0006402,GO:0006725,GO:0006807,GO:0007154,GO:0007165,GO:0008150,GO:0008152,GO:0008409,GO:0009056,GO:0009057,GO:0009653,GO:0009719,GO:0009723,GO:0009725,GO:0009755,GO:0009826,GO:0009873,GO:…	K12618,K12619	0TXBI@lilNOG,15SYW@poaNOG,1BJMR@strNOG,1DXJC@virNOG,COG5049@NOG,KOG2044@euNOG	A, L	XRN 5'-3' exonuclease N-terminus
1627D_49864_c0_g1_i1_1	4641.GSMUA_Achr5P24170_001	1.3e-54	219.2	-	-	-	0II7J@euNOG,0TUW9@lilNOG,11PFC@NOG,1BHJS@strNOG,1DVFR@virNOG	S	Protein of unknown function (DUF2454)
1627D_49864_c0_g1_i2_1	4081.Solyc06g009690.1.1	7.9e-22	110.5	-	-	-	0II7J@euNOG,11PFC@NOG,1BHJS@strNOG,1DVFR@virNOG	S	Protein of unknown function (DUF2454)
1627D_49864_c0_g2_i1_1	4641.GSMUA_Achr5P24170_001	8.8e-27	125.6	-	-	-	0II7J@euNOG,0TUW9@lilNOG,11PFC@NOG,1BHJS@strNOG,1DVFR@virNOG	S	Protein of unknown function (DUF2454)
1627D_49864_c0_g3_i1_1	4641.GSMUA_Achr5P24170_001	1.6e-56	224.9	-	-	-	0II7J@euNOG,0TUW9@lilNOG,11PFC@NOG,1BHJS@strNOG,1DVFR@virNOG	S	Protein of unknown function (DUF2454)
1627D_49879_c4_g1_i1_1	39947.LOC_Os01g67690.1	2.9e-48	198.4	-	-	-	1BQR6@strNOG,1DU8Z@virNOG,COG2801@NOG,KOG0017@euNOG	L	Retrotransposon protein
1627D_49879_c4_g1_i7_1	39947.LOC_Os05g42448.1	3.3e-39	167.5	-	-	-	COG2801@NOG,KOG0017@euNOG	C	Retrotransposon protein
1627D_49879_c6_g1_i1_1	4577.GRMZM2G056938_P01	5.6e-19	101.3	-	-	-	0IRP1@euNOG,0YMEY@NOG	-	-
1627D_49882_c1_g1_i1_1	4641.GSMUA_Achr7P04800_001	3.8e-87	327.8	-	GO:0000723,GO:0000781,GO:0003674,GO:0003676,GO:0003677,GO:0003697,GO:0005488,GO:0005575,GO:0005622,GO:0005623,GO:0005634,GO:0005694,GO:0006139,GO:0006259,GO:0006275,GO:0006725,GO:0006807,GO:0006996,GO:0008150,GO:0008152,GO:0009889,GO:0009891,GO:0009893,GO:0009987,GO:0010556,GO:0010557,GO:0010604,GO:0010638,GO:0016043,GO:0016233,GO:0019219,GO:0019222,GO:0031323,GO:0031325,GO:0031326,GO:0031328,GO:…	-	0TPPI@lilNOG,0Z1J0@NOG,1BI6E@strNOG,1DW3C@virNOG,KOG4757@euNOG	S	Pfam:Telo_bind
1627D_49885_c7_g2_i1_1	3694.POPTR_0010s05530.1	2.1e-07	63.5	AOAT2	GO:0001666,GO:0003674,GO:0003824,GO:0004021,GO:0005575,GO:0005576,GO:0005622,GO:0005623,GO:0005737,GO:0005773,GO:0005777,GO:0006950,GO:0008150,GO:0008152,GO:0008453,GO:0008483,GO:0009058,GO:0009507,GO:0009532,GO:0009536,GO:0009570,GO:0009628,GO:0009853,GO:0009987,GO:0016020,GO:0016740,GO:0016769,GO:0036293,GO:0042579,GO:0043094,GO:0043226,GO:0043227,GO:0043229,GO:0043231,GO:0044237,GO:0044249,GO:…	K14272	1BCD5@strNOG,1DQB2@virNOG,COG0436@NOG,KOG0258@euNOG	E	aminotransferase
1627D_49885_c8_g1_i1_1	9031.ENSGALP00000035011	2.6e-09	68.9	-	-	-	04QEV@aveNOG,0ABR6@biNOG,0E2MG@chorNOG,0J6MN@euNOG,0W2TB@meNOG,0Y5IB@NOG,13YWM@opiNOG,1DA4N@veNOG	-	-
1627D_49810_c1_g1_i8_1	4538.ORGLA02G0013600.1	6.7e-62	242.3	AAPT1	GO:0005575,GO:0005622,GO:0005623,GO:0005737,GO:0005794,GO:0043226,GO:0043227,GO:0043229,GO:0043231,GO:0044424,GO:0044444,GO:0044464	K00993	0TQHQ@lilNOG,15M95@poaNOG,1BNK2@strNOG,1DW8G@virNOG,COG5050@NOG,KOG2877@euNOG	I	CDP-alcohol phosphatidyltransferase
1627D_49823_c2_g2_i2_1	4513.MLOC_16240.6	1.7e-12	79.7	-	-	-	0IFVA@euNOG,0XT8B@NOG,1DUCP@virNOG	S	Ser Thr protein phosphatase family protein
1627D_49823_c2_g2_i6_1	4641.GSMUA_Achr3P23550_001	5.8e-136	490.3	-	-	-	0IFVA@euNOG,0TRB3@lilNOG,0XT8B@NOG,1BCGJ@strNOG,1DUCP@virNOG	S	Calcineurin-like phosphoesterase
1627D_49823_c2_g2_i7_1	4641.GSMUA_Achr3P23550_001	0	1701.8	-	-	-	0IFVA@euNOG,0TRB3@lilNOG,0XT8B@NOG,1BCGJ@strNOG,1DUCP@virNOG	S	Calcineurin-like phosphoesterase
1627D_49823_c2_g3_i1_1	4555.Si028871m	5.2e-73	279.6	-	-	-	0IFVA@euNOG,0TRB3@lilNOG,0XT8B@NOG,15N31@poaNOG,1BCGJ@strNOG,1DUCP@virNOG	S	Calcineurin-like phosphoesterase
1627D_49829_c0_g1_i2_1	4641.GSMUA_Achr7P20060_001	0	1246.5	-	GO:0005575,GO:0005622,GO:0005623,GO:0005737,GO:0005886,GO:0009507,GO:0009536,GO:0016020,GO:0043226,GO:0043227,GO:0043229,GO:0043231,GO:0044424,GO:0044444,GO:0044464,GO:0071944	K03549	0IEMH@euNOG,0TWT1@lilNOG,1BHPD@strNOG,1DVJV@virNOG,COG3158@NOG	P	K+ potassium transporter
1627D_49860_c0_g1_i2_1	4641.GSMUA_Achr6P32760_001	4.1e-98	364	-	-	K10442,K10457	0TNGX@lilNOG,10X8D@NOG,1BIQI@strNOG,1DWMM@virNOG,KOG1072@euNOG	S	DCD
1627D_49873_c9_g1_i1_1	3694.POPTR_0019s15450.1	1.7e-35	156	-	-	-	0ZSHC@NOG,KOG1075@euNOG	L	Reverse transcriptase (RNA-dependent DNA polymerase)
1627D_49873_c9_g1_i2_1	4081.Solyc00g012310.1.1	5.9e-20	104.8	-	-	-	0IPXY@euNOG,0YRUW@NOG	S	reverse transcriptase
1627D_49873_c9_g1_i3_1	4081.Solyc00g012310.1.1	8.6e-14	84.7	-	-	-	0IPXY@euNOG,0YRUW@NOG	S	reverse transcriptase
1627D_49873_c9_g1_i4_1	4113.PGSC0003DMT400060687	4.9e-18	97.1	-	-	-	0IPYC@euNOG,11K5V@NOG,1C6Y0@strNOG,1EKV4@virNOG	S	non-LTR retroelement reverse transcriptase
1627D_49873_c9_g3_i1_1	3694.POPTR_1512s00200.1	2.5e-14	85.9	-	-	-	0XS82@NOG,1C649@strNOG,1EK2B@virNOG,KOG1075@euNOG	S	Reverse transcriptase (RNA-dependent DNA polymerase)
1627D_49874_c9_g1_i2_1	4641.GSMUA_AchrUn_randomP17220_001	3.3e-26	124.8	-	-	-	0J4DK@euNOG,0U0KT@lilNOG,0Y1S2@NOG,1BVMU@strNOG,1E7PV@virNOG	-	-
1627D_49887_c2_g1_i1_1	29760.VIT_09s0002g01610.t01	2.8e-20	104	-	GO:0005575,GO:0005622,GO:0005623,GO:0005634,GO:0043226,GO:0043227,GO:0043229,GO:0043231,GO:0044424,GO:0044464	K14572,K15121	1BBWM@strNOG,1DPVE@virNOG,COG5271@NOG,KOG0765@euNOG,KOG1808@euNOG	C	Nuclear chaperone required for maturation and nuclear export of pre-60S ribosome subunits (By similarity)
1627D_49892_c1_g1_i1_1	4113.PGSC0003DMT400080715	2.8e-19	102.1	-	GO:0000003,GO:0003006,GO:0006950,GO:0007275,GO:0008150,GO:0009605,GO:0009991,GO:0019954,GO:0022414,GO:0030582,GO:0030587,GO:0031667,GO:0032501,GO:0032502,GO:0042594,GO:0044699,GO:0044707,GO:0048513,GO:0048608,GO:0048731,GO:0048856,GO:0050896,GO:0055084,GO:0061458,GO:0075259	-	0IPYB@euNOG,11Y55@NOG	S	Reverse transcriptase (RNA-dependent DNA polymerase)
1627D_49893_c0_g1_i1_1	4641.GSMUA_Achr4P25180_001	0	1429.5	PARP1	GO:0003674,GO:0003824,GO:0003950,GO:0005575,GO:0005622,GO:0005623,GO:0005634,GO:0005975,GO:0006139,GO:0006259,GO:0006281,GO:0006464,GO:0006471,GO:0006486,GO:0006725,GO:0006807,GO:0006950,GO:0006974,GO:0006979,GO:0008150,GO:0008152,GO:0009058,GO:0009059,GO:0009100,GO:0009101,GO:0009628,GO:0009719,GO:0009725,GO:0009737,GO:0009987,GO:0010033,GO:0016740,GO:0016757,GO:0016763,GO:0019538,GO:0033554,GO:…	K10798	0TM86@lilNOG,0XP18@NOG,1BKVR@strNOG,1DV1M@virNOG,KOG1037@euNOG	L	Involved in the base excision repair (BER) pathway, by catalyzing the poly(ADP-ribosyl)ation of a limited number of acceptor proteins involved in chromatin architecture and in DNA metabolism. This modification follows DNA damages and appears as an obligatory step in a detection signaling pathway leading to the reparation of DNA strand breaks (By similarity)
1627D_49898_c0_g1_i2_1	3847.GLYMA10G03030.3	5.3e-48	198	-	-	-	0IHZC@euNOG,120F4@NOG,1BKN5@strNOG,1DYHR@virNOG	-	-
1627D_51502_c2_g1_i1_1	4641.GSMUA_Achr8P30030_001	0	1244.2	-	GO:0003674,GO:0003824,GO:0003995,GO:0007275,GO:0008150,GO:0008152,GO:0008544,GO:0009653,GO:0009888,GO:0009913,GO:0009987,GO:0010015,GO:0010053,GO:0010054,GO:0016049,GO:0016491,GO:0016627,GO:0021700,GO:0022622,GO:0030154,GO:0030855,GO:0032501,GO:0032502,GO:0040007,GO:0043588,GO:0044699,GO:0044707,GO:0044710,GO:0044763,GO:0044767,GO:0048364,GO:0048468,GO:0048469,GO:0048513,GO:0048588,GO:0048589,GO:…	K00249	0TMUU@lilNOG,0XNTS@NOG,1BG8J@strNOG,1DT4K@virNOG,KOG1469@euNOG	I	Acyl-CoA dehydrogenase, C-terminal domain
1627D_51504_c1_g1_i1_1	4533.OB01G24770.1	3.8e-15	87	-	-	-	COG1132@NOG,KOG0054@euNOG	Q	ATP-binding cassette, sub-family C (CFTR MRP), member
1627D_51504_c2_g3_i1_1	4641.GSMUA_Achr11P20880_001	4.7e-13	79.7	-	GO:0005575,GO:0005622,GO:0005623,GO:0005737,GO:0005783,GO:0005886,GO:0006629,GO:0006638,GO:0006639,GO:0006641,GO:0006651,GO:0008150,GO:0008152,GO:0008610,GO:0009058,GO:0009987,GO:0016020,GO:0019432,GO:0043226,GO:0043227,GO:0043229,GO:0043231,GO:0044237,GO:0044238,GO:0044249,GO:0044255,GO:0044424,GO:0044444,GO:0044464,GO:0044710,GO:0045017,GO:0046339,GO:0046460,GO:0046463,GO:0046486,GO:0071704,GO:…	K13506	0TXD1@lilNOG,1BIDW@strNOG,1DWAN@virNOG,COG0204@NOG,KOG2898@euNOG	I	acyltransferase
1627D_51504_c5_g1_i1_1	4641.GSMUA_Achr11P20880_001	3.9e-24	116.3	-	GO:0005575,GO:0005622,GO:0005623,GO:0005737,GO:0005783,GO:0005886,GO:0006629,GO:0006638,GO:0006639,GO:0006641,GO:0006651,GO:0008150,GO:0008152,GO:0008610,GO:0009058,GO:0009987,GO:0016020,GO:0019432,GO:0043226,GO:0043227,GO:0043229,GO:0043231,GO:0044237,GO:0044238,GO:0044249,GO:0044255,GO:0044424,GO:0044444,GO:0044464,GO:0044710,GO:0045017,GO:0046339,GO:0046460,GO:0046463,GO:0046486,GO:0071704,GO:…	K13506	0TXD1@lilNOG,1BIDW@strNOG,1DWAN@virNOG,COG0204@NOG,KOG2898@euNOG	I	acyltransferase
1627D_51505_c0_g1_i1_1	3847.GLYMA08G04390.1	5.5e-22	110.9	-	GO:0003674,GO:0005198,GO:0005199,GO:0005575,GO:0005618,GO:0005623,GO:0005911,GO:0009505,GO:0009506,GO:0030054,GO:0030312,GO:0044464,GO:0055044,GO:0071944	-	0IMQZ@euNOG,0Y973@NOG,1BH79@strNOG,1DV3F@virNOG	S	leucine-rich repeat extensin-like protein
1627D_51515_c8_g1_i1_1	29760.VIT_07s0005g06030.t01	9.6e-07	60.5	-	-	-	0IRP2@euNOG,0ZXEB@NOG	S	Integrase core domain
1627D_51516_c3_g1_i1_1	3847.GLYMA08G47740.1	3.7e-103	381.7	OSI_09354	GO:0003674,GO:0005488,GO:0005515,GO:0005543,GO:0005575,GO:0005622,GO:0005623,GO:0005737,GO:0005773,GO:0005774,GO:0005794,GO:0005886,GO:0008289,GO:0016020,GO:0016023,GO:0030135,GO:0030136,GO:0030276,GO:0031090,GO:0031410,GO:0031982,GO:0031988,GO:0043167,GO:0043168,GO:0043226,GO:0043227,GO:0043229,GO:0043231,GO:0044422,GO:0044424,GO:0044437,GO:0044444,GO:0044446,GO:0044464,GO:0071944	K12471	0XSM0@NOG,1BPF8@strNOG,1DZTV@virNOG,KOG2056@euNOG	F	Clathrin interactor EPSIN
1627D_51519_c1_g2_i2_1	4641.GSMUA_Achr9P21490_001	9.4e-156	555.4	-	GO:0005575,GO:0005622,GO:0005623,GO:0005737,GO:0009507,GO:0009536,GO:0043226,GO:0043227,GO:0043229,GO:0043231,GO:0044424,GO:0044444,GO:0044464	-	0IIMV@euNOG,0TQB6@lilNOG,0XRUP@NOG,1BIU0@strNOG,1DX05@virNOG	-	-
1627D_51519_c1_g2_i7_1	4533.OB01G36480.1	2.8e-24	116.7	-	GO:0005575,GO:0005622,GO:0005623,GO:0005737,GO:0009507,GO:0009536,GO:0043226,GO:0043227,GO:0043229,GO:0043231,GO:0044424,GO:0044444,GO:0044464	-	0IIMV@euNOG,0TQB6@lilNOG,0XRUP@NOG,15G3Z@poaNOG,1BIU0@strNOG,1DX05@virNOG	-	-
1627D_51520_c4_g1_i1_1	4513.MLOC_24226.1	4.7e-19	101.3	-	-	-	0IPTQ@euNOG,0ZQVR@NOG	S	Reverse transcriptase (RNA-dependent DNA polymerase)
1627D_51532_c1_g1_i1_1	3694.POPTR_0011s11190.1	0	1757.7	PPC1	GO:0003674,GO:0003824,GO:0004611,GO:0005575,GO:0005576,GO:0005622,GO:0005623,GO:0005737,GO:0005829,GO:0006461,GO:0006950,GO:0007154,GO:0008150,GO:0008152,GO:0008964,GO:0009267,GO:0009605,GO:0009987,GO:0009991,GO:0016036,GO:0016043,GO:0016829,GO:0016830,GO:0016831,GO:0022607,GO:0031667,GO:0031668,GO:0031669,GO:0033554,GO:0042594,GO:0043933,GO:0044085,GO:0044424,GO:0044444,GO:0044464,GO:0044699,GO:…	K01595	0IEAR@euNOG,1BDBX@strNOG,1DR9B@virNOG,COG2352@NOG	C	phosphoenolpyruvate carboxylase
1627D_51533_c7_g1_i5_1	29760.VIT_14s0068g01990.t01	1.3e-11	75.9	-	-	-	0IWRT@euNOG,12D44@NOG,1BJ4I@strNOG,1DX1R@virNOG	-	-
1627D_51537_c3_g2_i1_1	34740.HMEL006063-PA	8.4e-17	91.3	-	-	-	03AVP@artNOG,0AAH4@biNOG,0J2ZJ@euNOG,0SXHV@inNOG,0VMFE@meNOG,124HX@NOG,13WH0@opiNOG	S	NAD-specific glutamate dehydrogenase
1627D_51537_c3_g2_i2_1	65071.PYU1_T001539	1.7e-50	205.7	-	-	-	0J2ZJ@euNOG,124HX@NOG	-	-
1627D_51551_c4_g1_i1_1	39947.LOC_Os03g06540.1	3.6e-80	304.3	-	-	-	0U3FM@lilNOG,16062@poaNOG,1BQR6@strNOG,1DU8Z@virNOG,COG2801@NOG,KOG0017@euNOG	L	Retrotransposon protein
1627D_51551_c6_g1_i1_1	59689.fgenesh2_kg.1__4117__AT1G50360.1	7.3e-36	154.8	-	-	K10357	0BSJE@braNOG,1BJ4M@strNOG,1DX1X@virNOG,COG5022@NOG,KOG0160@euNOG	Z	Myosin head (motor domain)
1627D_51551_c12_g1_i1_1	4641.GSMUA_Achr2P10680_001	1.1e-12	78.2	-	-	K10357	0TJ9R@lilNOG,1BJ4M@strNOG,1DX1X@virNOG,COG5022@NOG,KOG0160@euNOG	Z	myosin-2 heavy chain, non muscle
1627D_51522_c11_g2_i9_1	39946.BGIOSGA039499-PA	2.8e-22	109.8	-	-	-	0IPY1@euNOG,10CNM@NOG	S	Reverse transcriptase (RNA-dependent DNA polymerase)
1627D_51570_c0_g1_i2_1	4641.GSMUA_Achr4P27000_001	4.5e-89	333.6	-	-	-	0TR64@lilNOG,0XRR2@NOG,1BHK5@strNOG,1DVG8@virNOG,KOG4270@euNOG	T	RhoGAP domain
1627D_51564_c1_g1_i1_1	3694.POPTR_0003s09370.1	5e-62	244.2	-	GO:0001071,GO:0003674,GO:0003700,GO:0005575,GO:0005622,GO:0005623,GO:0005634,GO:0005737,GO:0006355,GO:0006950,GO:0008150,GO:0009266,GO:0009408,GO:0009628,GO:0009889,GO:0010468,GO:0010556,GO:0019219,GO:0019222,GO:0031323,GO:0031326,GO:0043226,GO:0043227,GO:0043229,GO:0043231,GO:0044424,GO:0044464,GO:0050789,GO:0050794,GO:0050896,GO:0051171,GO:0051252,GO:0060255,GO:0065007,GO:0080090,GO:2000112,GO:…	K09419	1BIAZ@strNOG,1DW7Y@virNOG,COG5169@NOG,KOG0627@euNOG	K	heat stress transcription factor
1627D_51564_c1_g1_i3_1	29760.VIT_03s0091g00590.t01	1.5e-24	119.4	-	-	-	0IKJ9@euNOG,0YAE8@NOG,1BH4J@strNOG,1DV0R@virNOG	-	-
1627D_51564_c1_g1_i4_1	3694.POPTR_0003s09370.1	4.6e-62	245	-	GO:0001071,GO:0003674,GO:0003700,GO:0005575,GO:0005622,GO:0005623,GO:0005634,GO:0005737,GO:0006355,GO:0006950,GO:0008150,GO:0009266,GO:0009408,GO:0009628,GO:0009889,GO:0010468,GO:0010556,GO:0019219,GO:0019222,GO:0031323,GO:0031326,GO:0043226,GO:0043227,GO:0043229,GO:0043231,GO:0044424,GO:0044464,GO:0050789,GO:0050794,GO:0050896,GO:0051171,GO:0051252,GO:0060255,GO:0065007,GO:0080090,GO:2000112,GO:…	K09419	1BIAZ@strNOG,1DW7Y@virNOG,COG5169@NOG,KOG0627@euNOG	K	heat stress transcription factor
1627D_51579_c6_g1_i2_1	4641.GSMUA_Achr7P17790_001	3.8e-137	493.8	-	GO:0003674,GO:0003824,GO:0004601,GO:0005575,GO:0005622,GO:0005623,GO:0005737,GO:0005739,GO:0005773,GO:0005774,GO:0005777,GO:0005778,GO:0005911,GO:0006950,GO:0006979,GO:0008150,GO:0008152,GO:0009506,GO:0009507,GO:0009526,GO:0009536,GO:0009941,GO:0016020,GO:0016209,GO:0016491,GO:0016684,GO:0016688,GO:0030054,GO:0031090,GO:0031903,GO:0031967,GO:0031975,GO:0042579,GO:0043226,GO:0043227,GO:0043229,GO:…	K00428,K00434	0IF5T@euNOG,0TNIQ@lilNOG,1BKBY@strNOG,1DY8I@virNOG,COG0376@NOG	P	peroxidase
1627D_51579_c12_g1_i2_1	4558.Sb01g013810.1	1.8e-179	634.4	RECA	GO:0005575,GO:0005622,GO:0005623,GO:0005737,GO:0006950,GO:0006974,GO:0008150,GO:0009507,GO:0009532,GO:0009536,GO:0009570,GO:0009987,GO:0033554,GO:0043226,GO:0043227,GO:0043229,GO:0043231,GO:0044422,GO:0044424,GO:0044434,GO:0044435,GO:0044444,GO:0044446,GO:0044464,GO:0044699,GO:0044763,GO:0050896,GO:0051716	K03553	0TQRD@lilNOG,15MGT@poaNOG,1BFRR@strNOG,1DTPM@virNOG,COG0468@NOG,KOG1433@euNOG	L	recA bacterial DNA recombination protein
1627D_51579_c12_g1_i4_1	221359.RS9916_39946	2.1e-69	268.9	RECA	GO:0003674,GO:0003676,GO:0003677,GO:0003697,GO:0005488,GO:0005575,GO:0005622,GO:0005623,GO:0005737,GO:0006139,GO:0006259,GO:0006281,GO:0006310,GO:0006725,GO:0006807,GO:0006928,GO:0006950,GO:0006974,GO:0007154,GO:0008150,GO:0008152,GO:0009432,GO:0009605,GO:0009987,GO:0009991,GO:0031668,GO:0033554,GO:0034641,GO:0040011,GO:0043170,GO:0043566,GO:0044237,GO:0044238,GO:0044260,GO:0044424,GO:0044464,GO:…	K03553	05C68@bactNOG,0FK06@cyaNOG,COG0468@NOG	L	Can catalyze the hydrolysis of ATP in the presence of single-stranded DNA, the ATP-dependent uptake of single-stranded DNA by duplex DNA, and the ATP-dependent hybridization of homologous single-stranded DNAs. It interacts with LexA causing its activation and leading to its autocatalytic cleavage (By similarity)
1627D_51581_c0_g1_i2_1	29760.VIT_08s0007g07130.t01	1.2e-168	600.5	-	GO:0005575,GO:0005622,GO:0005623,GO:0005634,GO:0005730,GO:0005886,GO:0006139,GO:0006364,GO:0006396,GO:0006725,GO:0006807,GO:0007275,GO:0008150,GO:0008152,GO:0009553,GO:0009987,GO:0010467,GO:0016020,GO:0016070,GO:0016072,GO:0022613,GO:0031974,GO:0031981,GO:0032501,GO:0032502,GO:0034470,GO:0034641,GO:0034660,GO:0042254,GO:0043170,GO:0043226,GO:0043227,GO:0043228,GO:0043229,GO:0043231,GO:0043232,GO:…	K14792	1BD9E@strNOG,1DR6U@virNOG,COG0539@NOG,KOG1070@euNOG	A	protein RRP5 homolog
1627D_51581_c0_g1_i3_1	29760.VIT_08s0007g07130.t01	5.1e-169	600.5	-	GO:0005575,GO:0005622,GO:0005623,GO:0005634,GO:0005730,GO:0005886,GO:0006139,GO:0006364,GO:0006396,GO:0006725,GO:0006807,GO:0007275,GO:0008150,GO:0008152,GO:0009553,GO:0009987,GO:0010467,GO:0016020,GO:0016070,GO:0016072,GO:0022613,GO:0031974,GO:0031981,GO:0032501,GO:0032502,GO:0034470,GO:0034641,GO:0034660,GO:0042254,GO:0043170,GO:0043226,GO:0043227,GO:0043228,GO:0043229,GO:0043231,GO:0043232,GO:…	K14792	1BD9E@strNOG,1DR6U@virNOG,COG0539@NOG,KOG1070@euNOG	A	protein RRP5 homolog
1627D_51583_c0_g1_i1_1	59689.fgenesh2_kg.4__1339__AT2G33380.1	6.6e-07	60.1	-	GO:0003674,GO:0003824,GO:0005488,GO:0005509,GO:0005575,GO:0005622,GO:0005623,GO:0005737,GO:0005773,GO:0005811,GO:0006082,GO:0006629,GO:0006631,GO:0006950,GO:0006970,GO:0008150,GO:0008152,GO:0009266,GO:0009269,GO:0009409,GO:0009414,GO:0009415,GO:0009507,GO:0009526,GO:0009536,GO:0009607,GO:0009620,GO:0009628,GO:0009651,GO:0009719,GO:0009725,GO:0009737,GO:0009751,GO:0009941,GO:0009987,GO:0010033,GO:…	K17991	0BTHE@braNOG,0IVG5@euNOG,11R51@NOG,1BD1Z@strNOG,1DQZE@virNOG	P	responsive to dessication 20
1627D_51584_c0_g1_i1_1	15368.BRADI3G61082.1	6.1e-10	70.9	-	-	-	0IPY0@euNOG,0YUPY@NOG	S	Reverse transcriptase (RNA-dependent DNA polymerase)
1627D_51585_c17_g1_i1_1	39947.LOC_Os06g39540.1	1.9e-48	198	-	-	-	0ZK3M@NOG,1C66A@strNOG,1EK4F@virNOG,KOG0017@euNOG	S	Reverse transcriptase (RNA-dependent DNA polymerase)
1627D_51585_c18_g1_i1_1	39947.LOC_Os08g17420.1	1.1e-34	151.4	-	-	-	0U61I@lilNOG,11SP8@NOG,1C66R@strNOG,1EK4W@virNOG,KOG0017@euNOG	S	Retrotransposon protein
1627D_51507_c2_g2_i4_1	29760.VIT_03s0038g00220.t01	1.3e-101	375.6	-	GO:0003674,GO:0003824,GO:0003993,GO:0005488,GO:0005575,GO:0005576,GO:0005615,GO:0005618,GO:0005622,GO:0005623,GO:0005737,GO:0005829,GO:0005911,GO:0006793,GO:0006796,GO:0006950,GO:0007154,GO:0008150,GO:0008152,GO:0009267,GO:0009505,GO:0009506,GO:0009605,GO:0009987,GO:0009991,GO:0016036,GO:0016311,GO:0016787,GO:0016788,GO:0016791,GO:0030054,GO:0030145,GO:0030312,GO:0031667,GO:0031668,GO:0031669,GO:…	-	1BKKU@strNOG,1DYGM@virNOG,COG1409@NOG,KOG1378@euNOG	G	Purple acid phosphatase
1627D_51509_c4_g2_i1_1	29760.VIT_19s0090g00630.t01	3.9e-14	84.3	-	GO:0003674,GO:0003824,GO:0005575,GO:0005622,GO:0005623,GO:0005737,GO:0005739,GO:0006040,GO:0006793,GO:0006796,GO:0008150,GO:0008152,GO:0009029,GO:0009987,GO:0016301,GO:0016310,GO:0016740,GO:0016772,GO:0016773,GO:0019637,GO:0043226,GO:0043227,GO:0043229,GO:0043231,GO:0044237,GO:0044424,GO:0044444,GO:0044464,GO:0071704,GO:1901135,GO:2001289	K00912	0IPR0@euNOG,1BN0S@strNOG,1E0RK@virNOG,COG1663@NOG	M	tetraacyldisaccharide
1627D_51509_c9_g1_i1_1	4641.GSMUA_Achr6P16940_001	2.8e-25	120.9	-	-	-	0IY3I@euNOG,0TNMJ@lilNOG,0YPC1@NOG,1BFVZ@strNOG,1DTTK@virNOG	-	-
1627D_51509_c9_g1_i2_1	29760.VIT_03s0091g00830.t01	4.2e-07	60.1	-	-	-	0IY3I@euNOG,0YPC1@NOG,1BFVZ@strNOG,1DTTK@virNOG	-	-
1627D_51509_c9_g1_i3_1	3694.POPTR_0009s09170.1	6.8e-35	153.3	-	-	-	0IY3I@euNOG,0YPC1@NOG,1BFVZ@strNOG,1DTTK@virNOG	-	-
1627D_51511_c11_g3_i1_1	59689.scaffold_403737.1	1e-42	180.6	-	GO:0000041,GO:0005575,GO:0005622,GO:0005623,GO:0005737,GO:0005773,GO:0005774,GO:0006810,GO:0006811,GO:0006812,GO:0006826,GO:0006829,GO:0008150,GO:0015693,GO:0016020,GO:0030001,GO:0031090,GO:0043226,GO:0043227,GO:0043229,GO:0043231,GO:0044422,GO:0044424,GO:0044437,GO:0044444,GO:0044446,GO:0044464,GO:0044699,GO:0044765,GO:0051179,GO:0051234,GO:0070838,GO:0072511	K03452,K05849	0BTKK@braNOG,0XPJP@NOG,1BMQM@strNOG,1DZIT@virNOG,KOG1306@euNOG	P	Sodium/calcium exchanger protein
1627D_51513_c0_g1_i3_1	4641.GSMUA_Achr3P16470_001	1.5e-55	223	-	GO:0005575,GO:0005622,GO:0005623,GO:0005634,GO:0043226,GO:0043227,GO:0043229,GO:0043231,GO:0044424,GO:0044464	-	0TS37@lilNOG,0Y9QP@NOG,1BKTZ@strNOG,1DYPG@virNOG,KOG2829@euNOG	K	DP
1627D_51513_c0_g1_i4_1	4641.GSMUA_Achr3P16470_001	2.3e-63	248.4	-	GO:0005575,GO:0005622,GO:0005623,GO:0005634,GO:0043226,GO:0043227,GO:0043229,GO:0043231,GO:0044424,GO:0044464	-	0TS37@lilNOG,0Y9QP@NOG,1BKTZ@strNOG,1DYPG@virNOG,KOG2829@euNOG	K	DP
1627D_51514_c0_g1_i1_1	4641.GSMUA_Achr8P10940_001	1.3e-243	848.2	-	-	-	0IHAT@euNOG,0TTQU@lilNOG,0YACB@NOG,1BEEG@strNOG,1DXDD@virNOG	S	Protein of unknown function (DUF632)
1627D_51523_c2_g1_i1_1	4113.PGSC0003DMT400026167	1.9e-39	169.9	-	GO:0005575,GO:0005622,GO:0005623,GO:0005737,GO:0009507,GO:0009536,GO:0043226,GO:0043227,GO:0043229,GO:0043231,GO:0044424,GO:0044444,GO:0044464	-	0INI3@euNOG,0YFKF@NOG,1BGKQ@strNOG,1DZMU@virNOG	S	stress regulated protein
1627D_51525_c7_g1_i1_1	3702.AT4G37060.2	1.3e-09	69.3	-	GO:0001666,GO:0002252,GO:0002376,GO:0003674,GO:0003824,GO:0004620,GO:0005575,GO:0005622,GO:0005623,GO:0005737,GO:0005773,GO:0006082,GO:0006629,GO:0006631,GO:0006633,GO:0006950,GO:0006952,GO:0006955,GO:0007275,GO:0008150,GO:0008152,GO:0008219,GO:0008610,GO:0009058,GO:0009607,GO:0009615,GO:0009626,GO:0009628,GO:0009653,GO:0009719,GO:0009725,GO:0009737,GO:0009791,GO:0009886,GO:0009887,GO:0009987,GO:…	-	COG3621@NOG,KOG0513@euNOG	I	Patatin group
1627D_51528_c8_g1_i2_1	284593.XP_446542.1	2e-10	74.7	-	GO:0000003,GO:0000746,GO:0000747,GO:0000749,GO:0000752,GO:0000771,GO:0003674,GO:0005488,GO:0005515,GO:0005575,GO:0005618,GO:0005623,GO:0007155,GO:0007157,GO:0008150,GO:0009277,GO:0009987,GO:0010033,GO:0016337,GO:0019236,GO:0019953,GO:0022610,GO:0030312,GO:0042221,GO:0044464,GO:0044699,GO:0044763,GO:0044764,GO:0048610,GO:0050839,GO:0050896,GO:0051704,GO:0051716,GO:0070887,GO:0071310,GO:0071444,GO:…	K19898	03QZX@ascNOG,0IVYG@euNOG,0PMZ8@fuNOG,11JTU@NOG,13QUQ@opiNOG,19AWM@saccNOG,19EBQ@sacNOG	S	Cell-wall agglutinin N-terminal ligand-sugar binding
1627D_51529_c6_g1_i1_1	4558.Sb02g009800.1	8.7e-11	72.4	-	-	K14290	0U1WS@lilNOG,15Z6Q@poaNOG,1BWXJ@strNOG,1E98H@virNOG,COG5101@NOG,KOG2020@euNOG	U, Y	CRM1_C
1627D_51529_c9_g2_i1_1	3847.GLYMA11G09780.1	0	1859.3	XPO1	GO:0000003,GO:0000902,GO:0000904,GO:0003006,GO:0003674,GO:0004872,GO:0005575,GO:0005622,GO:0005623,GO:0005634,GO:0005737,GO:0005829,GO:0006611,GO:0006810,GO:0006886,GO:0006913,GO:0007275,GO:0008104,GO:0008150,GO:0009553,GO:0009555,GO:0009653,GO:0009826,GO:0009846,GO:0009856,GO:0009860,GO:0009932,GO:0009987,GO:0015031,GO:0016043,GO:0016049,GO:0016482,GO:0022414,GO:0030154,GO:0032501,GO:0032502,GO:…	K14290	1BES6@strNOG,1DSPR@virNOG,COG5101@NOG,KOG2020@euNOG	U, Y	exportin-1
1627D_51529_c9_g6_i1_1	15368.BRADI1G14677.1	2.5e-11	74.7	OSI_12601	GO:0000003,GO:0003002,GO:0003006,GO:0006355,GO:0007275,GO:0007389,GO:0008150,GO:0009653,GO:0009791,GO:0009887,GO:0009889,GO:0009908,GO:0009954,GO:0009965,GO:0010016,GO:0010468,GO:0010556,GO:0019219,GO:0019222,GO:0022414,GO:0031323,GO:0031326,GO:0032501,GO:0032502,GO:0044699,GO:0044707,GO:0044767,GO:0048366,GO:0048367,GO:0048437,GO:0048438,GO:0048441,GO:0048465,GO:0048513,GO:0048569,GO:0048608,GO:…	-	0IK7D@euNOG,0TJ58@lilNOG,0YGE6@NOG,15FZK@poaNOG,1BMA6@strNOG,1DZ4U@virNOG	S	Protein of unknown function DUF260
1627D_51530_c1_g1_i3_1	4641.GSMUA_Achr5P02800_001	6.9e-12	77	-	-	K10756	0TRR7@lilNOG,1BJJ0@strNOG,1DR19@virNOG,COG0470@NOG,KOG2035@euNOG	L	Replication factor C subunit
1627D_51530_c1_g1_i6_1	4641.GSMUA_Achr5P02800_001	4.4e-12	77	-	-	K10756	0TRR7@lilNOG,1BJJ0@strNOG,1DR19@virNOG,COG0470@NOG,KOG2035@euNOG	L	Replication factor C subunit
1627D_51539_c9_g1_i1_1	3847.GLYMA06G37470.1	2.1e-09	69.7	XRCC5	GO:0000003,GO:0000084,GO:0000228,GO:0000278,GO:0000723,GO:0000724,GO:0000725,GO:0000726,GO:0000781,GO:0000782,GO:0000783,GO:0000784,GO:0000785,GO:0000790,GO:0000792,GO:0000975,GO:0001067,GO:0002376,GO:0002520,GO:0003006,GO:0003674,GO:0003676,GO:0003677,GO:0003678,GO:0003684,GO:0003690,GO:0003723,GO:0003824,GO:0004003,GO:0004386,GO:0005488,GO:0005575,GO:0005622,GO:0005623,GO:0005634,GO:0005654,GO:…	K10885	0YKH9@NOG,KOG2326@euNOG	L	X-ray repair complementing defective repair in Chinese hamster cells 5
1627D_51539_c10_g1_i3_1	7955.ENSDARP00000106918	5.8e-07	61.2	-	-	-	0ABWB@biNOG,0DWSY@chorNOG,0J62G@euNOG,0N9YB@fiNOG,0VNYS@meNOG,0XV96@NOG,14EC2@opiNOG,1D617@veNOG	-	-
1627D_51539_c15_g1_i2_1	39947.LOC_Os10g18440.1	3.8e-137	495.4	-	-	-	COG2801@NOG,KOG0017@euNOG	C	Retrotransposon protein
1627D_51539_c25_g1_i1_1	4577.GRMZM2G099712_P01	7.6e-11	71.6	-	-	-	COG2801@NOG,KOG0017@euNOG	C	Retrotransposon protein
1627D_51545_c2_g2_i11_1	4641.GSMUA_Achr10P00430_001	3.4e-20	106.7	-	-	-	0II5G@euNOG,0TPI6@lilNOG,11SPB@NOG,1BDGA@strNOG,1E25Z@virNOG	S	Pfam:hATC
1627D_51546_c6_g2_i1_1	39947.LOC_Os01g67180.1	4e-88	330.5	-	GO:0003674,GO:0003824,GO:0004518,GO:0004519,GO:0004521,GO:0004540,GO:0005575,GO:0005622,GO:0005623,GO:0005737,GO:0005773,GO:0005783,GO:0006139,GO:0006401,GO:0006725,GO:0006807,GO:0008150,GO:0008152,GO:0009056,GO:0009057,GO:0009892,GO:0009894,GO:0009895,GO:0009987,GO:0010168,GO:0010506,GO:0010507,GO:0016070,GO:0016072,GO:0016075,GO:0016787,GO:0016788,GO:0019222,GO:0019439,GO:0031323,GO:0031324,GO:…	K01166	0TURR@lilNOG,11M7G@NOG,15RNH@poaNOG,1BP0J@strNOG,1E06A@virNOG,KOG1642@euNOG	A	Ribonuclease T2 family
1627D_51555_c2_g2_i3_1	29760.VIT_18s0041g00350.t01	5.5e-93	349.4	-	-	K01061	0IU0G@euNOG,11NHH@NOG,1C7NU@strNOG,1EMKQ@virNOG	Q	Carboxymethylenebutenolidase homolog
1627D_51573_c4_g1_i1_1	4641.GSMUA_Achr10P03880_001	3.7e-151	540.4	-	GO:0003674,GO:0003824,GO:0004672,GO:0004712,GO:0006464,GO:0006468,GO:0006793,GO:0006796,GO:0008150,GO:0008152,GO:0009987,GO:0016301,GO:0016310,GO:0016740,GO:0016772,GO:0016773,GO:0019538,GO:0036211,GO:0043170,GO:0043412,GO:0044237,GO:0044238,GO:0044260,GO:0044267,GO:0071704	-	0TTTF@lilNOG,1BD7P@strNOG,1DR57@virNOG,COG0515@NOG,KOG0192@euNOG	T	Protein kinase domain containing protein, expressed
1627D_51578_c4_g3_i1_1	4641.GSMUA_Achr8P21900_001	7.5e-56	224.2	PSBP5	-	-	0IJ61@euNOG,0TMCK@lilNOG,11T2I@NOG,1BE7X@strNOG,1DS5Q@virNOG	S	PsbP
1627D_51588_c1_g1_i4_1	4641.GSMUA_Achr6P06760_001	2.3e-103	382.1	OSI_38012	-	K01376	0TQRE@lilNOG,0XTJE@NOG,1BHVT@strNOG,1DVS8@virNOG,KOG2433@euNOG	O	Peptidase family C78
1627D_51589_c4_g1_i1_1	3694.POPTR_0001s06560.1	3.7e-138	496.9	-	GO:0005575,GO:0005618,GO:0005623,GO:0009505,GO:0030312,GO:0044464,GO:0071944	-	0XNV7@NOG,1BEH1@strNOG,1DSEW@virNOG,KOG1339@euNOG	O	aspartic proteinase
1627D_51591_c8_g1_i1_1	3711.Bra036026.1-P	2e-11	73.9	-	-	-	0C6EK@braNOG,0Y65V@NOG,1C274@strNOG,1EF7I@virNOG,KOG1075@euNOG	L	RNA-directed DNA polymerase (Reverse
1627D_51592_c2_g1_i2_1	4641.GSMUA_Achr5P05110_001	7.2e-289	998.4	-	-	K12818	0TQZ9@lilNOG,1BFZH@strNOG,1DTX4@virNOG,COG1643@NOG,KOG0922@euNOG	A	RNA helicase
1627D_51593_c1_g1_i1_1	4641.GSMUA_Achr7P01590_001	8e-134	483	-	GO:0005575,GO:0005622,GO:0005623,GO:0005634,GO:0008150,GO:0009909,GO:0009911,GO:0043226,GO:0043227,GO:0043229,GO:0043231,GO:0044424,GO:0044464,GO:0048518,GO:0048580,GO:0048582,GO:0048831,GO:0050789,GO:0050793,GO:0051094,GO:0051239,GO:0051240,GO:0065007,GO:2000026,GO:2000241,GO:2000243	K13162	0TPPZ@lilNOG,0XNN8@NOG,1BCZM@strNOG,1DQX8@virNOG,KOG2190@euNOG	A	KH domain
1627D_51595_c0_g1_i1_1	4081.Solyc02g092330.2.1	1.7e-92	344.7	-	GO:0000166,GO:0001882,GO:0001883,GO:0002252,GO:0002376,GO:0003674,GO:0005488,GO:0005525,GO:0005575,GO:0005622,GO:0005623,GO:0005634,GO:0005737,GO:0005773,GO:0005774,GO:0005794,GO:0005829,GO:0005886,GO:0005911,GO:0006950,GO:0006952,GO:0008150,GO:0009506,GO:0009607,GO:0009615,GO:0016020,GO:0017076,GO:0019001,GO:0030054,GO:0031090,GO:0032549,GO:0032550,GO:0032553,GO:0032555,GO:0032561,GO:0035639,GO:…	K07955	0XNUK@NOG,1BC34@strNOG,1DQ1P@virNOG,KOG0075@euNOG	U	ADP-RIBOSYLATION FACTOR-like protein
1627D_51597_c2_g1_i3_1	29760.VIT_12s0034g01410.t01	2.5e-56	225.7	-	GO:0005575,GO:0005622,GO:0005623,GO:0005737,GO:0009507,GO:0009526,GO:0009536,GO:0009941,GO:0016020,GO:0031090,GO:0031967,GO:0031969,GO:0031975,GO:0042170,GO:0043226,GO:0043227,GO:0043229,GO:0043231,GO:0044422,GO:0044424,GO:0044434,GO:0044435,GO:0044444,GO:0044446,GO:0044464	-	1BF8B@strNOG,1DT6Q@virNOG,COG0705@NOG,KOG2289@euNOG	T	Rhomboid family
1627D_51597_c2_g1_i4_1	4641.GSMUA_Achr10P25280_001	2.3e-59	236.1	-	GO:0005575,GO:0005622,GO:0005623,GO:0005737,GO:0009507,GO:0009526,GO:0009536,GO:0009941,GO:0016020,GO:0031090,GO:0031967,GO:0031969,GO:0031975,GO:0042170,GO:0043226,GO:0043227,GO:0043229,GO:0043231,GO:0044422,GO:0044424,GO:0044434,GO:0044435,GO:0044444,GO:0044446,GO:0044464	-	0TX9W@lilNOG,1BF8B@strNOG,1DT6Q@virNOG,COG0705@NOG,KOG2289@euNOG	T	Rhomboid family
1627D_51597_c2_g1_i8_1	3694.POPTR_0003s01380.1	9.5e-23	113.6	-	GO:0005575,GO:0005622,GO:0005623,GO:0005737,GO:0009507,GO:0009526,GO:0009536,GO:0009941,GO:0016020,GO:0031090,GO:0031967,GO:0031969,GO:0031975,GO:0042170,GO:0043226,GO:0043227,GO:0043229,GO:0043231,GO:0044422,GO:0044424,GO:0044434,GO:0044435,GO:0044444,GO:0044446,GO:0044464	-	1BF8B@strNOG,1DT6Q@virNOG,COG0705@NOG,KOG2289@euNOG	T	Rhomboid family
1627D_51597_c2_g1_i11_1	29760.VIT_12s0034g01410.t01	2.4e-66	258.1	-	GO:0005575,GO:0005622,GO:0005623,GO:0005737,GO:0009507,GO:0009526,GO:0009536,GO:0009941,GO:0016020,GO:0031090,GO:0031967,GO:0031969,GO:0031975,GO:0042170,GO:0043226,GO:0043227,GO:0043229,GO:0043231,GO:0044422,GO:0044424,GO:0044434,GO:0044435,GO:0044444,GO:0044446,GO:0044464	-	1BF8B@strNOG,1DT6Q@virNOG,COG0705@NOG,KOG2289@euNOG	T	Rhomboid family
1627D_51598_c0_g2_i1_1	3847.GLYMA17G26230.3	8e-31	139	-	GO:0003674,GO:0003824,GO:0005575,GO:0005622,GO:0005623,GO:0005737,GO:0006082,GO:0006520,GO:0006575,GO:0006725,GO:0006732,GO:0006760,GO:0006807,GO:0008150,GO:0008152,GO:0008153,GO:0008652,GO:0008696,GO:0009058,GO:0009072,GO:0009073,GO:0009108,GO:0009396,GO:0009507,GO:0009532,GO:0009536,GO:0009570,GO:0009987,GO:0016053,GO:0016829,GO:0016830,GO:0016833,GO:0018130,GO:0019438,GO:0019752,GO:0032787,GO:…	K18482	1BCWR@strNOG,1DQUG@virNOG,COG0115@NOG,KOG0975@euNOG	E	Branched-chain-amino-acid aminotransferase-like protein 3
1627D_51599_c0_g1_i1_1	4641.GSMUA_Achr9P07360_001	8.2e-08	61.2	-	-	K11266	0TR4X@lilNOG,0XSAK@NOG,1BHCR@strNOG,1DV8W@virNOG,KOG2300@euNOG	S	Inherit from KOG: MAU2 chromatid cohesion factor homolog (C. elegans)
1627D_53302_c0_g5_i1_1	44689.DDB0304567	9.8e-07	60.8	NFYC	GO:0000003,GO:0000429,GO:0000436,GO:0000785,GO:0000902,GO:0000904,GO:0000981,GO:0000982,GO:0000988,GO:0000989,GO:0001071,GO:0001077,GO:0001228,GO:0001654,GO:0002119,GO:0002164,GO:0003002,GO:0003006,GO:0003674,GO:0003676,GO:0003677,GO:0003700,GO:0003712,GO:0003713,GO:0005488,GO:0005575,GO:0005622,GO:0005623,GO:0005634,GO:0005654,GO:0005667,GO:0005694,GO:0005737,GO:0005829,GO:0006109,GO:0006139,GO:…	K08066	COG5208@NOG,KOG1657@euNOG	K	Nuclear transcription factor Y
1627D_53302_c0_g5_i2_1	44689.DDB0304567	1.7e-06	60.8	NFYC	GO:0000003,GO:0000429,GO:0000436,GO:0000785,GO:0000902,GO:0000904,GO:0000981,GO:0000982,GO:0000988,GO:0000989,GO:0001071,GO:0001077,GO:0001228,GO:0001654,GO:0002119,GO:0002164,GO:0003002,GO:0003006,GO:0003674,GO:0003676,GO:0003677,GO:0003700,GO:0003712,GO:0003713,GO:0005488,GO:0005575,GO:0005622,GO:0005623,GO:0005634,GO:0005654,GO:0005667,GO:0005694,GO:0005737,GO:0005829,GO:0006109,GO:0006139,GO:…	K08066	COG5208@NOG,KOG1657@euNOG	K	Nuclear transcription factor Y
1627D_53302_c0_g5_i5_1	44689.DDB0304567	2.6e-06	60.8	NFYC	GO:0000003,GO:0000429,GO:0000436,GO:0000785,GO:0000902,GO:0000904,GO:0000981,GO:0000982,GO:0000988,GO:0000989,GO:0001071,GO:0001077,GO:0001228,GO:0001654,GO:0002119,GO:0002164,GO:0003002,GO:0003006,GO:0003674,GO:0003676,GO:0003677,GO:0003700,GO:0003712,GO:0003713,GO:0005488,GO:0005575,GO:0005622,GO:0005623,GO:0005634,GO:0005654,GO:0005667,GO:0005694,GO:0005737,GO:0005829,GO:0006109,GO:0006139,GO:…	K08066	COG5208@NOG,KOG1657@euNOG	K	Nuclear transcription factor Y
1627D_53302_c8_g1_i1_1	15368.BRADI1G17387.1	3.8e-15	85.9	-	-	K14317	0IGCH@euNOG,0TS70@lilNOG,1262D@NOG,15NYX@poaNOG,1BGUT@strNOG,1DURC@virNOG	-	-
1627D_53305_c1_g2_i3_1	4555.Si005920m	1.8e-13	84	-	-	K09489	0TK6K@lilNOG,15H07@poaNOG,1BI5Y@strNOG,1DW2U@virNOG,COG0443@NOG,KOG0103@euNOG	O	Hsp70 protein
1627D_53305_c1_g2_i9_1	4641.GSMUA_Achr7P09800_001	6.1e-22	111.3	-	GO:0000166,GO:0001882,GO:0001883,GO:0003674,GO:0005488,GO:0005524,GO:0005575,GO:0005618,GO:0005622,GO:0005623,GO:0005634,GO:0005737,GO:0005829,GO:0005886,GO:0005911,GO:0006950,GO:0008150,GO:0009266,GO:0009408,GO:0009506,GO:0009628,GO:0010035,GO:0010038,GO:0016020,GO:0017076,GO:0030054,GO:0030312,GO:0030554,GO:0032549,GO:0032550,GO:0032553,GO:0032555,GO:0032559,GO:0035639,GO:0036094,GO:0042221,GO:…	K09489	0TTA5@lilNOG,1BKR2@strNOG,1DW2U@virNOG,COG0443@NOG,KOG0103@euNOG	O	Heat shock 70 kDa protein
1627D_53318_c3_g1_i1_1	15368.BRADI5G27155.1	5.9e-26	123.2	-	-	-	0IRPM@euNOG,0XS4D@NOG,1C78Z@strNOG,1EM68@virNOG	S	Reverse transcriptase (RNA-dependent DNA polymerase)
1627D_53318_c4_g1_i4_1	39947.LOC_Os07g05280.1	4.5e-63	248.8	-	-	-	0IRPM@euNOG,0U6XI@lilNOG,0XS4D@NOG,1C790@strNOG,1EM69@virNOG	S	Retrotransposon protein
1627D_53320_c6_g1_i1_1	39947.LOC_Os02g47380.1	1.8e-24	118.6	-	-	-	COG2801@NOG,KOG0017@euNOG	C	Retrotransposon protein
1627D_53320_c6_g1_i2_1	39947.LOC_Os09g06150.1	7e-84	316.6	-	-	-	0TYFP@lilNOG,1BN8A@strNOG,1E036@virNOG,COG2801@NOG,KOG0017@euNOG	L	Retrotransposon protein
1627D_53321_c8_g2_i4_1	4641.GSMUA_Achr3P08090_001	3e-46	189.9	-	-	K10532	0TTBC@lilNOG,1BNT0@strNOG,1E0M4@virNOG,COG4299@NOG,KOG4683@euNOG	S	Inherit from strNOG: heparan-alpha-glucosaminide N-acetyltransferase-like
1627D_53333_c3_g1_i1_1	3847.GLYMA17G12693.1	6.1e-16	89	-	-	-	0YF3T@NOG,1BFDN@strNOG,1E251@virNOG,KOG4675@euNOG	S	agenet domain containing protein
1627D_53333_c6_g1_i8_1	29760.VIT_11s0016g04820.t01	1.7e-22	112.5	-	-	-	0YF3T@NOG,1BFDN@strNOG,1E251@virNOG,KOG4675@euNOG	S	agenet domain containing protein
1627D_53333_c6_g1_i10_1	29760.VIT_11s0016g04820.t01	8e-23	112.8	-	-	-	0YF3T@NOG,1BFDN@strNOG,1E251@virNOG,KOG4675@euNOG	S	agenet domain containing protein
1627D_53334_c2_g2_i2_1	4641.GSMUA_Achr10P03630_001	1.1e-20	107.5	-	GO:0005575,GO:0005622,GO:0005623,GO:0005634,GO:0005886,GO:0007275,GO:0008150,GO:0016020,GO:0032501,GO:0032502,GO:0043226,GO:0043227,GO:0043229,GO:0043231,GO:0044424,GO:0044464,GO:0044699,GO:0044707,GO:0044767,GO:0048366,GO:0048367,GO:0048731,GO:0048827,GO:0048856,GO:0071944	-	0TPVV@lilNOG,1BDP3@strNOG,1DRKC@virNOG,COG0631@NOG,KOG0700@euNOG	T	phosphatase 2C
1627D_53334_c2_g4_i1_1	4641.GSMUA_Achr2P16350_001	2.2e-136	491.1	-	GO:0005575,GO:0005622,GO:0005623,GO:0005634,GO:0005886,GO:0007275,GO:0008150,GO:0016020,GO:0032501,GO:0032502,GO:0043226,GO:0043227,GO:0043229,GO:0043231,GO:0044424,GO:0044464,GO:0044699,GO:0044707,GO:0044767,GO:0048366,GO:0048367,GO:0048731,GO:0048827,GO:0048856,GO:0071944	-	0TPVV@lilNOG,1BDP3@strNOG,1DRKC@virNOG,COG0631@NOG,KOG0700@euNOG	T	phosphatase 2C
1627D_53352_c1_g1_i2_1	4641.GSMUA_AchrUn_randomP22800_001	5.4e-115	419.9	-	GO:0003674,GO:0003824,GO:0005575,GO:0005622,GO:0005623,GO:0005802,GO:0006629,GO:0006643,GO:0006665,GO:0006807,GO:0008150,GO:0008152,GO:0008610,GO:0009058,GO:0009987,GO:0016020,GO:0016740,GO:0016757,GO:0016758,GO:0030148,GO:0031090,GO:0032588,GO:0043226,GO:0043227,GO:0043229,GO:0043231,GO:0044237,GO:0044238,GO:0044249,GO:0044255,GO:0044422,GO:0044424,GO:0044464,GO:0044710,GO:0045140,GO:0046467,GO:…	-	0TNMZ@lilNOG,0XNSC@NOG,1BJ0G@strNOG,1DWXW@virNOG,KOG3058@euNOG	S	phosphatidic acid phosphatase-related
1627D_53353_c1_g2_i1_1	4641.GSMUA_Achr1P03040_001	1.9e-07	63.2	-	-	-	0IGU5@euNOG,0TV21@lilNOG,0YCMD@NOG,1BHP4@strNOG,1DVJI@virNOG	S	Inherit from strNOG: protein transport protein-related
1627D_53322_c8_g6_i2_1	4538.ORGLA07G0235000.1	1.7e-13	81.6	-	-	-	0J2YS@euNOG,0U11N@lilNOG,0Z2B5@NOG,15YBR@poaNOG,1BV7C@strNOG,1E76R@virNOG	O	Prefoldin subunit
1627D_53322_c8_g6_i3_1	4538.ORGLA07G0235000.1	3.2e-13	81.6	-	-	-	0J2YS@euNOG,0U11N@lilNOG,0Z2B5@NOG,15YBR@poaNOG,1BV7C@strNOG,1E76R@virNOG	O	Prefoldin subunit
1627D_53322_c8_g7_i1_1	3694.POPTR_0014s19690.1	7.4e-12	78.2	-	-	-	0IPWX@euNOG,11SG9@NOG,1C6XE@strNOG,1EKUI@virNOG	S	Endonuclease/Exonuclease/phosphatase family
1627D_53322_c8_g7_i4_1	3694.POPTR_0006s00210.1	4.7e-32	146	-	-	-	0IPY5@euNOG,0XS82@NOG,1C6XW@strNOG,1EKUZ@virNOG	S	Reverse transcriptase (RNA-dependent DNA polymerase)
1627D_53322_c9_g1_i1_1	3694.POPTR_1512s00200.1	9.9e-08	62.8	-	-	-	0XS82@NOG,1C649@strNOG,1EK2B@virNOG,KOG1075@euNOG	S	Reverse transcriptase (RNA-dependent DNA polymerase)
1627D_53354_c1_g2_i1_1	3694.POPTR_0010s05200.1	5.8e-100	370.2	-	-	K19042	11S1X@NOG,1BMRV@strNOG,1DZK4@virNOG,KOG1100@euNOG	O	Inherit from KOG: protein binding zinc ion binding
1627D_53364_c3_g1_i1_1	4641.GSMUA_Achr10P15000_001	6e-08	63.2	-	GO:0005575,GO:0005622,GO:0005623,GO:0005737,GO:0005768,GO:0005794,GO:0005802,GO:0009507,GO:0009536,GO:0043226,GO:0043227,GO:0043229,GO:0043231,GO:0044424,GO:0044444,GO:0044464	-	0IEHV@euNOG,0TPTR@lilNOG,0XQIH@NOG,1BF8I@strNOG,1DT6X@virNOG	S	Protein of unknown function (DUF2921)
1627D_53364_c4_g2_i2_1	4641.GSMUA_Achr6P22660_001	7.6e-12	74.7	-	GO:0005575,GO:0005622,GO:0005623,GO:0005737,GO:0005768,GO:0005794,GO:0005802,GO:0009507,GO:0009536,GO:0043226,GO:0043227,GO:0043229,GO:0043231,GO:0044424,GO:0044444,GO:0044464	-	0IEHV@euNOG,0TPTR@lilNOG,0XQIH@NOG,1BF8I@strNOG,1DT6X@virNOG	S	Protein of unknown function (DUF2921)
1627D_53365_c0_g1_i2_1	4641.GSMUA_Achr3P16510_001	2e-45	188.3	-	GO:0005575,GO:0005622,GO:0005623,GO:0005737,GO:0006461,GO:0008150,GO:0009507,GO:0009534,GO:0009535,GO:0009536,GO:0009579,GO:0010257,GO:0010258,GO:0010598,GO:0016020,GO:0016043,GO:0022607,GO:0031976,GO:0031984,GO:0032991,GO:0034357,GO:0034622,GO:0042651,GO:0043226,GO:0043227,GO:0043229,GO:0043231,GO:0043234,GO:0043623,GO:0043933,GO:0044085,GO:0044422,GO:0044424,GO:0044425,GO:0044434,GO:0044435,GO:…	-	0IY3D@euNOG,0U00Z@lilNOG,1201H@NOG,1BRVD@strNOG,1E4EY@virNOG	S	Cyanobacterial and plant NDH-1 subunit O
1627D_53365_c0_g1_i3_1	4641.GSMUA_Achr3P16510_001	8.6e-34	149.8	-	GO:0005575,GO:0005622,GO:0005623,GO:0005737,GO:0006461,GO:0008150,GO:0009507,GO:0009534,GO:0009535,GO:0009536,GO:0009579,GO:0010257,GO:0010258,GO:0010598,GO:0016020,GO:0016043,GO:0022607,GO:0031976,GO:0031984,GO:0032991,GO:0034357,GO:0034622,GO:0042651,GO:0043226,GO:0043227,GO:0043229,GO:0043231,GO:0043234,GO:0043623,GO:0043933,GO:0044085,GO:0044422,GO:0044424,GO:0044425,GO:0044434,GO:0044435,GO:…	-	0IY3D@euNOG,0U00Z@lilNOG,1201H@NOG,1BRVD@strNOG,1E4EY@virNOG	S	Cyanobacterial and plant NDH-1 subunit O
1627D_53365_c0_g1_i4_1	4641.GSMUA_Achr3P16510_001	2.1e-49	201.4	-	GO:0005575,GO:0005622,GO:0005623,GO:0005737,GO:0006461,GO:0008150,GO:0009507,GO:0009534,GO:0009535,GO:0009536,GO:0009579,GO:0010257,GO:0010258,GO:0010598,GO:0016020,GO:0016043,GO:0022607,GO:0031976,GO:0031984,GO:0032991,GO:0034357,GO:0034622,GO:0042651,GO:0043226,GO:0043227,GO:0043229,GO:0043231,GO:0043234,GO:0043623,GO:0043933,GO:0044085,GO:0044422,GO:0044424,GO:0044425,GO:0044434,GO:0044435,GO:…	-	0IY3D@euNOG,0U00Z@lilNOG,1201H@NOG,1BRVD@strNOG,1E4EY@virNOG	S	Cyanobacterial and plant NDH-1 subunit O
1627D_53367_c1_g1_i11_1	4533.OB11G15610.1	2e-08	63.9	-	-	-	0Y65V@NOG,KOG1075@euNOG	S	Retrotransposon protein
1627D_53367_c1_g1_i15_1	3694.POPTR_0014s19750.1	2.8e-33	149.1	-	-	-	0XS82@NOG,1C64A@strNOG,1EK2C@virNOG,KOG1075@euNOG	S	Endonuclease/Exonuclease/phosphatase family
1627D_53367_c1_g1_i20_1	4533.OB11G15610.1	2.7e-08	63.9	-	-	-	0Y65V@NOG,KOG1075@euNOG	S	Retrotransposon protein
1627D_53367_c1_g1_i26_1	4558.Sb04g014351.1	9.8e-10	70.5	-	-	-	0U289@lilNOG,0Y65V@NOG,15Z6I@poaNOG,1BIX0@strNOG,1DWU8@virNOG,KOG1075@euNOG	S	Reverse transcriptase (RNA-dependent DNA polymerase)
1627D_53379_c1_g2_i12_1	39947.LOC_Os01g52010.1	8.6e-53	214.5	-	GO:0005575,GO:0016020	-	0IIDZ@euNOG,0TUIZ@lilNOG,0XS9Z@NOG,15IYN@poaNOG,1BEA5@strNOG,1DQK0@virNOG	S	Alliinase EGF-like domain
1627D_53379_c1_g2_i24_1	29760.VIT_13s0019g01850.t01	1.2e-17	97.8	OSI_19628	-	-	0JEDV@euNOG,0YRAU@NOG,1C34T@strNOG,1EG4D@virNOG	S	Inherit from euNOG: CACTA, En Spm sub-class
1627D_53379_c1_g2_i27_1	4513.MLOC_37474.1	7.3e-12	79	-	GO:0005575,GO:0016020	-	0IIDZ@euNOG,0TUIZ@lilNOG,0XS9Z@NOG,15IYN@poaNOG,1BEA5@strNOG,1DQK0@virNOG	S	Alliinase EGF-like domain
1627D_53381_c2_g2_i1_1	29760.VIT_13s0067g02220.t01	1.8e-15	86.7	-	-	-	1BJ09@strNOG,1DWXP@virNOG,COG0814@NOG,KOG1305@euNOG	E	amino acid transporter
1627D_53381_c3_g1_i1_1	29760.VIT_07s0005g06030.t01	4.9e-25	119.8	-	-	-	0IRP2@euNOG,0ZXEB@NOG	S	Integrase core domain
1627D_53381_c6_g1_i1_1	29760.VIT_07s0005g06030.t01	6.7e-36	155.6	-	-	-	0IRP2@euNOG,0ZXEB@NOG	S	Integrase core domain
1627D_53384_c2_g1_i5_1	444158.MmarC6_0677	3.7e-13	79.7	-	-	-	0ZXVD@NOG,12BI9@NOG,arCOG02497@arNOG,arCOG03439@arNOG	M	Periplasmic copper-binding protein
1627D_53384_c2_g1_i7_1	6085.XP_002157637	3.8e-12	78.2	-	-	-	0JNS4@euNOG,0VU6S@meNOG,0ZM9M@NOG,1462U@opiNOG	-	-
1627D_53385_c5_g1_i1_1	4641.GSMUA_Achr6P00560_001	1.5e-89	335.5	-	GO:0005575,GO:0005622,GO:0005623,GO:0005737,GO:0009507,GO:0009536,GO:0043226,GO:0043227,GO:0043229,GO:0043231,GO:0044424,GO:0044444,GO:0044464	-	0IJCS@euNOG,0TKQK@lilNOG,121ED@NOG,1BJDQ@strNOG,1DXB6@virNOG	S	Domain of unknown function (DUF1995)
1627D_53308_c4_g1_i8_1	39947.LOC_Os01g42170.1	7.7e-75	287.7	-	-	-	0IX6J@euNOG,0U2BX@lilNOG,0YF14@NOG,15ZNM@poaNOG,1BRU1@strNOG,1E3P2@virNOG	S	Inherit from euNOG: zinc knuckle family protein
1627D_53310_c2_g1_i3_1	59689.scaffold_702372.1	9.7e-22	109	-	-	-	0C2VK@braNOG,0J01N@euNOG,11VHH@NOG,1BKZN@strNOG,1E0DF@virNOG	S	Protein of unknown function (DUF1639)
1627D_53310_c3_g1_i1_1	4641.GSMUA_Achr3P16420_001	2.4e-15	89.7	-	-	-	0J01N@euNOG,0TKPT@lilNOG,11VHH@NOG,1BKZN@strNOG,1E0DF@virNOG	S	expressed protein
1627D_53310_c5_g1_i1_1	3694.POPTR_0003s01520.1	6.1e-22	110.5	-	GO:0005575,GO:0005911,GO:0009506,GO:0030054,GO:0055044	-	0IVRS@euNOG,0YDI6@NOG	S	hAT dimerisation domain-containing protein
1627D_53312_c5_g3_i2_1	3694.POPTR_0002s15260.1	1.3e-22	112.5	-	GO:0006082,GO:0006629,GO:0006720,GO:0006721,GO:0008150,GO:0008152,GO:0009685,GO:0009987,GO:0016101,GO:0019752,GO:0043436,GO:0044237,GO:0044238,GO:0044255,GO:0044281,GO:0044710,GO:0071704	K05282	1BKCG@strNOG,1E1VD@virNOG,COG3491@NOG,KOG0143@euNOG	Q	gibberellin
1627D_53312_c5_g3_i10_1	4641.GSMUA_Achr2P10440_001	1.3e-22	113.6	-	-	-	0TRUM@lilNOG,11TTK@NOG,1BMK8@strNOG,1DZEI@virNOG,KOG1674@euNOG	S	Cyclin
1627D_53312_c5_g3_i11_1	4641.GSMUA_Achr8P19120_001	2.7e-39	169.1	GA20OX1	GO:0000003,GO:0000902,GO:0003006,GO:0003674,GO:0003824,GO:0005575,GO:0005622,GO:0005623,GO:0005737,GO:0006082,GO:0006629,GO:0006720,GO:0006721,GO:0007154,GO:0007165,GO:0007275,GO:0008150,GO:0008152,GO:0008299,GO:0008610,GO:0009058,GO:0009314,GO:0009416,GO:0009628,GO:0009639,GO:0009648,GO:0009653,GO:0009685,GO:0009686,GO:0009719,GO:0009725,GO:0009739,GO:0009740,GO:0009755,GO:0009791,GO:0009826,GO:…	K05282	0TQ1E@lilNOG,1BKCG@strNOG,1E1VD@virNOG,COG3491@NOG,KOG0143@euNOG	Q	gibberellin 20 oxidase
1627D_53312_c5_g3_i14_1	4641.GSMUA_Achr2P10440_001	3e-24	118.2	-	-	-	0TRUM@lilNOG,11TTK@NOG,1BMK8@strNOG,1DZEI@virNOG,KOG1674@euNOG	S	Cyclin
1627D_53312_c5_g3_i16_1	4641.GSMUA_Achr2P10440_001	3.8e-24	118.2	-	-	-	0TRUM@lilNOG,11TTK@NOG,1BMK8@strNOG,1DZEI@virNOG,KOG1674@euNOG	S	Cyclin
1627D_53323_c1_g1_i3_1	4577.GRMZM2G362627_P01	4.4e-12	79	OSI_12601	GO:0000003,GO:0003002,GO:0003006,GO:0006355,GO:0007275,GO:0007389,GO:0008150,GO:0009653,GO:0009791,GO:0009887,GO:0009889,GO:0009908,GO:0009954,GO:0009965,GO:0010016,GO:0010468,GO:0010556,GO:0019219,GO:0019222,GO:0022414,GO:0031323,GO:0031326,GO:0032501,GO:0032502,GO:0044699,GO:0044707,GO:0044767,GO:0048366,GO:0048367,GO:0048437,GO:0048438,GO:0048441,GO:0048465,GO:0048513,GO:0048569,GO:0048608,GO:…	-	0IK7D@euNOG,0YGE6@NOG,1BMA6@strNOG,1DZ4U@virNOG	S	lob domain-containing protein
1627D_53323_c1_g1_i6_1	4577.GRMZM2G362627_P01	6.2e-13	79	OSI_12601	GO:0000003,GO:0003002,GO:0003006,GO:0006355,GO:0007275,GO:0007389,GO:0008150,GO:0009653,GO:0009791,GO:0009887,GO:0009889,GO:0009908,GO:0009954,GO:0009965,GO:0010016,GO:0010468,GO:0010556,GO:0019219,GO:0019222,GO:0022414,GO:0031323,GO:0031326,GO:0032501,GO:0032502,GO:0044699,GO:0044707,GO:0044767,GO:0048366,GO:0048367,GO:0048437,GO:0048438,GO:0048441,GO:0048465,GO:0048513,GO:0048569,GO:0048608,GO:…	-	0IK7D@euNOG,0YGE6@NOG,1BMA6@strNOG,1DZ4U@virNOG	S	lob domain-containing protein
1627D_53323_c1_g1_i7_1	4577.GRMZM2G362627_P01	3e-12	79	OSI_12601	GO:0000003,GO:0003002,GO:0003006,GO:0006355,GO:0007275,GO:0007389,GO:0008150,GO:0009653,GO:0009791,GO:0009887,GO:0009889,GO:0009908,GO:0009954,GO:0009965,GO:0010016,GO:0010468,GO:0010556,GO:0019219,GO:0019222,GO:0022414,GO:0031323,GO:0031326,GO:0032501,GO:0032502,GO:0044699,GO:0044707,GO:0044767,GO:0048366,GO:0048367,GO:0048437,GO:0048438,GO:0048441,GO:0048465,GO:0048513,GO:0048569,GO:0048608,GO:…	-	0IK7D@euNOG,0YGE6@NOG,1BMA6@strNOG,1DZ4U@virNOG	S	lob domain-containing protein
1627D_53323_c1_g1_i9_1	4577.GRMZM2G362627_P01	7.7e-09	68.6	OSI_12601	GO:0000003,GO:0003002,GO:0003006,GO:0006355,GO:0007275,GO:0007389,GO:0008150,GO:0009653,GO:0009791,GO:0009887,GO:0009889,GO:0009908,GO:0009954,GO:0009965,GO:0010016,GO:0010468,GO:0010556,GO:0019219,GO:0019222,GO:0022414,GO:0031323,GO:0031326,GO:0032501,GO:0032502,GO:0044699,GO:0044707,GO:0044767,GO:0048366,GO:0048367,GO:0048437,GO:0048438,GO:0048441,GO:0048465,GO:0048513,GO:0048569,GO:0048608,GO:…	-	0IK7D@euNOG,0YGE6@NOG,1BMA6@strNOG,1DZ4U@virNOG	S	lob domain-containing protein
1627D_53324_c2_g1_i1_1	4641.GSMUA_Achr10P13380_001	3.6e-06	60.1	-	-	-	0J5US@euNOG,0TQPT@lilNOG,0YZEJ@NOG,1BH0I@strNOG,1DUX2@virNOG	-	-
1627D_53327_c4_g1_i1_1	4558.Sb02g007460.1	1.4e-10	70.9	-	GO:0005575,GO:0005622,GO:0005623,GO:0005737,GO:0005829,GO:0044424,GO:0044444,GO:0044464	-	0TJSX@lilNOG,15GMB@poaNOG,1BCV8@strNOG,1DQT6@virNOG,COG0590@NOG,KOG1018@euNOG	F	Cytidine deoxycytidylate deaminase family protein
1627D_53328_c1_g1_i3_1	4533.OB05G30620.1	3.8e-30	136	-	-	-	0JG6E@euNOG,0Z0T5@NOG	-	-
1627D_53328_c1_g1_i4_1	89187.ISM_07185	2.9e-66	259.2	-	-	-	01YU5@aproNOG,08UYZ@bactNOG,11IV2@NOG,17A4M@proNOG	S	Pfam:DUF3170
1627D_53328_c1_g1_i6_1	314265.R2601_13514	1.6e-27	129.4	-	-	-	01YU5@aproNOG,08UYZ@bactNOG,11IV2@NOG,17A4M@proNOG	S	Pfam:DUF3170
1627D_53329_c7_g1_i1_1	61853.ENSNLEP00000010764	4.1e-07	62.4	MUC6	GO:0001894,GO:0003008,GO:0003674,GO:0005198,GO:0005201,GO:0005575,GO:0005576,GO:0005622,GO:0005623,GO:0005737,GO:0005794,GO:0005796,GO:0005975,GO:0006464,GO:0006486,GO:0006493,GO:0007586,GO:0008150,GO:0008152,GO:0009058,GO:0009059,GO:0009100,GO:0009101,GO:0009987,GO:0010669,GO:0016266,GO:0019538,GO:0022600,GO:0030277,GO:0031974,GO:0032501,GO:0034645,GO:0036211,GO:0042592,GO:0043170,GO:0043226,GO:…	-	09T5X@biNOG,0DJ79@chorNOG,0UPS0@maNOG,0V44Q@meNOG,0XNSK@NOG,12RES@opiNOG,166BK@prNOG,1AVE4@spriNOG,1CV1H@veNOG,KOG1216@euNOG	V, W	mucin 6, oligomeric mucus gel-forming
1627D_53330_c4_g5_i1_1	4641.GSMUA_Achr2P07580_001	3.5e-179	633.6	-	-	-	0TX09@lilNOG,0Z7Z7@NOG,1BE2Q@strNOG,1DS0F@virNOG,KOG4197@euNOG	S	PPR repeat
1627D_53330_c7_g1_i1_1	4641.GSMUA_Achr2P07580_001	3.9e-25	120.6	-	-	-	0TX09@lilNOG,0Z7Z7@NOG,1BE2Q@strNOG,1DS0F@virNOG,KOG4197@euNOG	S	PPR repeat
1627D_53339_c0_g1_i3_1	3694.POPTR_0002s20350.1	6.2e-12	77.8	GH9B13	GO:0003674,GO:0003824,GO:0004553,GO:0005575,GO:0005576,GO:0007275,GO:0007389,GO:0008150,GO:0008152,GO:0008810,GO:0009607,GO:0009624,GO:0016787,GO:0016798,GO:0032501,GO:0032502,GO:0044699,GO:0044707,GO:0050896,GO:0051704,GO:0051707	-	0IGUD@euNOG,0XPC9@NOG,1BIWM@strNOG,1DWTU@virNOG	G	Endoglucanase
1627D_53340_c3_g1_i1_1	4113.PGSC0003DMT400067718	5.9e-49	199.5	OSI_20132	-	K14007	1BG9S@strNOG,1DU71@virNOG,COG5028@NOG,KOG1985@euNOG	U	sec23 sec24 transport family protein
1627D_53340_c3_g2_i1_1	29760.VIT_06s0080g00510.t01	1.3e-111	409.8	OSI_20132	-	K14007	1BG9S@strNOG,1DU71@virNOG,COG5028@NOG,KOG1985@euNOG	U	sec23 sec24 transport family protein
1627D_53343_c5_g2_i2_1	4577.GRMZM2G010251_P01	6.6e-08	63.2	NRT2	GO:0003674,GO:0005215,GO:0005575,GO:0005623,GO:0005886,GO:0006810,GO:0006811,GO:0006820,GO:0007275,GO:0008150,GO:0008509,GO:0009791,GO:0009987,GO:0010035,GO:0010167,GO:0015075,GO:0015103,GO:0015112,GO:0015698,GO:0015706,GO:0016020,GO:0022622,GO:0022857,GO:0022891,GO:0022892,GO:0032501,GO:0032502,GO:0034220,GO:0042221,GO:0044464,GO:0044699,GO:0044707,GO:0044763,GO:0044765,GO:0044767,GO:0048364,GO:…	K02575	0IE1F@euNOG,0TJK1@lilNOG,15QS7@poaNOG,1BGFS@strNOG,1DUD5@virNOG,COG2223@NOG	G	high affinity nitrate transporter
1627D_53343_c5_g2_i4_1	4641.GSMUA_Achr4P06400_001	4.8e-15	88.6	OSI_03427	GO:0005575,GO:0005623,GO:0005886,GO:0016020,GO:0044464,GO:0071944	K02575	0IE1F@euNOG,0TSTH@lilNOG,1BGH2@strNOG,1DUEG@virNOG,COG2223@NOG	G	Nitrate transporter
1627D_53343_c6_g1_i1_1	4641.GSMUA_Achr4P13270_001	1.1e-09	67.4	OSI_03427	GO:0005575,GO:0005623,GO:0005886,GO:0016020,GO:0044464,GO:0071944	K02575	0IE1F@euNOG,0TSTH@lilNOG,1BGH2@strNOG,1DUEG@virNOG,COG2223@NOG	G	Nitrate transporter
1627D_53343_c9_g1_i1_1	3847.GLYMA18G20510.1	2.1e-25	120.2	OSI_03427	GO:0005575,GO:0005623,GO:0005886,GO:0016020,GO:0044464,GO:0071944	K02575	0IE1F@euNOG,1BGH2@strNOG,1DUEG@virNOG,COG2223@NOG	G	nitrate transporter
1627D_53344_c6_g1_i1_1	39947.LOC_Os01g11140.1	3.3e-26	123.6	-	-	-	0U3FM@lilNOG,16062@poaNOG,1BQR6@strNOG,1DU8Z@virNOG,COG2801@NOG,KOG0017@euNOG	L	Retrotransposon protein
1627D_53344_c7_g1_i2_1	39947.LOC_Os04g49790.1	2.7e-64	252.3	-	-	-	COG2801@NOG,KOG0017@euNOG	C	Retrotransposon protein
1627D_53344_c7_g1_i4_1	39947.LOC_Os06g39540.1	1.1e-59	238	-	-	-	0ZK3M@NOG,1C66A@strNOG,1EK4F@virNOG,KOG0017@euNOG	S	Reverse transcriptase (RNA-dependent DNA polymerase)
1627D_53344_c7_g1_i6_1	39947.LOC_Os04g49790.1	2.9e-64	252.3	-	-	-	COG2801@NOG,KOG0017@euNOG	C	Retrotransposon protein
1627D_53344_c8_g1_i1_1	4577.GRMZM2G016223_P01	1e-16	92.8	-	GO:0005575,GO:0005622,GO:0005623,GO:0005737,GO:0005739,GO:0043226,GO:0043227,GO:0043229,GO:0043231,GO:0044424,GO:0044444,GO:0044464	-	0U273@lilNOG,15ZST@poaNOG,1BCCC@strNOG,1DQAA@virNOG,COG2801@NOG,KOG0017@euNOG	L	Retrotransposon protein
1627D_53344_c8_g2_i1_1	4558.Sb07g021665.1	2.1e-17	93.2	-	GO:0005575,GO:0005622,GO:0005623,GO:0005737,GO:0005739,GO:0043226,GO:0043227,GO:0043229,GO:0043231,GO:0044424,GO:0044444,GO:0044464	-	1BCCC@strNOG,1DQAA@virNOG,COG2801@NOG,KOG0017@euNOG	L	Retrotransposon protein
1627D_53344_c10_g1_i1_1	39947.LOC_Os05g31600.1	2.7e-11	73.2	-	-	-	COG2801@NOG,KOG0017@euNOG	C	Retrotransposon protein
1627D_53344_c11_g1_i1_1	39947.LOC_Os09g26970.1	4.6e-22	110.9	OSI_31533	-	-	COG2124@NOG,KOG0017@euNOG,KOG0156@euNOG	Q	Cytochrome p450
1627D_53344_c13_g1_i1_1	39947.LOC_Os06g13540.1	2.5e-31	142.9	-	-	-	1BQR6@strNOG,1DU8Z@virNOG,COG2801@NOG,KOG0017@euNOG	L	Retrotransposon protein
1627D_53346_c6_g2_i1_1	4641.GSMUA_Achr11P20120_001	2.3e-25	121.3	-	-	K10406	0TK1U@lilNOG,1BD38@strNOG,1DR0R@virNOG,COG5059@NOG,KOG0239@euNOG,KOG4698@euNOG	Z	KISc
1627D_53346_c6_g2_i15_1	4641.GSMUA_Achr11P20120_001	2.9e-15	89	-	-	K10406	0TK1U@lilNOG,1BD38@strNOG,1DR0R@virNOG,COG5059@NOG,KOG0239@euNOG,KOG4698@euNOG	Z	KISc
1627D_53346_c6_g2_i21_1	4641.GSMUA_Achr11P20120_001	9.4e-46	189.5	-	-	K10406	0TK1U@lilNOG,1BD38@strNOG,1DR0R@virNOG,COG5059@NOG,KOG0239@euNOG,KOG4698@euNOG	Z	KISc
1627D_53346_c6_g2_i25_1	4641.GSMUA_Achr11P20120_001	3.7e-39	168.3	-	-	K10406	0TK1U@lilNOG,1BD38@strNOG,1DR0R@virNOG,COG5059@NOG,KOG0239@euNOG,KOG4698@euNOG	Z	KISc
1627D_53358_c3_g2_i2_1	39947.LOC_Os03g20930.1	5e-24	117.9	-	-	-	0ZK01@NOG,1BVYE@strNOG,1E90P@virNOG,KOG0017@euNOG	S	Inherit from euNOG: Retrotransposon protein
1627D_53358_c3_g2_i3_1	39947.LOC_Os03g20930.1	1.9e-23	117.9	-	-	-	0ZK01@NOG,1BVYE@strNOG,1E90P@virNOG,KOG0017@euNOG	S	Inherit from euNOG: Retrotransposon protein
1627D_53361_c4_g1_i2_1	4555.Si009176m	0	1955.6	OSI_15022	-	-	0IF5F@euNOG,0TMI9@lilNOG,0XP5A@NOG,15MWR@poaNOG,1BECC@strNOG,1DSA8@virNOG	S	Inherit from strNOG: glycine-rich protein
1627D_53361_c4_g1_i3_1	4533.OB04G12460.1	9.1e-304	1048.1	OSI_15022	-	-	0IF5F@euNOG,0TMI9@lilNOG,0XP5A@NOG,15MWR@poaNOG,1BECC@strNOG,1DSA8@virNOG	S	Inherit from strNOG: glycine-rich protein
1627D_53361_c4_g1_i4_1	3694.POPTR_0003s08450.1	4.4e-146	523.5	-	-	-	0JXR2@euNOG,103RN@NOG,1BZC3@strNOG,1EC04@virNOG	-	-
1627D_53361_c4_g1_i5_1	4555.Si009176m	0	1623.6	OSI_15022	-	-	0IF5F@euNOG,0TMI9@lilNOG,0XP5A@NOG,15MWR@poaNOG,1BECC@strNOG,1DSA8@virNOG	S	Inherit from strNOG: glycine-rich protein
1627D_53371_c4_g1_i1_1	4641.GSMUA_Achr8P21160_001	1.4e-77	295	APC1	GO:0005575,GO:0005622,GO:0005623,GO:0005634,GO:0043226,GO:0043227,GO:0043229,GO:0043231,GO:0044424,GO:0044464	K03348	0XQ83@NOG,1BHXI@strNOG,1DVTY@virNOG,KOG1858@euNOG	D	Anaphase-promoting complex subunit
1627D_53371_c4_g1_i5_1	4641.GSMUA_Achr9P12170_001	1.2e-211	743.4	-	-	K08869	0TWIA@lilNOG,1BGQ6@strNOG,1DUI2@virNOG,COG0661@NOG,KOG1236@euNOG	S	ABC1 family
1627D_53371_c4_g1_i6_1	4538.ORGLA05G0110800.1	2.4e-163	580.9	-	-	K03348	0TMEP@lilNOG,0XQ83@NOG,1C5X0@strNOG,1EJQC@virNOG,KOG1858@euNOG	D, O	Inherit from KOG: Anaphase promoting complex subunit 1
1627D_53371_c4_g1_i11_1	4641.GSMUA_Achr8P21160_001	1.4e-10	72.8	APC1	GO:0005575,GO:0005622,GO:0005623,GO:0005634,GO:0043226,GO:0043227,GO:0043229,GO:0043231,GO:0044424,GO:0044464	K03348	0XQ83@NOG,1BHXI@strNOG,1DVTY@virNOG,KOG1858@euNOG	D	Anaphase-promoting complex subunit
1627D_53371_c4_g1_i15_1	4641.GSMUA_Achr8P21160_001	3.9e-115	420.2	APC1	GO:0005575,GO:0005622,GO:0005623,GO:0005634,GO:0043226,GO:0043227,GO:0043229,GO:0043231,GO:0044424,GO:0044464	K03348	0XQ83@NOG,1BHXI@strNOG,1DVTY@virNOG,KOG1858@euNOG	D	Anaphase-promoting complex subunit
1627D_53371_c4_g1_i16_1	4641.GSMUA_Achr8P21160_001	1.5e-30	138.3	APC1	GO:0005575,GO:0005622,GO:0005623,GO:0005634,GO:0043226,GO:0043227,GO:0043229,GO:0043231,GO:0044424,GO:0044464	K03348	0XQ83@NOG,1BHXI@strNOG,1DVTY@virNOG,KOG1858@euNOG	D	Anaphase-promoting complex subunit
1627D_53371_c4_g1_i17_1	4641.GSMUA_Achr8P21160_001	9.1e-14	81.6	APC1	GO:0005575,GO:0005622,GO:0005623,GO:0005634,GO:0043226,GO:0043227,GO:0043229,GO:0043231,GO:0044424,GO:0044464	K03348	0XQ83@NOG,1BHXI@strNOG,1DVTY@virNOG,KOG1858@euNOG	D	Anaphase-promoting complex subunit
1627D_53371_c4_g3_i1_1	4641.GSMUA_Achr8P21160_001	1.7e-08	65.9	APC1	GO:0005575,GO:0005622,GO:0005623,GO:0005634,GO:0043226,GO:0043227,GO:0043229,GO:0043231,GO:0044424,GO:0044464	K03348	0XQ83@NOG,1BHXI@strNOG,1DVTY@virNOG,KOG1858@euNOG	D	Anaphase-promoting complex subunit
1627D_53376_c3_g2_i3_1	7165.AGAP002737-PA	1.1e-40	175.3	-	-	-	03GA1@artNOG,0AYRU@biNOG,0T2TC@inNOG,0WBAS@meNOG,0ZVTG@NOG,12X2S@opiNOG,KOG0613@euNOG,KOG3510@euNOG	T	IG_like
1627D_53376_c3_g2_i4_1	7739.JGI95211	2.9e-21	109	-	GO:0007275,GO:0008150,GO:0009653,GO:0009888,GO:0010015,GO:0010073,GO:0010075,GO:0010082,GO:0022622,GO:0032501,GO:0032502,GO:0040008,GO:0044699,GO:0044707,GO:0044767,GO:0048364,GO:0048507,GO:0048509,GO:0048513,GO:0048638,GO:0048731,GO:0048856,GO:0050789,GO:0050793,GO:0051239,GO:0065007,GO:2000026,GO:2000280	K07752	0XX0H@NOG,KOG2649@euNOG	E	carboxy-peptidase
1627D_53376_c3_g2_i5_1	352914.XP_731351.1	6.9e-67	262.3	-	-	-	0JQMU@euNOG,124M1@NOG	-	-
1627D_53377_c2_g1_i1_1	4081.Solyc01g102890.2.1	1.5e-08	67.4	-	GO:0005575,GO:0005576,GO:0031012,GO:0048046	-	0IJA4@euNOG,0YERY@NOG,1BD12@strNOG,1DQYI@virNOG	S	germin-like protein
1627D_53377_c2_g1_i2_1	4081.Solyc01g102890.2.1	1e-08	67.4	-	GO:0005575,GO:0005576,GO:0031012,GO:0048046	-	0IJA4@euNOG,0YERY@NOG,1BD12@strNOG,1DQYI@virNOG	S	germin-like protein
1627D_53391_c6_g10_i2_1	3702.AT5G45160.1	6.2e-42	177.2	-	GO:0000139,GO:0000166,GO:0000902,GO:0001882,GO:0001883,GO:0003674,GO:0005488,GO:0005525,GO:0005575,GO:0005622,GO:0005623,GO:0005737,GO:0005773,GO:0005774,GO:0005783,GO:0005789,GO:0005794,GO:0005886,GO:0006810,GO:0006888,GO:0006996,GO:0007010,GO:0007275,GO:0008150,GO:0008544,GO:0009653,GO:0009826,GO:0009832,GO:0009888,GO:0009913,GO:0009932,GO:0009987,GO:0010015,GO:0010053,GO:0012505,GO:0016020,GO:…	-	0C09E@braNOG,0XPVJ@NOG,1BCQK@strNOG,1DQNC@virNOG,KOG2203@euNOG	Z	GTP-binding protein that may be involved in cell development (By similarity)
1627D_53392_c3_g1_i1_1	4641.GSMUA_Achr8P24810_001	1.9e-231	807.4	-	GO:0003674,GO:0003824,GO:0004177,GO:0005575,GO:0005622,GO:0005623,GO:0005737,GO:0005773,GO:0005829,GO:0007275,GO:0007568,GO:0008150,GO:0008152,GO:0008233,GO:0008238,GO:0009507,GO:0009532,GO:0009536,GO:0009570,GO:0010035,GO:0010038,GO:0010150,GO:0010260,GO:0016787,GO:0032501,GO:0032502,GO:0042221,GO:0043226,GO:0043227,GO:0043229,GO:0043231,GO:0044422,GO:0044424,GO:0044434,GO:0044435,GO:0044444,GO:…	K01255	0TKGG@lilNOG,1BFNG@strNOG,1DUNR@virNOG,COG0260@NOG,KOG2597@euNOG	E	Leucine aminopeptidase 2
1627D_53393_c8_g1_i1_1	3702.AT1G14810.1	9.3e-10	68.2	-	GO:0003674,GO:0003824,GO:0004073,GO:0005575,GO:0005622,GO:0005623,GO:0005737,GO:0005739,GO:0008150,GO:0008152,GO:0009507,GO:0009532,GO:0009536,GO:0009570,GO:0016491,GO:0016620,GO:0016903,GO:0043226,GO:0043227,GO:0043229,GO:0043231,GO:0044422,GO:0044424,GO:0044434,GO:0044435,GO:0044444,GO:0044446,GO:0044464,GO:0044710,GO:0055114	K00133	0C2IS@braNOG,1BID4@strNOG,1DYJC@virNOG,COG0136@NOG,KOG4777@euNOG	E	Semialdhyde_dh
1627D_53394_c5_g3_i2_1	4555.Si004110m	3.6e-35	154.5	-	-	-	0J13M@euNOG,0TRE2@lilNOG,129UG@NOG,15N5Q@poaNOG,1BNBW@strNOG,1E06I@virNOG	S	Protein of unknown function (DUF674)
[truncated: 7,013 more rows]

## Sheet: COG Category Distribution 1656
COG Category	COG Category Description	Count
S	Function unknown	2262
-	Not in COGs	758
T	Signal transduction mechanisms	588
[truncated: 23 more rows]

## Sheet: Complete data 1656
Transcript Ids	seed_eggNOG_ortholog	seed_ortholog_evalue	seed_ortholog_score	predicted_gene_name	GO_terms	KEGG_KOs	OGs	COG cat	eggNOG annot
[truncated: 7,909 more rows]
