# Supplementary material for: Comparative transcriptome analyses in contrasting onion (Allium cepa L.) genotypes for drought stress
Source: PLoS One. 2020 Aug 11;15(8):e0237457. doi: 10.1371/journal.pone.0237457 (PMC7418993; doi:10.1371/journal.pone.0237457)
Supplement: S5 File — (XLS) [file pone.0237457.s007.xls]

## Sheet: Primers for qRT-PCR
			Supplimentary Data: Primers used for the qRT-PCR
		Sr. No.	Gene Name	Primer Name	Sequence (5'->3')	Product Length (bp)
		1	Methylmalonyl-CoA epimerase, mitochondrial-like	MetCoAep-F	AGAAGGAGGGATCTTCGTGGA	204
				MetCoAep-R	GGTGTATGGCATTGCACCTTG
		2	Ninja-family protein AFP3-like	NINJA-F	ACTCCGCCTCCATACTCATTT	179
				NINJA-R	TTTCGCTCTTCCAGGGTCAT
		3	Probable vacuolar amino acid transporter YPQ1	VAAT-F	AAGGGTTGTTAAGGGGAGGG	196
				VAAT-R	TCTCAAGAGTGTCCCGTCTG
		4	Beta-galactosidase 3	B-GAL-F	AGGTTTCTCTTGGAAGGCGA	210
				B-GAL-R	TGAAATGACCACAACTGCCG
		5	WAT1-related protein At1g21890-like	WAT1-F	AGTAGAAAGTGGGGCAGTCG	177
				WAT1-R	TGGAAGGCAGTGACGAAAAC
		6	Malate synthase, glyoxysomal	MalSyn-F	TCGCCGTCTAACTCTACACC	202
				MalSyn-R	ACCTGCTTCAAAGACCGAGA
		7	21 kDa protein	21kDa-F	TAGATGGATGGCGAACTCGG	191
				21kDa-R	TCTTCTTCTTCGCACTCGCT
		8	NAC transcription factor 29-like, partial	NAC29-F	ATAAAGCCATGTTCGGCGAC	172
				NAC29-R	GCCTTTTTCACCCCGATGTT
		9	ABC transporter G family member 9	ABCTrG-F	GGTCGAACCATGTTGTTGCC	181
				ABCTrG-R	GGCGTATCAACCAACGAAACA
		10	Protein STAY-GREEN, chloroplastic-like	STYGRN-F	GCAAAGCTACCAAGGGCATA	197
				STYGRN-R	TGACCACCGCTGATATGACA
		11	Chaperone	Chape-F	TCCTGGCAAGTCTGCTTTGA	190
				Chape-R	GGCTCTAATTCCTCGCGTTT
		12	L-ascorbate oxidase-like	AOX-F	TGATGTTTGTGCTGTCTTTCGG	133
				AOX-R	ACCGTGAAAGTGTTTGTGCT
		13	Superoxide dismutase	SOD-F	TTCCTCCAGCATTCCCAGTG	228
				SOD-R	ATGGCTTGACACATGGTGCT
		14	WRKY transcription factor 70	WRKY-F	TGGAGAGTTCGCTGGTCAAA	210
				WRKY-R	TACAGCCTCTGCGAGAAACG
		15	Aquaporin 1	AQP-F	AATAGTCGCCAAGTGCACCA	200
				AQP-R	ATGGAGGTGGAGCAAACGAG
